# Supplementary material for: High-Contrast Visualization Chemiluminescence Based on AIE-Active and Base-Sensitive Emitters
Source: Molecules. 2023 May 8;28(9):3976. doi: 10.3390/molecules28093976 (PMC10180503; doi:10.3390/molecules28093976)
Supplement: Supplementary file 1 [file molecules-28-03976-s001.zip]

Archive with 3 entries (3 files):
- DMAC-HBA.cif
- molecules-2348055-supplementary.pdf
- TPA-HBA.cif
