# Supplementary material for: High-Contrast Visualization Chemiluminescence Based on AIE-Active and Base-Sensitive Emitters
Source: Molecules. 2023 May 8;28(9):3976. doi: 10.3390/molecules28093976 (PMC10180503; doi:10.3390/molecules28093976)
Supplement: Supplementary file 1 [file molecules-28-03976-s001.zip › DMAC-HBA.cif]

data_mo_zxx0126_2_0m_a
_audit_creation_date               2021-07-09
_audit_creation_method
;
Olex2 1.3
(compiled 2020.07.31 svn.rc2a77460 for OlexSys, GUI svn.r6145)
;
_shelx_SHELXL_version_number       '2018/3'
_audit_contact_author_address      ?
_audit_contact_author_email        ?
_audit_contact_author_name         ''
_audit_contact_author_phone        ?
_publ_contact_author_id_orcid      ?
_publ_section_references
;
Bourhis, L.J., Dolomanov, O.V., Gildea, R.J., Howard, J.A.K., Puschmann, H.
 (2015). Acta Cryst. A71, 59-75.

Dolomanov, O.V., Bourhis, L.J., Gildea, R.J, Howard, J.A.K. & Puschmann, H.
 (2009), J. Appl. Cryst. 42, 339-341.

Sheldrick, G.M. (2015). Acta Cryst. C71, 3-8.
;
_chemical_name_common              ?
_chemical_name_systematic          1
_chemical_formula_moiety           '4(C22 H19 N O3)'
_chemical_formula_sum              'C87 H68 N5 O12'
_chemical_formula_weight           1375.46
_chemical_absolute_configuration   ?
_chemical_melting_point            ?
loop_
  _atom_type_symbol
  _atom_type_description
  _atom_type_scat_dispersion_real
  _atom_type_scat_dispersion_imag
  _atom_type_scat_source
 'C' 'C' 0.0033 0.0016 'International Tables Vol C Tables 4.2.6.8 and 6.1.1.4'
 'H' 'H' 0.0000 0.0000 'International Tables Vol C Tables 4.2.6.8 and 6.1.1.4'
 'N' 'N' 0.0061 0.0033 'International Tables Vol C Tables 4.2.6.8 and 6.1.1.4'
 'O' 'O' 0.0106 0.0060 'International Tables Vol C Tables 4.2.6.8 and 6.1.1.4'

_shelx_space_group_comment
;
The symmetry employed for this shelxl refinement is uniquely defined
by the following loop, which should always be used as a source of
symmetry information in preference to the above space-group names.
They are only intended as comments.
;
_space_group_crystal_system        'monoclinic'
_space_group_IT_number             4
_space_group_name_H-M_alt          'P 1 21 1'
_space_group_name_Hall             'P 2yb'
loop_
  _space_group_symop_operation_xyz
 'x, y, z'
 '-x, y+1/2, -z'

_cell_length_a                     9.0126(3)
_cell_length_b                     30.5182(12)
_cell_length_c                     12.6586(5)
_cell_angle_alpha                  90
_cell_angle_beta                   103.3060(10)
_cell_angle_gamma                  90
_cell_volume                       3388.3(2)
_cell_formula_units_Z              2
_cell_measurement_reflns_used      9995
_cell_measurement_temperature      200.0
_cell_measurement_theta_max        ?
_cell_measurement_theta_min        ?
_shelx_estimated_absorpt_T_max     0.982
_shelx_estimated_absorpt_T_min     0.931
_exptl_absorpt_coefficient_mu      0.090
_exptl_absorpt_correction_T_max    0.7462
_exptl_absorpt_correction_T_min    0.6990
_exptl_absorpt_correction_type     multi-scan
_exptl_absorpt_process_details
;
SADABS-2016/2 (Bruker,2016/2) was used for absorption correction.
wR2(int) was 0.1178 before and 0.0798 after correction.
The Ratio of minimum to maximum transmission is 0.9367.
The \l/2 correction factor is Not present.
;
_exptl_absorpt_special_details     ?
_exptl_crystal_colour              colourless
_exptl_crystal_colour_lustre       .
_exptl_crystal_colour_modifier     .
_exptl_crystal_colour_primary      colourless
_exptl_crystal_density_diffrn      1.348
_exptl_crystal_density_meas        ?
_exptl_crystal_density_method      ?
_exptl_crystal_description         needle
_exptl_crystal_F_000               1442
_exptl_crystal_size_max            0.8
_exptl_crystal_size_mid            0.2
_exptl_crystal_size_min            0.2
_exptl_transmission_factor_max     ?
_exptl_transmission_factor_min     ?
_diffrn_reflns_av_R_equivalents    0.1002
_diffrn_reflns_av_unetI/netI       0.1253
_diffrn_reflns_Laue_measured_fraction_full  0.999
_diffrn_reflns_Laue_measured_fraction_max  0.995
_diffrn_reflns_limit_h_max         13
_diffrn_reflns_limit_h_min         -12
_diffrn_reflns_limit_k_max         44
_diffrn_reflns_limit_k_min         -44
_diffrn_reflns_limit_l_max         17
_diffrn_reflns_limit_l_min         -18
_diffrn_reflns_number              69018
_diffrn_reflns_point_group_measured_fraction_full  0.998
_diffrn_reflns_point_group_measured_fraction_max  0.991
_diffrn_reflns_theta_full          25.242
_diffrn_reflns_theta_max           31.076
_diffrn_reflns_theta_min           2.125
_diffrn_ambient_temperature        200.0
_diffrn_detector_area_resol_mean   ?
_diffrn_measured_fraction_theta_full  0.999
_diffrn_measured_fraction_theta_max  0.995
_diffrn_measurement_device_type    'Bruker APEX-II CCD'
_diffrn_measurement_method         '\f and \w scans'
_diffrn_radiation_type             MoK\a
_diffrn_radiation_wavelength       0.71073
_diffrn_source                     ?
_diffrn_source_current             1.4
_diffrn_source_power               0.07
_diffrn_source_voltage             50.0
_diffrn_standards_number           0
_reflns_Friedel_coverage           0.959
_reflns_Friedel_fraction_full      0.997
_reflns_Friedel_fraction_max       0.987
_reflns_number_gt                  11185
_reflns_number_total               21543
_reflns_special_details
;
 Reflections were merged by SHELXL according to the crystal
 class for the calculation of statistics and refinement.
 
 _reflns_Friedel_fraction is defined as the number of unique
 Friedel pairs measured divided by the number that would be
 possible theoretically, ignoring centric projections and
 systematic absences.
;
_reflns_threshold_expression       'I > 2\s(I)'
_computing_cell_refinement         'SAINT V8.40A (Bruker, 2019)'
_computing_data_collection         ?
_computing_data_reduction          'SAINT V8.40A (Bruker, 2019)'
_computing_molecular_graphics      'Olex2 1.3 (Dolomanov et al., 2009)'
_computing_publication_material    'Olex2 1.3 (Dolomanov et al., 2009)'
_computing_structure_refinement    'SHELXL 2018/3 (Sheldrick, 2015)'
_computing_structure_solution      'olex2.solve 1.3 (Bourhis et al., 2015)'
_refine_diff_density_max           0.520
_refine_diff_density_min           -0.402
_refine_diff_density_rms           0.079
_refine_ls_abs_structure_details
;
 Flack x determined using 3630 quotients [(I+)-(I-)]/[(I+)+(I-)]
 (Parsons, Flack and Wagner, Acta Cryst. B69 (2013) 249-259).
;
_refine_ls_abs_structure_Flack     0.0(6)
_refine_ls_extinction_coef         .
_refine_ls_extinction_method       none
_refine_ls_goodness_of_fit_ref     1.033
_refine_ls_hydrogen_treatment      constr
_refine_ls_matrix_type             full
_refine_ls_number_parameters       583
_refine_ls_number_reflns           21543
_refine_ls_number_restraints       1
_refine_ls_R_factor_all            0.1787
_refine_ls_R_factor_gt             0.0868
_refine_ls_restrained_S_all        1.033
_refine_ls_shift/su_max            0.000
_refine_ls_shift/su_mean           0.000
_refine_ls_structure_factor_coef   Fsqd
_refine_ls_weighting_details      
 'w=1/[\s^2^(Fo^2^)+(0.0962P)^2^+1.8721P] where P=(Fo^2^+2Fc^2^)/3'
_refine_ls_weighting_scheme        calc
_refine_ls_wR_factor_gt            0.1931
_refine_ls_wR_factor_ref           0.2405
_refine_special_details            ?
_olex2_refinement_description
;
1. Fixed Uiso
 At 1.2 times of:
  All C(H) groups
 At 1.5 times of:
  All C(H,H,H) groups, All O(H) groups
2.a Aromatic/amide H refined with riding coordinates:
 C00R(H00R), C00W(H00W), C011(H011), C012(H012), C017(H017), C018(H018),
 C01A(H01E), C01D(H01D), C01E(H01I), C01F(H01F), C01G(H01G), C01H(H01H),
 C01K(H01K), C01L(H01L), C01M(H01M), C01P(H01P), C01Q(H01Q), C01R(H01R),
 C01S(H01S), C01U(H01U), C01X(H01X), C01Y(H01Y), C01Z(H01Z), C020(H020),
 C021(H021), C022(H022), C025(H025), C029(H029), C02A(H02H), C02B(H02N),
 C02C(H02C), C02D(H02I), C02E(H02O), C02G(H02P), C02H(H02Q), C02I(H02R),
 C02J(H02J), C02K(H02S), C02L(H1), C02N(H2), C02P(H02W), C02Q(H02X), C02R(H02Y),
  C02S(H02Z)
2.b Idealised Me refined as rotating group:
 C01N(H01A,H01B,H01C), C028(H02E,H02F,H02G), C02M(H02A,H02B,H02D), C02O(H02T,
 H02U,H02V), C02T(H3,H,HA), C02U(H02K,H02L,H02M), C02V(H02,HB,HC), C02W(H4,HD,
 HE)
2.c Idealised tetrahedral OH refined as rotating group:
 O003(H003), O004(H004), O005(H005), O007(H007), O008(H008), O00A(H00A),
 O00B(H00B), O00C(H00C)
;
_atom_sites_solution_hydrogens     geom
_atom_sites_solution_primary       iterative
_atom_sites_solution_secondary     ?
loop_
  _atom_site_label
  _atom_site_type_symbol
  _atom_site_fract_x
  _atom_site_fract_y
  _atom_site_fract_z
  _atom_site_U_iso_or_equiv
  _atom_site_adp_type
  _atom_site_occupancy
  _atom_site_site_symmetry_order
  _atom_site_calc_flag
  _atom_site_refinement_flags_posn
  _atom_site_refinement_flags_adp
  _atom_site_refinement_flags_occupancy
  _atom_site_disorder_assembly
  _atom_site_disorder_group
 O001 O 1.1037(5) 0.49826(15) 0.3890(3) 0.0389(10) Uani 1 1 d . . . . .
 O002 O 1.1085(5) 0.50234(14) 0.1298(3) 0.0355(10) Uani 1 1 d . . . . .
 O003 O 1.0628(5) 0.49953(14) 0.5897(3) 0.0394(10) Uani 1 1 d . . . . .
 H003 H 1.122946 0.495920 0.548602 0.059 Uiso 1 1 calc R U . . .
 O004 O 1.2355(5) 0.45397(16) 0.2498(3) 0.0424(11) Uani 1 1 d . . . . .
 H004 H 1.197969 0.469339 0.292152 0.064 Uiso 1 1 calc R U . . .
 O005 O 0.9099(5) 0.41177(15) 0.4576(3) 0.0433(11) Uani 1 1 d . . . . .
 H005 H 0.835053 0.428775 0.450987 0.065 Uiso 1 1 calc R U . . .
 O006 O 0.7118(5) 0.46848(14) 0.3471(4) 0.0416(11) Uani 1 1 d . . . . .
 O007 O 0.9698(5) 0.54531(15) 0.2683(3) 0.0379(10) Uani 1 1 d . . . . .
 H007 H 1.023009 0.534007 0.228991 0.057 Uiso 1 1 calc R U . . .
 O008 O 0.2958(5) 0.59713(15) 0.0687(3) 0.0420(11) Uani 1 1 d . . . . .
 H008 H 0.361358 0.577135 0.075556 0.063 Uiso 1 1 calc R U . . .
 O009 O 0.4876(5) 0.53817(15) 0.1764(3) 0.0399(10) Uani 1 1 d . . . . .
 O00A O 1.1550(6) 0.50267(15) -0.0695(4) 0.0437(11) Uani 1 1 d . . . . .
 H00A H 1.121175 0.512416 -0.017584 0.066 Uiso 1 1 calc R U . . .
 O00B O 0.5111(5) 0.53250(15) 0.3558(4) 0.0427(11) Uani 1 1 d . . . . .
 H00B H 0.577367 0.513932 0.349594 0.064 Uiso 1 1 calc R U . . .
 O00C O 0.6812(5) 0.47197(15) 0.1673(4) 0.0417(10) Uani 1 1 d . . . . .
 H00C H 0.629659 0.494054 0.176036 0.063 Uiso 1 1 calc R U . . .
 N00D N 1.4857(5) 0.39395(15) -0.1602(4) 0.0276(10) Uiso 1 1 d . . . . .
 N00E N 0.7308(5) 0.60694(15) 0.6807(4) 0.0275(10) Uiso 1 1 d . . . . .
 N00F N 0.0540(6) 0.69346(17) 0.2766(4) 0.0344(11) Uiso 1 1 d . . . . .
 N00G N 1.1264(6) 0.30750(17) 0.2520(4) 0.0364(11) Uiso 1 1 d . . . . .
 C00H C 0.9711(6) 0.53405(18) 0.5547(4) 0.0277(11) Uani 1 1 d . . . . .
 C00I C 1.6062(6) 0.36265(19) -0.1303(4) 0.0286(12) Uiso 1 1 d . . . . .
 C00J C 1.1970(7) 0.4707(2) 0.1506(4) 0.0309(12) Uani 1 1 d . . . . .
 C00K C 0.6066(6) 0.57710(19) 0.8151(4) 0.0292(12) Uiso 1 1 d . . . . .
 C00L C 0.9458(6) 0.55085(19) 0.4488(4) 0.0279(12) Uani 1 1 d . . . . .
 C00M C 1.2669(6) 0.45011(19) 0.0707(4) 0.0281(12) Uani 1 1 d . . . . .
 C00N C 1.2440(6) 0.46710(19) -0.0360(5) 0.0294(12) Uani 1 1 d . . . . .
 C00O C 1.4122(6) 0.41253(18) -0.0843(4) 0.0270(11) Uiso 1 1 d . . . . .
 C00P C 1.4763(6) 0.41234(19) -0.2650(4) 0.0274(11) Uiso 1 1 d . . . . .
 C00Q C 0.2750(7) 0.6085(2) 0.1683(5) 0.0323(12) Uiso 1 1 d . . . . .
 C00R C 0.9009(6) 0.55277(19) 0.6317(4) 0.0286(12) Uani 1 1 d . . . . .
 H00R H 0.919623 0.540929 0.702997 0.034 Uiso 1 1 calc R U . . .
 C00S C 0.4675(6) 0.62640(19) 0.6737(4) 0.0282(12) Uiso 1 1 d . . . . .
 C00T C 0.7406(7) 0.4542(2) 0.2620(5) 0.0328(13) Uani 1 1 d . . . . .
 C00U C -0.1039(6) 0.69058(19) 0.2418(5) 0.0304(12) Uiso 1 1 d . . . . .
 C00V C 0.8033(6) 0.58890(19) 0.6045(4) 0.0296(12) Uani 1 1 d . . . . .
 C00W C 0.7559(7) 0.5597(2) 0.9955(5) 0.0372(14) Uiso 1 1 d . . . . .
 H00W H 0.760295 0.549428 1.067065 0.045 Uiso 1 1 calc R U . . .
 C00X C 0.7424(6) 0.58867(19) 0.7871(4) 0.0270(11) Uiso 1 1 d . . . . .
 C00Y C 1.7610(6) 0.41746(19) -0.2066(4) 0.0300(12) Uiso 1 1 d . . . . .
 C00Z C 0.4541(7) 0.55077(19) 0.2602(5) 0.0329(13) Uani 1 1 d . . . . .
 C010 C 1.2797(6) 0.31366(19) 0.2649(4) 0.0299(12) Uiso 1 1 d . . . . .
 C011 C 0.8871(7) 0.5718(2) 0.9656(5) 0.0349(13) Uiso 1 1 d . . . . .
 H011 H 0.982244 0.570246 1.016837 0.042 Uiso 1 1 calc R U . . .
 C012 C 1.3156(6) 0.44892(19) -0.1114(5) 0.0297(12) Uiso 1 1 d . . . . .
 H012 H 1.299141 0.461179 -0.182135 0.036 Uiso 1 1 calc R U . . .
 C013 C 1.1290(6) 0.23975(19) 0.1501(4) 0.0301(12) Uiso 1 1 d . . . . .
 C014 C 1.0307(7) 0.34473(19) 0.2574(5) 0.0319(13) Uani 1 1 d . . . . .
 C015 C 0.1255(6) 0.73289(19) 0.3188(4) 0.0299(12) Uiso 1 1 d . . . . .
 C016 C 1.0555(6) 0.26806(19) 0.2071(4) 0.0301(12) Uiso 1 1 d . . . . .
 C017 C 0.1777(7) 0.6437(2) 0.1729(5) 0.0336(13) Uiso 1 1 d . . . . .
 H017 H 0.131361 0.659078 0.108404 0.040 Uiso 1 1 calc R U . . .
 C018 C -0.3297(7) 0.6518(2) 0.1455(5) 0.0377(13) Uiso 1 1 d . . . . .
 H018 H -0.374359 0.627012 0.104922 0.045 Uiso 1 1 calc R U . . .
 C019 C 1.0134(7) 0.52976(19) 0.3680(4) 0.0290(12) Uani 1 1 d . . . . .
 C01A C 0.3542(8) 0.7769(2) 0.3692(5) 0.0391(14) Uiso 1 1 d . . . . .
 H01E H 0.460639 0.780510 0.375611 0.047 Uiso 1 1 calc R U . . .
 C01B C 0.3470(7) 0.5868(2) 0.2629(5) 0.0315(12) Uiso 1 1 d . . . . .
 C01C C 0.8417(6) 0.41738(19) 0.2603(4) 0.0276(11) Uani 1 1 d . . . . .
 C01D C 1.3378(7) 0.4149(2) -0.3401(5) 0.0345(13) Uiso 1 1 d . . . . .
 H01D H 1.246308 0.406824 -0.319909 0.041 Uiso 1 1 calc R U . . .
 C01E C -0.1744(7) 0.6546(2) 0.1808(5) 0.0320(12) Uiso 1 1 d . . . . .
 H01I H -0.112750 0.631675 0.163637 0.038 Uiso 1 1 calc R U . . .
 C01F C 1.3640(6) 0.4138(2) 0.0961(5) 0.0317(12) Uiso 1 1 d . . . . .
 H01F H 1.380297 0.401391 0.166701 0.038 Uiso 1 1 calc R U . . .
 C01G C 0.7769(7) 0.6054(2) 0.4973(5) 0.0362(14) Uani 1 1 d . . . . .
 H01G H 0.710288 0.629597 0.476118 0.043 Uiso 1 1 calc R U . . .
 C01H C 1.5795(7) 0.3216(2) -0.0900(5) 0.0346(13) Uiso 1 1 d . . . . .
 H01H H 1.482430 0.315058 -0.076529 0.042 Uiso 1 1 calc R U . . .
 C01I C 1.6132(6) 0.42314(19) -0.2926(4) 0.0278(11) Uiso 1 1 d . . . . .
 C01J C 0.0397(6) 0.76625(19) 0.3513(5) 0.0308(12) Uiso 1 1 d . . . . .
 C01K C 0.8816(6) 0.58638(19) 0.8614(4) 0.0297(12) Uiso 1 1 d . . . . .
 H01K H 0.972496 0.594755 0.840875 0.036 Uiso 1 1 calc R U . . .
 C01L C 0.3176(7) 0.6003(2) 0.3628(5) 0.0358(13) Uiso 1 1 d . . . . .
 H01L H 0.366462 0.585990 0.428159 0.043 Uiso 1 1 calc R U . . .
 C01M C 0.3510(7) 0.6576(2) 0.6489(5) 0.0357(13) Uiso 1 1 d . . . . .
 H01M H 0.254083 0.651027 0.662577 0.043 Uiso 1 1 calc R U . . .
 C01N C 0.4429(7) 0.5447(2) 0.6458(5) 0.0383(14) Uiso 1 1 d . . . . .
 H01A H 0.451717 0.516516 0.683801 0.058 Uiso 1 1 calc R U . . .
 H01B H 0.524237 0.547271 0.606463 0.058 Uiso 1 1 calc R U . . .
 H01C H 0.343549 0.546491 0.594356 0.058 Uiso 1 1 calc R U . . .
 C01O C 1.7456(7) 0.37273(19) -0.1538(5) 0.0308(12) Uiso 1 1 d . . . . .
 C01P C 1.4356(7) 0.3956(2) 0.0228(5) 0.0329(13) Uiso 1 1 d . . . . .
 H01P H 1.501987 0.371322 0.043662 0.039 Uiso 1 1 calc R U . . .
 C01Q C 1.3333(7) 0.4292(2) -0.4449(5) 0.0376(14) Uiso 1 1 d . . . . .
 H01Q H 1.238755 0.430770 -0.496759 0.045 Uiso 1 1 calc R U . . .
 C01R C 0.3731(7) 0.6973(2) 0.6058(5) 0.0395(14) Uiso 1 1 d . . . . .
 H01R H 0.290636 0.717333 0.587075 0.047 Uiso 1 1 calc R U . . .
 C01S C 0.2177(7) 0.6345(2) 0.3653(5) 0.0374(14) Uiso 1 1 d . . . . .
 H01S H 0.195714 0.643129 0.432113 0.045 Uiso 1 1 calc R U . . .
 C01T C -0.1973(6) 0.72417(19) 0.2684(4) 0.0308(12) Uiso 1 1 d . . . . .
 C01U C 0.6172(7) 0.5623(2) 0.9210(5) 0.0342(13) Uiso 1 1 d . . . . .
 H01U H 0.526945 0.553936 0.942425 0.041 Uiso 1 1 calc R U . . .
 C01V C 0.9210(6) 0.39772(19) 0.3584(4) 0.0294(12) Uani 1 1 d . . . . .
 C01W C 0.4573(7) 0.5824(2) 0.7293(5) 0.0315(12) Uiso 1 1 d . . . . .
 C01X C 0.2834(7) 0.7381(2) 0.3284(5) 0.0360(13) Uiso 1 1 d . . . . .
 H01X H 0.341245 0.715123 0.307024 0.043 Uiso 1 1 calc R U . . .
 C01Y C 1.6935(7) 0.2906(2) -0.0696(5) 0.0383(14) Uiso 1 1 d . . . . .
 H01Y H 1.675685 0.262725 -0.041255 0.046 Uiso 1 1 calc R U . . .
 C01Z C -0.3541(8) 0.7211(2) 0.2294(5) 0.0419(15) Uiso 1 1 d . . . . .
 H01Z H -0.416926 0.744152 0.244312 0.050 Uiso 1 1 calc R U . . .
 C020 C 0.8481(7) 0.5862(2) 0.4239(5) 0.0349(13) Uani 1 1 d . . . . .
 H020 H 0.829229 0.597901 0.352438 0.042 Uiso 1 1 calc R U . . .
 C021 C 0.9122(8) 0.1902(2) 0.1254(5) 0.0426(15) Uiso 1 1 d . . . . .
 H021 H 0.864660 0.163573 0.097121 0.051 Uiso 1 1 calc R U . . .
 C022 C 1.8320(7) 0.2999(2) -0.0904(5) 0.0392(14) Uiso 1 1 d . . . . .
 H022 H 1.911227 0.278697 -0.075351 0.047 Uiso 1 1 calc R U . . .
 C023 C 1.2759(7) 0.2544(2) 0.1196(5) 0.0342(12) Uiso 1 1 d . . . . .
 C024 C 0.6096(7) 0.63779(19) 0.6513(5) 0.0307(12) Uiso 1 1 d . . . . .
 C025 C 0.6333(7) 0.6788(2) 0.6122(5) 0.0348(13) Uiso 1 1 d . . . . .
 H025 H 0.730898 0.686478 0.601362 0.042 Uiso 1 1 calc R U . . .
 C026 C -0.1280(7) 0.7609(2) 0.3471(5) 0.0336(12) Uiso 1 1 d . . . . .
 C027 C 0.1491(7) 0.6561(2) 0.2695(5) 0.0340(13) Uiso 1 1 d . . . . .
 C028 C 1.9015(7) 0.4195(2) -0.2541(5) 0.0414(15) Uiso 1 1 d . . . . .
 H02E H 1.901458 0.394388 -0.302371 0.062 Uiso 1 1 calc R U . . .
 H02F H 1.993508 0.418627 -0.195091 0.062 Uiso 1 1 calc R U . . .
 H02G H 1.900024 0.446736 -0.295232 0.062 Uiso 1 1 calc R U . . .
 C029 C 0.1176(7) 0.8049(2) 0.3923(5) 0.0397(14) Uiso 1 1 d . . . . .
 H029 H 0.062008 0.828073 0.415145 0.048 Uiso 1 1 calc R U . . .
 C02A C 1.6055(7) 0.4377(2) -0.3989(5) 0.0364(13) Uiso 1 1 d . . . . .
 H02H H 1.696829 0.445403 -0.419868 0.044 Uiso 1 1 calc R U . . .
 C02B C 0.8606(8) 0.3998(2) 0.1632(5) 0.0383(14) Uani 1 1 d . . . . .
 H02N H 0.808475 0.412672 0.096734 0.046 Uiso 1 1 calc R U . . .
 C02C C 0.5152(7) 0.7088(2) 0.5888(5) 0.0413(15) Uiso 1 1 d . . . . .
 H02C H 0.530947 0.736950 0.561375 0.050 Uiso 1 1 calc R U . . .
 C02D C 1.4675(7) 0.4411(2) -0.4737(5) 0.0381(14) Uiso 1 1 d . . . . .
 H02I H 1.464355 0.451592 -0.544810 0.046 Uiso 1 1 calc R U . . .
 C02E C 1.0549(7) 0.2016(2) 0.1095(5) 0.0401(14) Uiso 1 1 d . . . . .
 H02O H 1.103334 0.182391 0.068906 0.048 Uiso 1 1 calc R U . . .
 C02F C 1.3608(6) 0.2867(2) 0.2045(5) 0.0319(12) Uiso 1 1 d . . . . .
 C02G C 0.9124(7) 0.2562(2) 0.2250(5) 0.0377(13) Uiso 1 1 d . . . . .
 H02P H 0.863940 0.274881 0.266938 0.045 Uiso 1 1 calc R U . . .
 C02H C 1.3606(7) 0.3453(2) 0.3347(5) 0.0404(14) Uiso 1 1 d . . . . .
 H02Q H 1.307634 0.362924 0.375743 0.049 Uiso 1 1 calc R U . . .
 C02I C 1.0146(7) 0.3616(2) 0.3557(5) 0.0327(13) Uani 1 1 d . . . . .
 H02R H 1.067617 0.348474 0.421622 0.039 Uiso 1 1 calc R U . . .
 C02J C 1.8575(7) 0.3403(2) -0.1333(5) 0.0354(13) Uiso 1 1 d . . . . .
 H02J H 1.953735 0.345950 -0.149116 0.042 Uiso 1 1 calc R U . . .
 C02K C 0.8420(8) 0.2183(2) 0.1830(5) 0.0390(14) Uiso 1 1 d . . . . .
 H02S H 0.743752 0.211310 0.193759 0.047 Uiso 1 1 calc R U . . .
 C02L C -0.4222(8) 0.6854(2) 0.1693(5) 0.0430(15) Uiso 1 1 d . . . . .
 H1 H -0.529881 0.683779 0.144854 0.052 Uiso 1 1 calc R U . . .
 C02M C 0.3182(7) 0.5807(2) 0.7804(5) 0.0411(15) Uiso 1 1 d . . . . .
 H02A H 0.306048 0.550897 0.805857 0.062 Uiso 1 1 calc R U . . .
 H02B H 0.226533 0.589114 0.726058 0.062 Uiso 1 1 calc R U . . .
 H02D H 0.333532 0.601064 0.841859 0.062 Uiso 1 1 calc R U . . .
 C02N C 0.2708(8) 0.8101(2) 0.4003(5) 0.0420(15) Uiso 1 1 d . . . . .
 H2 H 0.319355 0.836790 0.427384 0.050 Uiso 1 1 calc R U . . .
 C02O C 1.3758(8) 0.2149(2) 0.1062(6) 0.0484(16) Uiso 1 1 d . . . . .
 H02T H 1.417228 0.201567 0.177274 0.073 Uiso 1 1 calc R U . . .
 H02U H 1.459741 0.224652 0.074615 0.073 Uiso 1 1 calc R U . . .
 H02V H 1.313960 0.193263 0.058066 0.073 Uiso 1 1 calc R U . . .
 C02P C 1.5157(8) 0.3517(2) 0.3462(6) 0.0433(15) Uiso 1 1 d . . . . .
 H02W H 1.567883 0.373566 0.394165 0.052 Uiso 1 1 calc R U . . .
 C02Q C 0.9526(8) 0.3642(2) 0.1608(5) 0.0437(16) Uani 1 1 d . . . . .
 H02X H 0.963228 0.352793 0.093081 0.052 Uiso 1 1 calc R U . . .
 C02R C 1.5176(8) 0.2942(2) 0.2182(5) 0.0432(15) Uiso 1 1 d . . . . .
 H02Y H 1.572754 0.276592 0.178572 0.052 Uiso 1 1 calc R U . . .
 C02S C 1.5947(9) 0.3257(3) 0.2864(6) 0.0527(17) Uiso 1 1 d . . . . .
 H02Z H 1.700906 0.329873 0.293000 0.063 Uiso 1 1 calc R U . . .
 C02T C -0.2142(8) 0.8044(2) 0.3150(6) 0.0493(17) Uiso 1 1 d . . . . .
 H3 H -0.199944 0.813957 0.244146 0.074 Uiso 1 1 calc R U . . .
 H H -0.174465 0.826766 0.369636 0.074 Uiso 1 1 calc R U . . .
 HA H -0.323135 0.799923 0.310866 0.074 Uiso 1 1 calc R U . . .
 C02U C 1.7737(7) 0.4543(2) -0.1212(5) 0.0387(14) Uiso 1 1 d . . . . .
 H02K H 1.781224 0.482721 -0.155678 0.058 Uiso 1 1 calc R U . . .
 H02L H 1.864830 0.449587 -0.062947 0.058 Uiso 1 1 calc R U . . .
 H02M H 1.683032 0.453993 -0.090791 0.058 Uiso 1 1 calc R U . . .
 C02V C 1.2320(9) 0.2787(3) 0.0107(6) 0.0521(17) Uiso 1 1 d . . . . .
 H02 H 1.172634 0.259209 -0.044675 0.078 Uiso 1 1 calc R U . . .
 HB H 1.324677 0.287982 -0.011209 0.078 Uiso 1 1 calc R U . . .
 HC H 1.170797 0.304547 0.018533 0.078 Uiso 1 1 calc R U . . .
 C02W C -0.1441(8) 0.7471(2) 0.4613(6) 0.0467(16) Uiso 1 1 d . . . . .
 H4 H -0.252451 0.745370 0.462176 0.070 Uiso 1 1 calc R U . . .
 HD H -0.093776 0.768786 0.514807 0.070 Uiso 1 1 calc R U . . .
 HE H -0.096451 0.718386 0.479512 0.070 Uiso 1 1 calc R U . . .

loop_
  _atom_site_aniso_label
  _atom_site_aniso_U_11
  _atom_site_aniso_U_22
  _atom_site_aniso_U_33
  _atom_site_aniso_U_23
  _atom_site_aniso_U_13
  _atom_site_aniso_U_12
 O001 0.052(3) 0.041(3) 0.028(2) 0.0010(19) 0.0176(19) 0.011(2)
 O002 0.042(2) 0.037(2) 0.030(2) 0.0045(18) 0.0141(18) 0.0127(19)
 O003 0.056(3) 0.035(2) 0.031(2) 0.0055(18) 0.019(2) 0.019(2)
 O004 0.056(3) 0.050(3) 0.025(2) 0.0047(19) 0.0166(19) 0.018(2)
 O005 0.059(3) 0.043(3) 0.032(2) -0.0039(19) 0.019(2) 0.016(2)
 O006 0.048(3) 0.033(2) 0.047(3) -0.001(2) 0.017(2) 0.010(2)
 O007 0.047(3) 0.047(3) 0.0239(19) 0.0003(19) 0.0160(18) 0.013(2)
 O008 0.049(3) 0.046(3) 0.034(2) -0.0007(19) 0.015(2) 0.014(2)
 O009 0.040(2) 0.039(3) 0.042(2) -0.001(2) 0.0130(19) 0.012(2)
 O00A 0.062(3) 0.041(3) 0.034(2) 0.008(2) 0.025(2) 0.022(2)
 O00B 0.050(3) 0.035(3) 0.044(2) 0.005(2) 0.013(2) 0.016(2)
 O00C 0.048(3) 0.035(3) 0.041(2) 0.004(2) 0.009(2) 0.012(2)
 C00H 0.031(3) 0.023(3) 0.030(3) -0.001(2) 0.012(2) 0.001(2)
 C00J 0.034(3) 0.033(3) 0.027(3) 0.001(2) 0.010(2) -0.003(3)
 C00L 0.030(3) 0.032(3) 0.025(2) 0.001(2) 0.013(2) 0.002(2)
 C00M 0.036(3) 0.029(3) 0.023(2) -0.002(2) 0.013(2) -0.001(2)
 C00N 0.034(3) 0.025(3) 0.031(3) 0.001(2) 0.011(2) 0.004(2)
 C00R 0.037(3) 0.029(3) 0.025(2) 0.002(2) 0.016(2) 0.003(2)
 C00T 0.034(3) 0.026(3) 0.038(3) 0.000(3) 0.008(3) 0.001(2)
 C00V 0.032(3) 0.032(3) 0.030(3) -0.002(2) 0.017(2) 0.000(2)
 C00Z 0.035(3) 0.025(3) 0.039(3) 0.002(3) 0.011(3) 0.001(2)
 C014 0.035(3) 0.028(3) 0.035(3) -0.006(2) 0.013(2) 0.002(2)
 C019 0.034(3) 0.027(3) 0.029(3) -0.001(2) 0.014(2) 0.000(2)
 C01C 0.028(3) 0.028(3) 0.029(3) -0.002(2) 0.010(2) 0.001(2)
 C01G 0.043(3) 0.036(3) 0.035(3) 0.007(3) 0.019(3) 0.013(3)
 C01V 0.033(3) 0.029(3) 0.029(3) -0.007(2) 0.014(2) -0.001(2)
 C020 0.042(3) 0.038(3) 0.030(3) 0.003(3) 0.018(3) 0.003(3)
 C02B 0.054(4) 0.035(3) 0.027(3) -0.002(2) 0.010(3) 0.008(3)
 C02I 0.039(3) 0.032(3) 0.029(3) 0.000(2) 0.011(2) 0.004(3)
 C02Q 0.056(4) 0.042(4) 0.034(3) -0.010(3) 0.014(3) 0.015(3)

_geom_special_details
;
 All esds (except the esd in the dihedral angle between two l.s. planes)
 are estimated using the full covariance matrix.  The cell esds are taken
 into account individually in the estimation of esds in distances, angles
 and torsion angles; correlations between esds in cell parameters are only
 used when they are defined by crystal symmetry.  An approximate (isotropic)
 treatment of cell esds is used for estimating esds involving l.s. planes.
;
loop_
  _geom_bond_atom_site_label_1
  _geom_bond_atom_site_label_2
  _geom_bond_distance
  _geom_bond_site_symmetry_2
  _geom_bond_publ_flag
 O001 C019 1.248(7) . ?
 O002 C00J 1.242(7) . ?
 O003 H003 0.8400 . ?
 O003 C00H 1.349(7) . ?
 O004 H004 0.8400 . ?
 O004 C00J 1.325(7) . ?
 O005 H005 0.8400 . ?
 O005 C01V 1.352(6) . ?
 O006 C00T 1.244(7) . ?
 O007 H007 0.8400 . ?
 O007 C019 1.321(7) . ?
 O008 H008 0.8400 . ?
 O008 C00Q 1.363(7) . ?
 O009 C00Z 1.230(7) . ?
 O00A H00A 0.8400 . ?
 O00A C00N 1.358(7) . ?
 O00B H00B 0.8400 . ?
 O00B C00Z 1.324(7) . ?
 O00C H00C 0.8400 . ?
 O00C C00T 1.312(7) . ?
 N00D C00I 1.431(7) . ?
 N00D C00O 1.407(7) . ?
 N00D C00P 1.425(7) . ?
 N00E C00V 1.397(7) . ?
 N00E C00X 1.439(7) . ?
 N00E C024 1.425(7) . ?
 N00F C00U 1.392(8) . ?
 N00F C015 1.411(8) . ?
 N00F C027 1.440(8) . ?
 N00G C010 1.367(8) . ?
 N00G C014 1.437(8) . ?
 N00G C016 1.419(8) . ?
 C00H C00L 1.404(7) . ?
 C00H C00R 1.401(7) . ?
 C00I C01H 1.394(8) . ?
 C00I C01O 1.390(8) . ?
 C00J C00M 1.452(7) . ?
 C00K C00X 1.395(8) . ?
 C00K C01U 1.396(8) . ?
 C00K C01W 1.531(8) . ?
 C00L C019 1.456(7) . ?
 C00L C020 1.383(8) . ?
 C00M C00N 1.417(7) . ?
 C00M C01F 1.403(8) . ?
 C00N C012 1.385(7) . ?
 C00O C012 1.404(8) . ?
 C00O C01P 1.421(8) . ?
 C00P C01D 1.386(8) . ?
 C00P C01I 1.396(7) . ?
 C00Q C017 1.397(8) . ?
 C00Q C01B 1.391(8) . ?
 C00R H00R 0.9500 . ?
 C00R C00V 1.404(8) . ?
 C00S C01M 1.400(8) . ?
 C00S C01W 1.528(8) . ?
 C00S C024 1.417(8) . ?
 C00T C01C 1.450(8) . ?
 C00U C01E 1.406(8) . ?
 C00U C01T 1.416(8) . ?
 C00V C01G 1.416(8) . ?
 C00W H00W 0.9500 . ?
 C00W C011 1.374(8) . ?
 C00W C01U 1.384(9) . ?
 C00X C01K 1.386(8) . ?
 C00Y C01I 1.524(8) . ?
 C00Y C01O 1.540(8) . ?
 C00Y C028 1.522(8) . ?
 C00Y C02U 1.546(8) . ?
 C00Z C01B 1.468(8) . ?
 C010 C02F 1.433(8) . ?
 C010 C02H 1.395(9) . ?
 C011 H011 0.9500 . ?
 C011 C01K 1.381(8) . ?
 C012 H012 0.9500 . ?
 C013 C016 1.388(8) . ?
 C013 C023 1.529(8) . ?
 C013 C02E 1.380(9) . ?
 C014 C02I 1.385(8) . ?
 C014 C02Q 1.396(9) . ?
 C015 C01J 1.396(8) . ?
 C015 C01X 1.409(8) . ?
 C016 C02G 1.407(8) . ?
 C017 H017 0.9500 . ?
 C017 C027 1.360(8) . ?
 C018 H018 0.9500 . ?
 C018 C01E 1.370(8) . ?
 C018 C02L 1.397(9) . ?
 C01A H01E 0.9500 . ?
 C01A C01X 1.387(9) . ?
 C01A C02N 1.372(9) . ?
 C01B C01L 1.412(8) . ?
 C01C C01V 1.416(8) . ?
 C01C C02B 1.387(8) . ?
 C01D H01D 0.9500 . ?
 C01D C01Q 1.388(8) . ?
 C01E H01I 0.9500 . ?
 C01F H01F 0.9500 . ?
 C01F C01P 1.364(8) . ?
 C01G H01G 0.9500 . ?
 C01G C020 1.376(8) . ?
 C01H H01H 0.9500 . ?
 C01H C01Y 1.378(9) . ?
 C01I C02A 1.405(8) . ?
 C01J C026 1.509(8) . ?
 C01J C029 1.408(9) . ?
 C01K H01K 0.9500 . ?
 C01L H01L 0.9500 . ?
 C01L C01S 1.382(9) . ?
 C01M H01M 0.9500 . ?
 C01M C01R 1.360(9) . ?
 C01N H01A 0.9800 . ?
 C01N H01B 0.9800 . ?
 C01N H01C 0.9800 . ?
 C01N C01W 1.547(9) . ?
 C01O C02J 1.395(9) . ?
 C01P H01P 0.9500 . ?
 C01Q H01Q 0.9500 . ?
 C01Q C02D 1.390(8) . ?
 C01R H01R 0.9500 . ?
 C01R C02C 1.392(9) . ?
 C01S H01S 0.9500 . ?
 C01S C027 1.394(9) . ?
 C01T C01Z 1.388(9) . ?
 C01T C026 1.535(8) . ?
 C01U H01U 0.9500 . ?
 C01V C02I 1.393(8) . ?
 C01W C02M 1.537(8) . ?
 C01X H01X 0.9500 . ?
 C01Y H01Y 0.9500 . ?
 C01Y C022 1.363(9) . ?
 C01Z H01Z 0.9500 . ?
 C01Z C02L 1.388(10) . ?
 C020 H020 0.9500 . ?
 C021 H021 0.9500 . ?
 C021 C02E 1.391(9) . ?
 C021 C02K 1.370(9) . ?
 C022 H022 0.9500 . ?
 C022 C02J 1.387(9) . ?
 C023 C02F 1.528(8) . ?
 C023 C02O 1.536(9) . ?
 C023 C02V 1.535(9) . ?
 C024 C025 1.381(8) . ?
 C025 H025 0.9500 . ?
 C025 C02C 1.382(9) . ?
 C026 C02T 1.542(9) . ?
 C026 C02W 1.545(9) . ?
 C028 H02E 0.9800 . ?
 C028 H02F 0.9800 . ?
 C028 H02G 0.9800 . ?
 C029 H029 0.9500 . ?
 C029 C02N 1.371(9) . ?
 C02A H02H 0.9500 . ?
 C02A C02D 1.383(9) . ?
 C02B H02N 0.9500 . ?
 C02B C02Q 1.370(9) . ?
 C02C H02C 0.9500 . ?
 C02D H02I 0.9500 . ?
 C02E H02O 0.9500 . ?
 C02F C02R 1.402(9) . ?
 C02G H02P 0.9500 . ?
 C02G C02K 1.369(9) . ?
 C02H H02Q 0.9500 . ?
 C02H C02P 1.386(9) . ?
 C02I H02R 0.9500 . ?
 C02J H02J 0.9500 . ?
 C02K H02S 0.9500 . ?
 C02L H1 0.9500 . ?
 C02M H02A 0.9800 . ?
 C02M H02B 0.9800 . ?
 C02M H02D 0.9800 . ?
 C02N H2 0.9500 . ?
 C02O H02T 0.9800 . ?
 C02O H02U 0.9800 . ?
 C02O H02V 0.9800 . ?
 C02P H02W 0.9500 . ?
 C02P C02S 1.399(10) . ?
 C02Q H02X 0.9500 . ?
 C02R H02Y 0.9500 . ?
 C02R C02S 1.370(10) . ?
 C02S H02Z 0.9500 . ?
 C02T H3 0.9800 . ?
 C02T H 0.9800 . ?
 C02T HA 0.9800 . ?
 C02U H02K 0.9800 . ?
 C02U H02L 0.9800 . ?
 C02U H02M 0.9800 . ?
 C02V H02 0.9800 . ?
 C02V HB 0.9800 . ?
 C02V HC 0.9800 . ?
 C02W H4 0.9800 . ?
 C02W HD 0.9800 . ?
 C02W HE 0.9800 . ?

loop_
  _geom_angle_atom_site_label_1
  _geom_angle_atom_site_label_2
  _geom_angle_atom_site_label_3
  _geom_angle
  _geom_angle_site_symmetry_1
  _geom_angle_site_symmetry_3
  _geom_angle_publ_flag
 C00H O003 H003 109.5 . . ?
 C00J O004 H004 109.5 . . ?
 C01V O005 H005 109.5 . . ?
 C019 O007 H007 109.5 . . ?
 C00Q O008 H008 109.5 . . ?
 C00N O00A H00A 109.5 . . ?
 C00Z O00B H00B 109.5 . . ?
 C00T O00C H00C 109.5 . . ?
 C00O N00D C00I 122.5(4) . . ?
 C00O N00D C00P 122.8(5) . . ?
 C00P N00D C00I 112.8(4) . . ?
 C00V N00E C00X 123.3(5) . . ?
 C00V N00E C024 122.2(5) . . ?
 C024 N00E C00X 112.7(4) . . ?
 C00U N00F C015 121.2(5) . . ?
 C00U N00F C027 120.6(5) . . ?
 C015 N00F C027 118.2(5) . . ?
 C010 N00G C014 119.1(5) . . ?
 C010 N00G C016 120.9(5) . . ?
 C016 N00G C014 118.0(5) . . ?
 O003 C00H C00L 123.4(5) . . ?
 O003 C00H C00R 115.5(5) . . ?
 C00R C00H C00L 121.1(5) . . ?
 C01H C00I N00D 120.8(5) . . ?
 C01O C00I N00D 117.7(5) . . ?
 C01O C00I C01H 121.2(5) . . ?
 O002 C00J O004 121.1(5) . . ?
 O002 C00J C00M 123.3(5) . . ?
 O004 C00J C00M 115.6(5) . . ?
 C00X C00K C01U 117.1(5) . . ?
 C00X C00K C01W 118.2(5) . . ?
 C01U C00K C01W 124.7(5) . . ?
 C00H C00L C019 120.5(5) . . ?
 C020 C00L C00H 117.3(5) . . ?
 C020 C00L C019 122.2(5) . . ?
 C00N C00M C00J 121.0(5) . . ?
 C01F C00M C00J 122.0(5) . . ?
 C01F C00M C00N 117.0(5) . . ?
 O00A C00N C00M 122.4(5) . . ?
 O00A C00N C012 116.1(5) . . ?
 C012 C00N C00M 121.4(5) . . ?
 N00D C00O C01P 121.0(5) . . ?
 C012 C00O N00D 121.0(5) . . ?
 C012 C00O C01P 118.0(5) . . ?
 C01D C00P N00D 120.8(5) . . ?
 C01D C00P C01I 121.6(5) . . ?
 C01I C00P N00D 117.3(5) . . ?
 O008 C00Q C017 117.1(5) . . ?
 O008 C00Q C01B 122.6(5) . . ?
 C01B C00Q C017 120.3(5) . . ?
 C00H C00R H00R 119.8 . . ?
 C00H C00R C00V 120.5(5) . . ?
 C00V C00R H00R 119.8 . . ?
 C01M C00S C01W 125.5(5) . . ?
 C01M C00S C024 117.0(5) . . ?
 C024 C00S C01W 117.4(5) . . ?
 O006 C00T O00C 121.6(6) . . ?
 O006 C00T C01C 122.8(5) . . ?
 O00C C00T C01C 115.6(5) . . ?
 N00F C00U C01E 121.5(5) . . ?
 N00F C00U C01T 120.0(5) . . ?
 C01E C00U C01T 118.5(5) . . ?
 N00E C00V C00R 120.4(5) . . ?
 N00E C00V C01G 121.3(5) . . ?
 C00R C00V C01G 118.2(5) . . ?
 C011 C00W H00W 120.1 . . ?
 C011 C00W C01U 119.7(6) . . ?
 C01U C00W H00W 120.1 . . ?
 C00K C00X N00E 117.2(5) . . ?
 C01K C00X N00E 121.0(5) . . ?
 C01K C00X C00K 121.6(5) . . ?
 C01I C00Y C01O 105.0(5) . . ?
 C01I C00Y C02U 109.2(5) . . ?
 C01O C00Y C02U 109.9(5) . . ?
 C028 C00Y C01I 112.6(5) . . ?
 C028 C00Y C01O 111.9(5) . . ?
 C028 C00Y C02U 108.2(5) . . ?
 O009 C00Z O00B 122.4(5) . . ?
 O009 C00Z C01B 123.2(5) . . ?
 O00B C00Z C01B 114.4(5) . . ?
 N00G C010 C02F 118.9(5) . . ?
 N00G C010 C02H 122.5(5) . . ?
 C02H C010 C02F 118.6(5) . . ?
 C00W C011 H011 119.8 . . ?
 C00W C011 C01K 120.4(6) . . ?
 C01K C011 H011 119.8 . . ?
 C00N C012 C00O 120.6(5) . . ?
 C00N C012 H012 119.7 . . ?
 C00O C012 H012 119.7 . . ?
 C016 C013 C023 119.6(5) . . ?
 C02E C013 C016 118.1(5) . . ?
 C02E C013 C023 121.7(5) . . ?
 C02I C014 N00G 121.7(5) . . ?
 C02I C014 C02Q 119.5(5) . . ?
 C02Q C014 N00G 118.8(5) . . ?
 C01J C015 N00F 119.9(5) . . ?
 C01J C015 C01X 120.6(5) . . ?
 C01X C015 N00F 119.6(5) . . ?
 C013 C016 N00G 120.8(5) . . ?
 C013 C016 C02G 119.3(5) . . ?
 C02G C016 N00G 119.9(5) . . ?
 C00Q C017 H017 120.0 . . ?
 C027 C017 C00Q 120.1(6) . . ?
 C027 C017 H017 120.0 . . ?
 C01E C018 H018 120.0 . . ?
 C01E C018 C02L 119.9(6) . . ?
 C02L C018 H018 120.0 . . ?
 O001 C019 O007 121.1(5) . . ?
 O001 C019 C00L 123.3(5) . . ?
 O007 C019 C00L 115.6(5) . . ?
 C01X C01A H01E 120.0 . . ?
 C02N C01A H01E 119.9 . . ?
 C02N C01A C01X 120.1(6) . . ?
 C00Q C01B C00Z 121.1(5) . . ?
 C00Q C01B C01L 119.0(5) . . ?
 C01L C01B C00Z 119.9(5) . . ?
 C01V C01C C00T 120.5(5) . . ?
 C02B C01C C00T 121.3(5) . . ?
 C02B C01C C01V 118.2(5) . . ?
 C00P C01D H01D 120.1 . . ?
 C00P C01D C01Q 119.8(5) . . ?
 C01Q C01D H01D 120.1 . . ?
 C00U C01E H01I 119.1 . . ?
 C018 C01E C00U 121.8(6) . . ?
 C018 C01E H01I 119.1 . . ?
 C00M C01F H01F 118.9 . . ?
 C01P C01F C00M 122.2(5) . . ?
 C01P C01F H01F 118.9 . . ?
 C00V C01G H01G 120.2 . . ?
 C020 C01G C00V 119.6(5) . . ?
 C020 C01G H01G 120.2 . . ?
 C00I C01H H01H 119.9 . . ?
 C01Y C01H C00I 120.1(6) . . ?
 C01Y C01H H01H 119.9 . . ?
 C00P C01I C00Y 118.2(5) . . ?
 C00P C01I C02A 117.6(5) . . ?
 C02A C01I C00Y 124.2(5) . . ?
 C015 C01J C026 122.0(5) . . ?
 C015 C01J C029 117.1(5) . . ?
 C029 C01J C026 120.8(5) . . ?
 C00X C01K H01K 120.3 . . ?
 C011 C01K C00X 119.5(5) . . ?
 C011 C01K H01K 120.3 . . ?
 C01B C01L H01L 120.1 . . ?
 C01S C01L C01B 119.9(6) . . ?
 C01S C01L H01L 120.1 . . ?
 C00S C01M H01M 119.2 . . ?
 C01R C01M C00S 121.6(6) . . ?
 C01R C01M H01M 119.2 . . ?
 H01A C01N H01B 109.5 . . ?
 H01A C01N H01C 109.5 . . ?
 H01B C01N H01C 109.5 . . ?
 C01W C01N H01A 109.5 . . ?
 C01W C01N H01B 109.5 . . ?
 C01W C01N H01C 109.5 . . ?
 C00I C01O C00Y 117.7(5) . . ?
 C00I C01O C02J 117.0(5) . . ?
 C02J C01O C00Y 125.2(5) . . ?
 C00O C01P H01P 119.6 . . ?
 C01F C01P C00O 120.7(6) . . ?
 C01F C01P H01P 119.6 . . ?
 C01D C01Q H01Q 120.1 . . ?
 C01D C01Q C02D 119.8(6) . . ?
 C02D C01Q H01Q 120.1 . . ?
 C01M C01R H01R 119.6 . . ?
 C01M C01R C02C 120.8(6) . . ?
 C02C C01R H01R 119.6 . . ?
 C01L C01S H01S 120.0 . . ?
 C01L C01S C027 119.9(6) . . ?
 C027 C01S H01S 120.0 . . ?
 C00U C01T C026 120.5(5) . . ?
 C01Z C01T C00U 118.6(5) . . ?
 C01Z C01T C026 120.6(5) . . ?
 C00K C01U H01U 119.2 . . ?
 C00W C01U C00K 121.6(6) . . ?
 C00W C01U H01U 119.2 . . ?
 O005 C01V C01C 123.4(5) . . ?
 O005 C01V C02I 116.7(5) . . ?
 C02I C01V C01C 120.0(5) . . ?
 C00K C01W C01N 109.1(5) . . ?
 C00K C01W C02M 111.5(5) . . ?
 C00S C01W C00K 106.4(5) . . ?
 C00S C01W C01N 110.1(5) . . ?
 C00S C01W C02M 111.4(5) . . ?
 C02M C01W C01N 108.3(5) . . ?
 C015 C01X H01X 120.1 . . ?
 C01A C01X C015 119.9(6) . . ?
 C01A C01X H01X 120.1 . . ?
 C01H C01Y H01Y 120.1 . . ?
 C022 C01Y C01H 119.8(6) . . ?
 C022 C01Y H01Y 120.1 . . ?
 C01T C01Z H01Z 118.9 . . ?
 C02L C01Z C01T 122.3(6) . . ?
 C02L C01Z H01Z 118.9 . . ?
 C00L C020 H020 118.3 . . ?
 C01G C020 C00L 123.3(5) . . ?
 C01G C020 H020 118.3 . . ?
 C02E C021 H021 120.8 . . ?
 C02K C021 H021 120.8 . . ?
 C02K C021 C02E 118.5(6) . . ?
 C01Y C022 H022 119.9 . . ?
 C01Y C022 C02J 120.2(6) . . ?
 C02J C022 H022 119.9 . . ?
 C013 C023 C02O 111.2(5) . . ?
 C013 C023 C02V 108.0(5) . . ?
 C02F C023 C013 109.5(5) . . ?
 C02F C023 C02O 111.9(5) . . ?
 C02F C023 C02V 107.6(5) . . ?
 C02V C023 C02O 108.5(5) . . ?
 C00S C024 N00E 117.3(5) . . ?
 C025 C024 N00E 121.3(5) . . ?
 C025 C024 C00S 121.0(5) . . ?
 C024 C025 H025 120.0 . . ?
 C024 C025 C02C 120.1(6) . . ?
 C02C C025 H025 120.0 . . ?
 C01J C026 C01T 110.9(5) . . ?
 C01J C026 C02T 110.9(5) . . ?
 C01J C026 C02W 107.8(5) . . ?
 C01T C026 C02T 110.6(5) . . ?
 C01T C026 C02W 107.2(5) . . ?
 C02T C026 C02W 109.3(5) . . ?
 C017 C027 N00F 120.9(5) . . ?
 C017 C027 C01S 120.8(6) . . ?
 C01S C027 N00F 118.2(5) . . ?
 C00Y C028 H02E 109.5 . . ?
 C00Y C028 H02F 109.5 . . ?
 C00Y C028 H02G 109.5 . . ?
 H02E C028 H02F 109.5 . . ?
 H02E C028 H02G 109.5 . . ?
 H02F C028 H02G 109.5 . . ?
 C01J C029 H029 118.9 . . ?
 C02N C029 C01J 122.2(6) . . ?
 C02N C029 H029 118.9 . . ?
 C01I C02A H02H 119.4 . . ?
 C02D C02A C01I 121.1(5) . . ?
 C02D C02A H02H 119.4 . . ?
 C01C C02B H02N 119.1 . . ?
 C02Q C02B C01C 121.7(6) . . ?
 C02Q C02B H02N 119.1 . . ?
 C01R C02C H02C 120.3 . . ?
 C025 C02C C01R 119.4(6) . . ?
 C025 C02C H02C 120.3 . . ?
 C01Q C02D H02I 120.0 . . ?
 C02A C02D C01Q 120.1(6) . . ?
 C02A C02D H02I 120.0 . . ?
 C013 C02E C021 122.8(6) . . ?
 C013 C02E H02O 118.6 . . ?
 C021 C02E H02O 118.6 . . ?
 C010 C02F C023 120.8(5) . . ?
 C02R C02F C010 117.6(6) . . ?
 C02R C02F C023 121.3(5) . . ?
 C016 C02G H02P 119.5 . . ?
 C02K C02G C016 121.0(6) . . ?
 C02K C02G H02P 119.5 . . ?
 C010 C02H H02Q 118.9 . . ?
 C02P C02H C010 122.2(6) . . ?
 C02P C02H H02Q 118.9 . . ?
 C014 C02I C01V 120.4(5) . . ?
 C014 C02I H02R 119.8 . . ?
 C01V C02I H02R 119.8 . . ?
 C01O C02J H02J 119.1 . . ?
 C022 C02J C01O 121.7(6) . . ?
 C022 C02J H02J 119.1 . . ?
 C021 C02K H02S 119.8 . . ?
 C02G C02K C021 120.4(6) . . ?
 C02G C02K H02S 119.8 . . ?
 C018 C02L H1 120.5 . . ?
 C01Z C02L C018 118.9(6) . . ?
 C01Z C02L H1 120.5 . . ?
 C01W C02M H02A 109.5 . . ?
 C01W C02M H02B 109.5 . . ?
 C01W C02M H02D 109.5 . . ?
 H02A C02M H02B 109.5 . . ?
 H02A C02M H02D 109.5 . . ?
 H02B C02M H02D 109.5 . . ?
 C01A C02N H2 119.9 . . ?
 C029 C02N C01A 120.1(7) . . ?
 C029 C02N H2 119.9 . . ?
 C023 C02O H02T 109.5 . . ?
 C023 C02O H02U 109.5 . . ?
 C023 C02O H02V 109.5 . . ?
 H02T C02O H02U 109.5 . . ?
 H02T C02O H02V 109.5 . . ?
 H02U C02O H02V 109.5 . . ?
 C02H C02P H02W 120.4 . . ?
 C02H C02P C02S 119.3(7) . . ?
 C02S C02P H02W 120.4 . . ?
 C014 C02Q H02X 119.9 . . ?
 C02B C02Q C014 120.2(5) . . ?
 C02B C02Q H02X 119.9 . . ?
 C02F C02R H02Y 118.6 . . ?
 C02S C02R C02F 122.9(6) . . ?
 C02S C02R H02Y 118.6 . . ?
 C02P C02S H02Z 120.3 . . ?
 C02R C02S C02P 119.4(7) . . ?
 C02R C02S H02Z 120.3 . . ?
 C026 C02T H3 109.5 . . ?
 C026 C02T H 109.5 . . ?
 C026 C02T HA 109.5 . . ?
 H3 C02T H 109.5 . . ?
 H3 C02T HA 109.5 . . ?
 H C02T HA 109.5 . . ?
 C00Y C02U H02K 109.5 . . ?
 C00Y C02U H02L 109.5 . . ?
 C00Y C02U H02M 109.5 . . ?
 H02K C02U H02L 109.5 . . ?
 H02K C02U H02M 109.5 . . ?
 H02L C02U H02M 109.5 . . ?
 C023 C02V H02 109.5 . . ?
 C023 C02V HB 109.5 . . ?
 C023 C02V HC 109.5 . . ?
 H02 C02V HB 109.5 . . ?
 H02 C02V HC 109.5 . . ?
 HB C02V HC 109.5 . . ?
 C026 C02W H4 109.5 . . ?
 C026 C02W HD 109.5 . . ?
 C026 C02W HE 109.5 . . ?
 H4 C02W HD 109.5 . . ?
 H4 C02W HE 109.5 . . ?
 HD C02W HE 109.5 . . ?

loop_
  _geom_torsion_atom_site_label_1
  _geom_torsion_atom_site_label_2
  _geom_torsion_atom_site_label_3
  _geom_torsion_atom_site_label_4
  _geom_torsion
  _geom_torsion_site_symmetry_1
  _geom_torsion_site_symmetry_2
  _geom_torsion_site_symmetry_3
  _geom_torsion_site_symmetry_4
  _geom_torsion_publ_flag
 O002 C00J C00M C00N 3.7(9) . . . . ?
 O002 C00J C00M C01F -178.6(6) . . . . ?
 O003 C00H C00L C019 3.2(9) . . . . ?
 O003 C00H C00L C020 179.6(6) . . . . ?
 O003 C00H C00R C00V 179.9(5) . . . . ?
 O004 C00J C00M C00N -175.1(5) . . . . ?
 O004 C00J C00M C01F 2.5(8) . . . . ?
 O005 C01V C02I C014 179.1(5) . . . . ?
 O006 C00T C01C C01V -4.3(9) . . . . ?
 O006 C00T C01C C02B 174.1(6) . . . . ?
 O008 C00Q C017 C027 178.4(6) . . . . ?
 O008 C00Q C01B C00Z 1.8(9) . . . . ?
 O008 C00Q C01B C01L -179.1(6) . . . . ?
 O009 C00Z C01B C00Q 0.9(9) . . . . ?
 O009 C00Z C01B C01L -178.1(6) . . . . ?
 O00A C00N C012 C00O 178.9(5) . . . . ?
 O00B C00Z C01B C00Q -178.5(6) . . . . ?
 O00B C00Z C01B C01L 2.5(8) . . . . ?
 O00C C00T C01C C01V 175.3(5) . . . . ?
 O00C C00T C01C C02B -6.3(9) . . . . ?
 N00D C00I C01H C01Y 174.9(5) . . . . ?
 N00D C00I C01O C00Y 2.0(8) . . . . ?
 N00D C00I C01O C02J -174.3(5) . . . . ?
 N00D C00O C012 C00N -179.8(5) . . . . ?
 N00D C00O C01P C01F 180.0(5) . . . . ?
 N00D C00P C01D C01Q -174.1(5) . . . . ?
 N00D C00P C01I C00Y -4.0(8) . . . . ?
 N00D C00P C01I C02A 174.6(5) . . . . ?
 N00E C00V C01G C020 -178.7(6) . . . . ?
 N00E C00X C01K C011 175.0(5) . . . . ?
 N00E C024 C025 C02C -177.2(5) . . . . ?
 N00F C00U C01E C018 -179.4(5) . . . . ?
 N00F C00U C01T C01Z 177.9(5) . . . . ?
 N00F C00U C01T C026 -7.7(8) . . . . ?
 N00F C015 C01J C026 2.5(8) . . . . ?
 N00F C015 C01J C029 -179.7(5) . . . . ?
 N00F C015 C01X C01A 179.6(5) . . . . ?
 N00G C010 C02F C023 5.3(8) . . . . ?
 N00G C010 C02F C02R 179.2(6) . . . . ?
 N00G C010 C02H C02P -179.1(6) . . . . ?
 N00G C014 C02I C01V -180.0(5) . . . . ?
 N00G C014 C02Q C02B -180.0(6) . . . . ?
 N00G C016 C02G C02K -179.7(6) . . . . ?
 C00H C00L C019 O001 -5.0(9) . . . . ?
 C00H C00L C019 O007 173.2(5) . . . . ?
 C00H C00L C020 C01G 0.4(9) . . . . ?
 C00H C00R C00V N00E 178.6(5) . . . . ?
 C00H C00R C00V C01G 0.6(9) . . . . ?
 C00I N00D C00O C012 167.7(5) . . . . ?
 C00I N00D C00O C01P -11.1(8) . . . . ?
 C00I N00D C00P C01D 131.9(6) . . . . ?
 C00I N00D C00P C01I -41.3(7) . . . . ?
 C00I C01H C01Y C022 -0.8(9) . . . . ?
 C00I C01O C02J C022 -0.7(9) . . . . ?
 C00J C00M C00N O00A -0.9(9) . . . . ?
 C00J C00M C00N C012 177.1(6) . . . . ?
 C00J C00M C01F C01P -176.8(6) . . . . ?
 C00K C00X C01K C011 0.8(9) . . . . ?
 C00L C00H C00R C00V 0.1(9) . . . . ?
 C00M C00N C012 C00O 0.8(9) . . . . ?
 C00M C01F C01P C00O -1.2(9) . . . . ?
 C00N C00M C01F C01P 0.9(9) . . . . ?
 C00O N00D C00I C01H 64.5(7) . . . . ?
 C00O N00D C00I C01O -122.2(6) . . . . ?
 C00O N00D C00P C01D -63.5(8) . . . . ?
 C00O N00D C00P C01I 123.2(6) . . . . ?
 C00P N00D C00I C01H -130.8(6) . . . . ?
 C00P N00D C00I C01O 42.4(7) . . . . ?
 C00P N00D C00O C012 4.6(8) . . . . ?
 C00P N00D C00O C01P -174.1(5) . . . . ?
 C00P C01D C01Q C02D -0.4(10) . . . . ?
 C00P C01I C02A C02D -0.2(9) . . . . ?
 C00Q C017 C027 N00F 177.4(5) . . . . ?
 C00Q C017 C027 C01S 0.9(9) . . . . ?
 C00Q C01B C01L C01S 0.5(9) . . . . ?
 C00R C00H C00L C019 -177.0(5) . . . . ?
 C00R C00H C00L C020 -0.6(8) . . . . ?
 C00R C00V C01G C020 -0.8(9) . . . . ?
 C00S C01M C01R C02C -2.6(10) . . . . ?
 C00S C024 C025 C02C -3.4(9) . . . . ?
 C00T C01C C01V O005 -0.8(9) . . . . ?
 C00T C01C C01V C02I 178.2(5) . . . . ?
 C00T C01C C02B C02Q -178.2(6) . . . . ?
 C00U N00F C015 C01J 15.8(8) . . . . ?
 C00U N00F C015 C01X -164.6(5) . . . . ?
 C00U N00F C027 C017 76.5(7) . . . . ?
 C00U N00F C027 C01S -106.9(6) . . . . ?
 C00U C01T C01Z C02L 2.8(9) . . . . ?
 C00U C01T C026 C01J 23.0(7) . . . . ?
 C00U C01T C026 C02T 146.4(5) . . . . ?
 C00U C01T C026 C02W -94.4(6) . . . . ?
 C00V N00E C00X C00K -122.7(6) . . . . ?
 C00V N00E C00X C01K 62.8(8) . . . . ?
 C00V N00E C024 C00S 120.8(6) . . . . ?
 C00V N00E C024 C025 -65.2(8) . . . . ?
 C00V C01G C020 C00L 0.3(10) . . . . ?
 C00W C011 C01K C00X 0.1(9) . . . . ?
 C00X N00E C00V C00R -4.1(8) . . . . ?
 C00X N00E C00V C01G 173.8(6) . . . . ?
 C00X N00E C024 C00S -44.4(7) . . . . ?
 C00X N00E C024 C025 129.6(6) . . . . ?
 C00X C00K C01U C00W 0.6(9) . . . . ?
 C00X C00K C01W C00S -42.6(7) . . . . ?
 C00X C00K C01W C01N 76.1(7) . . . . ?
 C00X C00K C01W C02M -164.3(5) . . . . ?
 C00Y C01I C02A C02D 178.4(6) . . . . ?
 C00Y C01O C02J C022 -176.7(6) . . . . ?
 C00Z C01B C01L C01S 179.5(5) . . . . ?
 C010 N00G C014 C02I -82.2(7) . . . . ?
 C010 N00G C014 C02Q 97.8(7) . . . . ?
 C010 N00G C016 C013 -16.7(8) . . . . ?
 C010 N00G C016 C02G 160.1(6) . . . . ?
 C010 C02F C02R C02S 0.1(10) . . . . ?
 C010 C02H C02P C02S -0.3(10) . . . . ?
 C011 C00W C01U C00K 0.2(10) . . . . ?
 C012 C00O C01P C01F 1.2(8) . . . . ?
 C013 C016 C02G C02K -2.9(9) . . . . ?
 C013 C023 C02F C010 -27.9(7) . . . . ?
 C013 C023 C02F C02R 158.5(6) . . . . ?
 C014 N00G C010 C02F -145.3(6) . . . . ?
 C014 N00G C010 C02H 34.7(8) . . . . ?
 C014 N00G C016 C013 147.5(5) . . . . ?
 C014 N00G C016 C02G -35.8(8) . . . . ?
 C015 N00F C00U C01E 167.5(5) . . . . ?
 C015 N00F C00U C01T -13.0(8) . . . . ?
 C015 N00F C027 C017 -103.0(7) . . . . ?
 C015 N00F C027 C01S 73.6(7) . . . . ?
 C015 C01J C026 C01T -20.5(7) . . . . ?
 C015 C01J C026 C02T -143.8(6) . . . . ?
 C015 C01J C026 C02W 96.6(6) . . . . ?
 C015 C01J C029 C02N 0.2(9) . . . . ?
 C016 N00G C010 C02F 18.6(8) . . . . ?
 C016 N00G C010 C02H -161.4(6) . . . . ?
 C016 N00G C014 C02I 113.4(6) . . . . ?
 C016 N00G C014 C02Q -66.7(7) . . . . ?
 C016 C013 C023 C02F 29.8(7) . . . . ?
 C016 C013 C023 C02O 154.0(5) . . . . ?
 C016 C013 C023 C02V -87.1(7) . . . . ?
 C016 C013 C02E C021 -1.4(9) . . . . ?
 C016 C02G C02K C021 2.2(10) . . . . ?
 C017 C00Q C01B C00Z -177.7(6) . . . . ?
 C017 C00Q C01B C01L 1.3(9) . . . . ?
 C019 C00L C020 C01G 176.7(6) . . . . ?
 C01B C00Q C017 C027 -2.0(9) . . . . ?
 C01B C01L C01S C027 -1.6(9) . . . . ?
 C01C C01V C02I C014 0.0(9) . . . . ?
 C01C C02B C02Q C014 -0.2(11) . . . . ?
 C01D C00P C01I C00Y -177.2(5) . . . . ?
 C01D C00P C01I C02A 1.4(9) . . . . ?
 C01D C01Q C02D C02A 1.6(10) . . . . ?
 C01E C00U C01T C01Z -2.6(8) . . . . ?
 C01E C00U C01T C026 171.8(5) . . . . ?
 C01E C018 C02L C01Z -0.4(9) . . . . ?
 C01F C00M C00N O00A -178.7(6) . . . . ?
 C01F C00M C00N C012 -0.7(8) . . . . ?
 C01H C00I C01O C00Y 175.2(5) . . . . ?
 C01H C00I C01O C02J -1.1(9) . . . . ?
 C01H C01Y C022 C02J -1.0(10) . . . . ?
 C01I C00P C01D C01Q -1.2(9) . . . . ?
 C01I C00Y C01O C00I -42.7(6) . . . . ?
 C01I C00Y C01O C02J 133.2(6) . . . . ?
 C01I C02A C02D C01Q -1.3(10) . . . . ?
 C01J C015 C01X C01A -0.8(9) . . . . ?
 C01J C029 C02N C01A -0.9(10) . . . . ?
 C01L C01S C027 N00F -175.7(5) . . . . ?
 C01L C01S C027 C017 0.9(9) . . . . ?
 C01M C00S C01W C00K -135.6(6) . . . . ?
 C01M C00S C01W C01N 106.2(6) . . . . ?
 C01M C00S C01W C02M -13.9(8) . . . . ?
 C01M C00S C024 N00E 177.3(5) . . . . ?
 C01M C00S C024 C025 3.3(9) . . . . ?
 C01M C01R C02C C025 2.5(10) . . . . ?
 C01O C00I C01H C01Y 1.9(9) . . . . ?
 C01O C00Y C01I C00P 43.9(6) . . . . ?
 C01O C00Y C01I C02A -134.7(6) . . . . ?
 C01P C00O C012 C00N -1.0(8) . . . . ?
 C01T C00U C01E C018 1.1(9) . . . . ?
 C01T C01Z C02L C018 -1.2(10) . . . . ?
 C01U C00K C00X N00E -175.5(5) . . . . ?
 C01U C00K C00X C01K -1.1(9) . . . . ?
 C01U C00K C01W C00S 135.9(6) . . . . ?
 C01U C00K C01W C01N -105.4(6) . . . . ?
 C01U C00K C01W C02M 14.2(8) . . . . ?
 C01U C00W C011 C01K -0.5(9) . . . . ?
 C01V C01C C02B C02Q 0.3(9) . . . . ?
 C01W C00K C00X N00E 3.1(8) . . . . ?
 C01W C00K C00X C01K 177.5(5) . . . . ?
 C01W C00K C01U C00W -177.9(6) . . . . ?
 C01W C00S C01M C01R 175.6(6) . . . . ?
 C01W C00S C024 N00E 1.1(8) . . . . ?
 C01W C00S C024 C025 -172.9(5) . . . . ?
 C01X C015 C01J C026 -177.0(5) . . . . ?
 C01X C015 C01J C029 0.7(8) . . . . ?
 C01X C01A C02N C029 0.7(10) . . . . ?
 C01Y C022 C02J C01O 1.7(10) . . . . ?
 C01Z C01T C026 C01J -162.7(5) . . . . ?
 C01Z C01T C026 C02T -39.2(7) . . . . ?
 C01Z C01T C026 C02W 79.9(7) . . . . ?
 C020 C00L C019 O001 178.8(6) . . . . ?
 C020 C00L C019 O007 -3.0(8) . . . . ?
 C023 C013 C016 N00G -9.8(8) . . . . ?
 C023 C013 C016 C02G 173.4(5) . . . . ?
 C023 C013 C02E C021 -172.2(6) . . . . ?
 C023 C02F C02R C02S 173.9(6) . . . . ?
 C024 N00E C00V C00R -167.7(5) . . . . ?
 C024 N00E C00V C01G 10.1(8) . . . . ?
 C024 N00E C00X C00K 42.3(7) . . . . ?
 C024 N00E C00X C01K -132.2(6) . . . . ?
 C024 C00S C01M C01R -0.3(9) . . . . ?
 C024 C00S C01W C00K 40.2(7) . . . . ?
 C024 C00S C01W C01N -77.9(6) . . . . ?
 C024 C00S C01W C02M 162.0(5) . . . . ?
 C024 C025 C02C C01R 0.5(9) . . . . ?
 C026 C01J C029 C02N 177.9(6) . . . . ?
 C026 C01T C01Z C02L -171.7(6) . . . . ?
 C027 N00F C00U C01E -12.0(8) . . . . ?
 C027 N00F C00U C01T 167.5(5) . . . . ?
 C027 N00F C015 C01J -164.7(5) . . . . ?
 C027 N00F C015 C01X 14.9(8) . . . . ?
 C028 C00Y C01I C00P 165.9(5) . . . . ?
 C028 C00Y C01I C02A -12.6(8) . . . . ?
 C028 C00Y C01O C00I -165.2(5) . . . . ?
 C028 C00Y C01O C02J 10.7(8) . . . . ?
 C029 C01J C026 C01T 161.9(5) . . . . ?
 C029 C01J C026 C02T 38.6(7) . . . . ?
 C029 C01J C026 C02W -81.1(7) . . . . ?
 C02B C01C C01V O005 -179.2(6) . . . . ?
 C02B C01C C01V C02I -0.2(8) . . . . ?
 C02E C013 C016 N00G 179.2(5) . . . . ?
 C02E C013 C016 C02G 2.5(9) . . . . ?
 C02E C013 C023 C02F -159.6(6) . . . . ?
 C02E C013 C023 C02O -35.4(8) . . . . ?
 C02E C013 C023 C02V 83.6(7) . . . . ?
 C02E C021 C02K C02G -1.1(10) . . . . ?
 C02F C010 C02H C02P 0.9(9) . . . . ?
 C02F C02R C02S C02P 0.5(11) . . . . ?
 C02H C010 C02F C023 -174.6(6) . . . . ?
 C02H C010 C02F C02R -0.8(8) . . . . ?
 C02H C02P C02S C02R -0.4(11) . . . . ?
 C02I C014 C02Q C02B 0.0(10) . . . . ?
 C02K C021 C02E C013 0.7(10) . . . . ?
 C02L C018 C01E C00U 0.4(9) . . . . ?
 C02N C01A C01X C015 0.1(9) . . . . ?
 C02O C023 C02F C010 -151.7(5) . . . . ?
 C02O C023 C02F C02R 34.7(8) . . . . ?
 C02Q C014 C02I C01V 0.1(9) . . . . ?
 C02U C00Y C01I C00P -73.9(7) . . . . ?
 C02U C00Y C01I C02A 107.5(6) . . . . ?
 C02U C00Y C01O C00I 74.5(7) . . . . ?
 C02U C00Y C01O C02J -109.5(6) . . . . ?
 C02V C023 C02F C010 89.2(6) . . . . ?
 C02V C023 C02F C02R -84.4(7) . . . . ?

_shelx_res_file
;
TITL mo_zxx0126_2_0m_a.res in P2(1)
    mo_zxx0126_2_0m_a.res
    created by SHELXL-2018/3 at 10:55:59 on 09-Jul-2021
REM Old TITL mo_zxx0126_2_0m_a.res in P2(1)
REM SHELXT solution in P2(1)
REM R1 0.130, Rweak 0.029, Alpha 0.003, Orientation as input
REM Flack x = -0.474 ( 0.582 ) from Parsons' quotients
REM Formula found by SHELXT: C87 N5 O12
CELL 0.71073 9.0126 30.5182 12.6586 90 103.306 90
ZERR 2 0.0003 0.0012 0.0005 0 0.001 0
LATT -1
SYMM -X,0.5+Y,-Z
SFAC C H N O
UNIT 174 136 10 24

L.S. 10
PLAN  5
SIZE 0.2 0.2 0.8
TEMP -73.15
CONF
BOND $H
LIST 6
MORE -1
fmap 2
ACTA
REM <olex2.extras>
REM <HklSrc "%.\\mo_zxx0126_2_0m_a.hkl">
REM </olex2.extras>

WGHT    0.096200    1.872100
FVAR       0.43052
O001  4    1.103660    0.498264    0.388970    11.00000    0.05181    0.04059 =
         0.02846    0.00103    0.01759    0.01116
O002  4    1.108460    0.502337    0.129794    11.00000    0.04234    0.03651 =
         0.03042    0.00447    0.01409    0.01272
O003  4    1.062815    0.499532    0.589659    11.00000    0.05606    0.03535 =
         0.03102    0.00547    0.01893    0.01940
AFIX 147
H003  2    1.122946    0.495920    0.548602    11.00000   -1.50000
AFIX   0

O004  4    1.235545    0.453969    0.249806    11.00000    0.05593    0.04972 =
         0.02506    0.00471    0.01665    0.01844
AFIX 147
H004  2    1.197969    0.469339    0.292152    11.00000   -1.50000
AFIX   0

O005  4    0.909922    0.411773    0.457569    11.00000    0.05881    0.04329 =
         0.03180   -0.00395    0.01886    0.01603
AFIX 147
H005  2    0.835053    0.428775    0.450987    11.00000   -1.50000
AFIX   0
O006  4    0.711805    0.468479    0.347092    11.00000    0.04787    0.03338 =
         0.04678   -0.00088    0.01740    0.00953

O007  4    0.969812    0.545314    0.268250    11.00000    0.04700    0.04654 =
         0.02391    0.00033    0.01596    0.01259
AFIX 147
H007  2    1.023009    0.534007    0.228991    11.00000   -1.50000
AFIX   0

O008  4    0.295765    0.597126    0.068694    11.00000    0.04944    0.04556 =
         0.03383   -0.00067    0.01536    0.01444
AFIX 147
H008  2    0.361358    0.577135    0.075556    11.00000   -1.50000
AFIX   0
O009  4    0.487620    0.538167    0.176385    11.00000    0.04048    0.03903 =
         0.04182   -0.00057    0.01303    0.01243

O00A  4    1.154984    0.502672   -0.069515    11.00000    0.06245    0.04143 =
         0.03393    0.00769    0.02472    0.02170
AFIX 147
H00A  2    1.121175    0.512416   -0.017584    11.00000   -1.50000
AFIX   0

O00B  4    0.511116    0.532504    0.355816    11.00000    0.05003    0.03520 =
         0.04379    0.00520    0.01258    0.01609
AFIX 147
H00B  2    0.577367    0.513932    0.349594    11.00000   -1.50000
AFIX   0

O00C  4    0.681167    0.471968    0.167313    11.00000    0.04832    0.03523 =
         0.04097    0.00367    0.00897    0.01237
AFIX 147
H00C  2    0.629659    0.494054    0.176036    11.00000   -1.50000
AFIX   0

N00D  3    1.485688    0.393952   -0.160220    11.00000    0.02758
N00E  3    0.730750    0.606940    0.680680    11.00000    0.02751
N00F  3    0.054042    0.693460    0.276567    11.00000    0.03439
N00G  3    1.126361    0.307501    0.252029    11.00000    0.03642
C00H  1    0.971061    0.534047    0.554681    11.00000    0.03140    0.02334 =
         0.03038   -0.00129    0.01151    0.00071
C00I  1    1.606213    0.362650   -0.130330    11.00000    0.02859
C00J  1    1.197002    0.470679    0.150642    11.00000    0.03420    0.03301 =
         0.02700    0.00062    0.01039   -0.00258
C00K  1    0.606643    0.577102    0.815132    11.00000    0.02922
C00L  1    0.945760    0.550848    0.448801    11.00000    0.02956    0.03227 =
         0.02518    0.00088    0.01288    0.00245
C00M  1    1.266950    0.450108    0.070703    11.00000    0.03581    0.02853 =
         0.02316   -0.00214    0.01345   -0.00070
C00N  1    1.243997    0.467101   -0.036039    11.00000    0.03413    0.02485 =
         0.03093    0.00085    0.01107    0.00352
C00O  1    1.412166    0.412532   -0.084251    11.00000    0.02700
C00P  1    1.476262    0.412336   -0.265033    11.00000    0.02744
C00Q  1    0.274985    0.608538    0.168349    11.00000    0.03229
C00R  1    0.900941    0.552771    0.631749    11.00000    0.03658    0.02866 =
         0.02482    0.00186    0.01609    0.00264
AFIX  43
H00R  2    0.919623    0.540929    0.702997    11.00000   -1.20000
AFIX   0
C00S  1    0.467516    0.626395    0.673742    11.00000    0.02818

C00T  1    0.740594    0.454208    0.261956    11.00000    0.03374    0.02604 =
         0.03828    0.00032    0.00773    0.00083
C00U  1   -0.103868    0.690578    0.241751    11.00000    0.03037
C00V  1    0.803271    0.588903    0.604499    11.00000    0.03189    0.03177 =
         0.02975   -0.00203    0.01663    0.00020
C00W  1    0.755888    0.559654    0.995526    11.00000    0.03723
AFIX  43
H00W  2    0.760295    0.549428    1.067065    11.00000   -1.20000
AFIX   0
C00X  1    0.742385    0.588674    0.787106    11.00000    0.02696

C00Y  1    1.761010    0.417458   -0.206643    11.00000    0.03000
C00Z  1    0.454058    0.550769    0.260225    11.00000    0.03544    0.02517 =
         0.03922    0.00193    0.01104    0.00137
C010  1    1.279667    0.313663    0.264884    11.00000    0.02990
C011  1    0.887097    0.571836    0.965586    11.00000    0.03489
AFIX  43
H011  2    0.982244    0.570246    1.016837    11.00000   -1.20000
AFIX   0

C012  1    1.315556    0.448921   -0.111404    11.00000    0.02971
AFIX  43
H012  2    1.299141    0.461179   -0.182135    11.00000   -1.20000
AFIX   0

C013  1    1.128969    0.239755    0.150070    11.00000    0.03015
C014  1    1.030732    0.344730    0.257397    11.00000    0.03476    0.02808 =
         0.03545   -0.00645    0.01337    0.00224
C015  1    0.125525    0.732892    0.318773    11.00000    0.02986
C016  1    1.055509    0.268063    0.207111    11.00000    0.03011
C017  1    0.177661    0.643749    0.172888    11.00000    0.03363
AFIX  43
H017  2    0.131361    0.659078    0.108404    11.00000   -1.20000
AFIX   0
C018  1   -0.329674    0.651781    0.145528    11.00000    0.03773
AFIX  43
H018  2   -0.374359    0.627012    0.104922    11.00000   -1.20000
AFIX   0

C019  1    1.013350    0.529763    0.367973    11.00000    0.03440    0.02664 =
         0.02922   -0.00073    0.01388    0.00040
C01A  1    0.354228    0.776920    0.369191    11.00000    0.03905
AFIX  43
H01E  2    0.460639    0.780510    0.375611    11.00000   -1.20000
AFIX   0
C01B  1    0.347001    0.586798    0.262891    11.00000    0.03152

C01C  1    0.841673    0.417379    0.260258    11.00000    0.02757    0.02796 =
         0.02888   -0.00249    0.00962    0.00089
C01D  1    1.337818    0.414854   -0.340089    11.00000    0.03449
AFIX  43
H01D  2    1.246308    0.406824   -0.319909    11.00000   -1.20000
AFIX   0

C01E  1   -0.174433    0.654625    0.180812    11.00000    0.03202
AFIX  43
H01I  2   -0.112750    0.631675    0.163637    11.00000   -1.20000
AFIX   0

C01F  1    1.363973    0.413760    0.096091    11.00000    0.03174
AFIX  43
H01F  2    1.380297    0.401391    0.166701    11.00000   -1.20000
AFIX   0

C01G  1    0.776852    0.605410    0.497270    11.00000    0.04264    0.03565 =
         0.03530    0.00750    0.01931    0.01312
AFIX  43
H01G  2    0.710288    0.629597    0.476118    11.00000   -1.20000
AFIX   0

C01H  1    1.579456    0.321620   -0.090001    11.00000    0.03465
AFIX  43
H01H  2    1.482430    0.315058   -0.076529    11.00000   -1.20000
AFIX   0
C01I  1    1.613150    0.423144   -0.292559    11.00000    0.02778

C01J  1    0.039749    0.766247    0.351262    11.00000    0.03084
C01K  1    0.881569    0.586384    0.861414    11.00000    0.02966
AFIX  43
H01K  2    0.972496    0.594755    0.840875    11.00000   -1.20000
AFIX   0

C01L  1    0.317618    0.600322    0.362771    11.00000    0.03580
AFIX  43
H01L  2    0.366462    0.585990    0.428159    11.00000   -1.20000
AFIX   0

C01M  1    0.350975    0.657649    0.648950    11.00000    0.03572
AFIX  43
H01M  2    0.254083    0.651027    0.662577    11.00000   -1.20000
AFIX   0
C01N  1    0.442874    0.544717    0.645835    11.00000    0.03835
AFIX 137
H01A  2    0.451717    0.516516    0.683801    11.00000   -1.50000
H01B  2    0.524237    0.547271    0.606463    11.00000   -1.50000
H01C  2    0.343549    0.546491    0.594356    11.00000   -1.50000
AFIX   0

C01O  1    1.745566    0.372731   -0.153792    11.00000    0.03082
C01P  1    1.435648    0.395581    0.022839    11.00000    0.03288
AFIX  43
H01P  2    1.501987    0.371322    0.043662    11.00000   -1.20000
AFIX   0
C01Q  1    1.333316    0.429153   -0.444871    11.00000    0.03759
AFIX  43
H01Q  2    1.238755    0.430770   -0.496759    11.00000   -1.20000
AFIX   0

C01R  1    0.373132    0.697278    0.605810    11.00000    0.03946
AFIX  43
H01R  2    0.290636    0.717333    0.587075    11.00000   -1.20000
AFIX   0

C01S  1    0.217651    0.634453    0.365254    11.00000    0.03737
AFIX  43
H01S  2    0.195714    0.643129    0.432113    11.00000   -1.20000
AFIX   0
C01T  1   -0.197342    0.724170    0.268363    11.00000    0.03079

C01U  1    0.617192    0.562343    0.920998    11.00000    0.03420
AFIX  43
H01U  2    0.526945    0.553936    0.942425    11.00000   -1.20000
AFIX   0

C01V  1    0.921020    0.397720    0.358423    11.00000    0.03324    0.02944 =
         0.02869   -0.00741    0.01366   -0.00106
C01W  1    0.457273    0.582405    0.729320    11.00000    0.03154
C01X  1    0.283413    0.738121    0.328410    11.00000    0.03595
AFIX  43
H01X  2    0.341245    0.715123    0.307024    11.00000   -1.20000
AFIX   0

C01Y  1    1.693512    0.290550   -0.069632    11.00000    0.03831
AFIX  43
H01Y  2    1.675685    0.262725   -0.041255    11.00000   -1.20000
AFIX   0

C01Z  1   -0.354097    0.721055    0.229381    11.00000    0.04186
AFIX  43
H01Z  2   -0.416926    0.744152    0.244312    11.00000   -1.20000
AFIX   0

C020  1    0.848079    0.586241    0.423875    11.00000    0.04163    0.03828 =
         0.02967    0.00324    0.01814    0.00292
AFIX  43
H020  2    0.829229    0.597901    0.352438    11.00000   -1.20000
AFIX   0

C021  1    0.912239    0.190210    0.125449    11.00000    0.04257
AFIX  43
H021  2    0.864660    0.163573    0.097121    11.00000   -1.20000
AFIX   0

C022  1    1.831975    0.299900   -0.090357    11.00000    0.03917
AFIX  43
H022  2    1.911227    0.278697   -0.075351    11.00000   -1.20000
AFIX   0

C023  1    1.275927    0.254379    0.119556    11.00000    0.03416
C024  1    0.609621    0.637791    0.651340    11.00000    0.03070
C025  1    0.633310    0.678828    0.612208    11.00000    0.03480
AFIX  43
H025  2    0.730898    0.686478    0.601362    11.00000   -1.20000
AFIX   0

C026  1   -0.128004    0.760946    0.347088    11.00000    0.03356
C027  1    0.149079    0.656124    0.269540    11.00000    0.03402
C028  1    1.901513    0.419483   -0.254057    11.00000    0.04140
AFIX 137
H02E  2    1.901458    0.394388   -0.302371    11.00000   -1.50000
H02F  2    1.993508    0.418627   -0.195091    11.00000   -1.50000
H02G  2    1.900024    0.446736   -0.295232    11.00000   -1.50000
AFIX   0

C029  1    0.117573    0.804877    0.392269    11.00000    0.03966
AFIX  43
H029  2    0.062008    0.828073    0.415145    11.00000   -1.20000
AFIX   0

C02A  1    1.605543    0.437724   -0.398922    11.00000    0.03639
AFIX  43
H02H  2    1.696829    0.445403   -0.419868    11.00000   -1.20000
AFIX   0

C02B  1    0.860630    0.399756    0.163217    11.00000    0.05427    0.03464 =
         0.02654   -0.00227    0.01023    0.00786
AFIX  43
H02N  2    0.808475    0.412672    0.096734    11.00000   -1.20000
AFIX   0

C02C  1    0.515238    0.708777    0.588809    11.00000    0.04132
AFIX  43
H02C  2    0.530947    0.736950    0.561375    11.00000   -1.20000
AFIX   0

C02D  1    1.467480    0.441097   -0.473677    11.00000    0.03813
AFIX  43
H02I  2    1.464355    0.451592   -0.544810    11.00000   -1.20000
AFIX   0

C02E  1    1.054870    0.201633    0.109468    11.00000    0.04007
AFIX  43
H02O  2    1.103334    0.182391    0.068906    11.00000   -1.20000
AFIX   0
C02F  1    1.360785    0.286729    0.204450    11.00000    0.03187
C02G  1    0.912396    0.256235    0.225035    11.00000    0.03767
AFIX  43
H02P  2    0.863940    0.274881    0.266938    11.00000   -1.20000
AFIX   0
C02H  1    1.360599    0.345255    0.334712    11.00000    0.04043
AFIX  43
H02Q  2    1.307634    0.362924    0.375743    11.00000   -1.20000
AFIX   0
C02I  1    1.014571    0.361607    0.355668    11.00000    0.03918    0.03207 =
         0.02862    0.00003    0.01143    0.00409
AFIX  43
H02R  2    1.067617    0.348474    0.421622    11.00000   -1.20000
AFIX   0

C02J  1    1.857513    0.340259   -0.133273    11.00000    0.03538
AFIX  43
H02J  2    1.953735    0.345950   -0.149116    11.00000   -1.20000
AFIX   0

C02K  1    0.841956    0.218256    0.182980    11.00000    0.03903
AFIX  43
H02S  2    0.743752    0.211310    0.193759    11.00000   -1.20000
AFIX   0

C02L  1   -0.422156    0.685356    0.169348    11.00000    0.04301
AFIX  43
H1    2   -0.529881    0.683779    0.144854    11.00000   -1.20000
AFIX   0

C02M  1    0.318244    0.580717    0.780404    11.00000    0.04106
AFIX 137
H02A  2    0.306048    0.550897    0.805857    11.00000   -1.50000
H02B  2    0.226533    0.589114    0.726058    11.00000   -1.50000
H02D  2    0.333532    0.601064    0.841859    11.00000   -1.50000
AFIX   0

C02N  1    0.270813    0.810121    0.400270    11.00000    0.04205
AFIX  43
H2    2    0.319355    0.836790    0.427384    11.00000   -1.20000
AFIX   0

C02O  1    1.375752    0.214890    0.106165    11.00000    0.04837
AFIX 137
H02T  2    1.417228    0.201567    0.177274    11.00000   -1.50000
H02U  2    1.459741    0.224652    0.074615    11.00000   -1.50000
H02V  2    1.313960    0.193263    0.058066    11.00000   -1.50000
AFIX   0
C02P  1    1.515748    0.351719    0.346211    11.00000    0.04327
AFIX  43
H02W  2    1.567883    0.373566    0.394165    11.00000   -1.20000
AFIX   0
C02Q  1    0.952582    0.364219    0.160754    11.00000    0.05645    0.04243 =
         0.03404   -0.01027    0.01409    0.01498
AFIX  43
H02X  2    0.963228    0.352793    0.093081    11.00000   -1.20000
AFIX   0
C02R  1    1.517559    0.294177    0.218234    11.00000    0.04323
AFIX  43
H02Y  2    1.572754    0.276592    0.178572    11.00000   -1.20000
AFIX   0
C02S  1    1.594703    0.325709    0.286404    11.00000    0.05267
AFIX  43
H02Z  2    1.700906    0.329873    0.293000    11.00000   -1.20000
AFIX   0

C02T  1   -0.214248    0.804355    0.315010    11.00000    0.04935
AFIX 137
H3    2   -0.199944    0.813957    0.244146    11.00000   -1.50000
H     2   -0.174465    0.826766    0.369636    11.00000   -1.50000
HA    2   -0.323135    0.799923    0.310866    11.00000   -1.50000
AFIX   0

C02U  1    1.773685    0.454315   -0.121190    11.00000    0.03871
AFIX 137
H02K  2    1.781224    0.482721   -0.155678    11.00000   -1.50000
H02L  2    1.864830    0.449587   -0.062947    11.00000   -1.50000
H02M  2    1.683032    0.453993   -0.090791    11.00000   -1.50000
AFIX   0

C02V  1    1.232042    0.278730    0.010713    11.00000    0.05213
AFIX 137
H02   2    1.172634    0.259209   -0.044675    11.00000   -1.50000
HB    2    1.324677    0.287982   -0.011209    11.00000   -1.50000
HC    2    1.170797    0.304547    0.018533    11.00000   -1.50000
AFIX   0

C02W  1   -0.144147    0.747106    0.461347    11.00000    0.04671
AFIX 137
H4    2   -0.252451    0.745370    0.462176    11.00000   -1.50000
HD    2   -0.093776    0.768786    0.514807    11.00000   -1.50000
HE    2   -0.096451    0.718386    0.479512    11.00000   -1.50000
AFIX   0
HKLF 4


REM  mo_zxx0126_2_0m_a.res in P2(1)
REM wR2 = 0.2405, GooF = S = 1.033, Restrained GooF = 1.033 for all data
REM R1 = 0.0868 for 11185 Fo > 4sig(Fo) and 0.1787 for all 21543 data
REM 583 parameters refined using 1 restraints

END

WGHT      0.0961      1.8831

REM Highest difference peak  0.520,  deepest hole -0.402,  1-sigma level  0.079
Q1    1   1.2283  0.3147  0.2808  11.00000  0.05    0.52
Q2    1   1.4063  0.4382 -0.4704  11.00000  0.05    0.48
Q3    1   0.6932  0.5559  0.9850  11.00000  0.05    0.48
Q4    1   0.4391  0.7056  0.5903  11.00000  0.05    0.47
Q5    1   0.8346  0.5616  0.9798  11.00000  0.05    0.45
;
_shelx_res_checksum                81861
_shelx_hkl_file
;
   1   0   0    4.70    1.20
   1   0   0    3.40    0.90
  -1   0   0    1.20    0.70
   2   0   0  322.07   14.60
   2   0   0  324.57   15.30
  -2   0   0  322.87   14.50
  -2   0   0  305.27   14.90
  -3   0   0   13.10    3.00
  -3   0   0   14.40    3.60
  -3   0   0   14.60    1.20
   3   0   0   16.00    3.80
   3   0   0   18.00    3.80
   4   0   0  179.08   13.30
   4   0   0  195.58   12.80
  -4   0   0  193.88   13.20
   5   0   0  610.34   31.70
   5   0   0  616.84   30.30
  -5   0   0  620.84   30.90
  -6   0   0    4.70    3.80
   6   0   0    3.40    3.60
   7   0   0    9.10    5.20
  -7   0   0    9.40    5.60
   7   0   0   14.60    6.10
  -8   0   0  124.89   14.50
   8   0   0  132.79   15.20
   8   0   0   87.99   14.80
   9   0   0   13.00    7.80
   9   0   0   -3.50    6.10
  10   0   0   10.00    7.60
  11   0   0   -2.30    8.60
  12   0   0   14.10   11.10
  -1  -1   0   45.20    3.00
   2  -1   0  595.54   21.90
   2  -1   0  603.84   25.50
  -2  -1   0  622.74   25.60
  -2  -1   0  658.83   24.90
   2  -1   0  615.64   25.00
  -2   1   0  588.64   21.80
   2   1   0  631.84   24.90
  -2   1   0  580.04   25.20
   2   1   0  632.84   25.80
   3  -1   0   64.39    6.40
  -3  -1   0   77.49    3.80
   3  -1   0   75.39    7.10
  -3  -1   0   72.79    6.30
  -3  -1   0   74.29    6.80
  -3   1   0   85.19    7.20
   3   1   0   69.19    6.50
   3   1   0   81.99    7.40
  -3   1   0   70.49    3.30
   4  -1   0   87.79    8.90
  -4  -1   0   77.79    8.20
  -4  -1   0   86.49    7.90
   4  -1   0   81.99    8.00
  -4  -1   0   87.89    4.10
   4   1   0   83.89    8.80
   4   1   0   92.89    8.40
  -4   1   0   97.99    8.70
   5  -1   0    5.80    3.80
  -5  -1   0    3.70    2.70
   5  -1   0    5.90    3.60
  -5   1   0    6.30    3.40
   5   1   0    5.10    3.10
   5   1   0    3.20    3.10
   6  -1   0  189.98   15.40
   6  -1   0  189.98   16.40
  -6  -1   0  189.18   15.80
   6   1   0  194.38   15.50
  -6   1   0  175.98   15.10
   6   1   0  204.08   16.90
   7  -1   0  259.67   20.50
   7  -1   0  227.58   18.80
  -7  -1   0  242.38   19.00
   7   1   0  220.68   19.40
  -7   1   0  228.38   18.50
   7   1   0  182.68   17.10
   8  -1   0   78.19   13.50
   8  -1   0   90.69   15.20
  -8  -1   0  107.49   15.50
   8   1   0  104.49   16.20
  -8   1   0  114.79   13.70
   8   1   0   91.89   14.40
   9  -1   0    9.90    7.10
   9  -1   0   14.30    7.30
   9   1   0   15.50    7.60
   9   1   0   14.50    7.90
  10  -1   0   23.20   10.90
  10   1   0   16.10    7.70
  11  -1   0   -1.10    7.90
  11   1   0    3.90    9.90
  12  -1   0   18.20   12.80
  12   1   0   21.20   12.30
  -1  -2   0  135.59    6.60
   1  -2   0  131.09    5.80
   1  -2   0  131.99    6.90
  -1  -2   0  130.09    7.10
   1   2   0  144.69    6.80
   1   2   0  140.79    7.20
   2  -2   0  183.78   10.20
   2  -2   0  173.98    7.30
  -2  -2   0  175.48   10.10
   2  -2   0  177.98    9.60
  -2  -2   0  175.68    9.40
   2   2   0  167.88    9.50
  -2   2   0  176.48    7.20
  -2   2   0  175.98    9.90
   2   2   0  158.28    9.90
   3  -2   0    6.40    2.60
  -3  -2   0    5.00    2.20
   3  -2   0   15.60    3.60
  -3  -2   0    4.20    2.10
  -3   2   0    4.10    0.90
   3   2   0   11.10    3.10
   3   2   0    2.50    2.00
  -4  -2   0  751.82   27.80
  -4  -2   0  756.02   27.50
  -4  -2   0  737.23   34.30
   4  -2   0  769.42   33.80
   4  -2   0  740.23   34.60
  -4  -2   0  761.92   32.90
   4   2   0  802.12   35.50
  -4   2   0  741.03   33.90
   4   2   0  763.82   33.60
  -4   2   0  743.83   26.90
  -5  -2   0   45.30    2.50
  -5  -2   0   45.10    2.50
  -5  -2   0   46.10    7.30
  -5  -2   0   40.70    7.80
   5  -2   0   25.30    6.50
  -5   2   0   37.30    7.60
   5   2   0   41.50    8.20
   5   2   0   40.20    7.40
   6  -2   0   45.80    8.80
  -6  -2   0   70.89   11.10
   6  -2   0   65.89   10.40
  -6   2   0   63.89   10.20
   6   2   0   54.19    9.60
   6   2   0   64.99   11.20
   7  -2   0    3.70    5.00
   7  -2   0   -2.70    4.10
  -7  -2   0    0.90    3.70
   7   2   0    6.30    4.70
  -7   2   0   -2.70    4.10
   7   2   0   -5.00    3.90
   8  -2   0   15.40    7.70
  -8  -2   0   28.20    8.30
   8  -2   0   17.00    7.00
   8   2   0   17.10    7.10
  -8   2   0    9.90    6.20
   8   2   0   12.40    7.20
   9  -2   0   34.40   10.10
   9  -2   0   10.10    6.70
   9   2   0    9.80    6.50
   9   2   0   31.00   10.90
  10  -2   0    2.40    6.90
  10   2   0   20.70    8.70
  11  -2   0   11.30   10.20
  11   2   0   26.80   11.80
  12  -2   0   12.10   13.10
  12   2   0   27.80   14.40
   0  -3   0    0.40    0.50
   0  -3   0    0.30    0.70
   0  -3   0    0.20    0.50
   0   3   0    0.00    0.40
   1  -3   0  357.96   15.80
  -1  -3   0  379.06   16.00
  -1  -3   0  366.86   15.30
   1  -3   0  373.96   14.60
   1   3   0  382.26   15.50
  -1   3   0  343.37   15.60
  -1   3   0  383.26   14.60
   1   3   0  390.06   16.20
   2  -3   0   22.90    2.20
   2  -3   0   26.80    4.30
  -2  -3   0   35.50    3.90
  -2  -3   0   31.90    4.70
   2   3   0   28.90    4.00
  -2   3   0   23.40    2.20
  -2   3   0   27.10    4.20
   2   3   0   27.80    4.40
   3  -3   0  552.64   21.40
   3  -3   0  561.94   25.20
  -3  -3   0  564.44   24.60
   3  -3   0  559.74   26.20
  -3  -3   0  550.54   25.90
  -3   3   0  567.94   25.70
   3   3   0  597.14   26.70
  -3   3   0  568.74   21.30
   3   3   0  577.64   25.20
  -4  -3   0  180.38   12.70
   4  -3   0  144.49   11.40
   4  -3   0  172.68   12.80
  -4  -3   0  190.48   11.90
   4  -3   0  162.78    7.40
  -4  -3   0  176.68    7.80
   4   3   0  166.48   12.00
  -4   3   0  157.98    7.10
   4   3   0  168.78   12.90
  -4   3   0  142.79   11.40
   5  -3   0   53.99    9.80
   5  -3   0   46.40    8.60
  -5  -3   0   42.30    7.20
  -5  -3   0   49.20    3.20
  -5  -3   0   48.60    3.50
  -5  -3   0   41.70    7.80
  -5   3   0   42.10    7.50
   5   3   0   48.40    8.50
   5   3   0   50.79    8.30
   6  -3   0   90.59   10.70
  -6  -3   0   85.69   10.50
   6  -3   0  110.19   12.30
  -6   3   0  101.99   11.10
   6   3   0   87.79   11.20
   6   3   0   97.39   11.10
  -7  -3   0   33.30    8.10
   7  -3   0   45.70   10.40
   7  -3   0   44.00    9.60
   7   3   0   15.50    7.00
   7   3   0   24.30    6.90
  -7   3   0   31.80    8.50
   8  -3   0    6.80    5.70
   8  -3   0    4.20    5.60
  -8  -3   0    7.10    5.60
   8   3   0    5.30    5.20
   8   3   0   14.10    6.70
  -8   3   0    3.10    6.00
   9  -3   0   10.90    7.60
   9  -3   0    5.00    6.80
   9   3   0   14.40    8.30
  10  -3   0    2.20    6.10
  10   3   0   -2.80    7.20
  11  -3   0    3.40    8.70
  11   3   0   12.60    9.50
  12  -3   0  -20.40    8.70
  12   3   0    3.80   10.80
   0  -4   0   82.39    5.10
   0  -4   0   91.59    5.80
   0  -4   0   78.59    4.70
   0   4   0   87.39    5.20
   0   4   0   84.09    5.70
   0   4   0   82.09    4.80
  -1  -4   0 1613.24   56.49
   1  -4   0 1487.95   56.99
  -1  -4   0 1589.24   57.39
  -1  -4   0 1588.54   55.69
   1  -4   0 1519.65   55.59
  -1   4   0 1608.14   55.69
   1   4   0 1568.24   56.49
   1   4   0 1534.25   57.19
  -1   4   0 1437.26   56.79
  -2  -4   0  726.23   27.00
   2  -4   0  640.84   27.70
   2  -4   0  632.14   24.90
  -2  -4   0  665.33   28.10
   2   4   0  662.33   28.20
  -2   4   0  603.94   27.20
   2   4   0  689.73   27.20
  -2   4   0  631.04   24.80
   3  -4   0   53.39    3.80
  -3  -4   0   48.70    6.00
  -3  -4   0   49.99    3.80
   3  -4   0   73.99    7.10
  -3  -4   0   60.89    5.80
   3   4   0   55.09    6.40
   3   4   0   52.29    5.90
  -3   4   0   58.59    6.10
  -3   4   0   49.60    3.60
   4  -4   0  293.07   17.40
  -4  -4   0  272.37   17.70
  -4  -4   0  313.67   13.20
  -4  -4   0  318.97   16.90
   4  -4   0  297.77   18.40
   4  -4   0  317.67   12.90
   4   4   0  323.77   17.80
  -4   4   0  311.57   17.90
  -4   4   0  303.37   12.60
   4   4   0  300.77   18.70
   5  -4   0  221.28    9.00
  -5  -4   0  212.38   14.10
  -5  -4   0  202.98   15.30
  -5  -4   0  192.08    9.30
   5  -4   0  195.48   14.50
   5  -4   0  203.28   15.80
   5   4   0  184.78   15.30
  -5   4   0  223.18   15.40
   5   4   0  191.88   14.50
  -6  -4   0   33.50    6.70
  -6  -4   0   30.10    2.70
   6  -4   0   29.30    7.60
   6  -4   0   40.30    8.40
  -6  -4   0   32.90    7.40
  -6  -4   0   33.70    2.50
   6   4   0   33.90    7.70
   6   4   0   29.10    7.50
  -6   4   0   39.10    8.00
  -7  -4   0   66.29   11.60
   7  -4   0   91.59   14.50
   7  -4   0   83.09   13.40
   7   4   0   79.79   13.90
  -7   4   0   76.59   12.50
   7   4   0   78.49   12.20
   8  -4   0    9.00    6.20
   8  -4   0    6.50    5.60
  -8  -4   0    2.80    4.90
   8   4   0    9.80    5.80
   8   4   0   -1.70    5.00
  -8   4   0    2.00    5.00
   9  -4   0    6.90    6.40
   9  -4   0    3.90    6.90
   9   4   0    6.90    7.90
   9   4   0    5.90    5.80
  10  -4   0   12.60    8.30
  10   4   0   12.50    7.50
  10   4   0   -5.00    8.90
  11  -4   0    0.80    9.20
  11   4   0   -7.80    7.10
  12  -4   0   24.00   13.20
  12   4   0    8.80   11.70
   0  -5   0    3.00    1.20
   0  -5   0    1.80    1.30
   0  -5   0    1.60    1.50
   0   5   0    3.70    1.20
   0   5   0    2.20    1.60
   0   5   0    3.50    1.40
  -1  -5   0 1298.07   47.00
  -1  -5   0 1287.47   48.50
   1  -5   0 1345.97   47.00
   1  -5   0 1187.78   48.30
  -1  -5   0 1313.47   47.90
   1   5   0 1248.08   47.70
  -1   5   0 1298.57   46.90
  -1   5   0 1336.27   47.70
   1   5   0 1274.77   49.30
  -1   5   0 1220.58   48.30
   1   5   0 1252.37   48.50
   2  -5   0 7590.34  274.47
  -2  -5   0 8150.78  273.27
  -2   5   0 7360.66  273.77
   2   5   0 8201.18  273.77
  -3  -5   0   47.10    5.40
  -3  -5   0   43.10    3.80
  -3  -5   0   35.40    6.00
   3  -5   0   38.10    3.60
   3  -5   0   60.19    6.70
  -3   5   0   55.69    6.10
   3   5   0   54.89    6.10
   3   5   0   64.29    7.00
  -3   5   0   36.80    3.40
  -4  -5   0   75.39    8.60
   4  -5   0   82.79    9.00
   4  -5   0   84.59    5.40
  -4  -5   0   76.79    7.60
  -4  -5   0   83.79    5.50
   4  -5   0   96.19    8.90
   4   5   0   82.69    8.30
  -4   5   0   91.39    5.30
   4   5   0   76.69    8.80
  -4   5   0   85.49    8.60
  -5  -5   0   30.10    3.30
   5  -5   0   29.00    6.90
   5  -5   0   36.90    3.20
  -5  -5   0   36.80    6.40
  -5  -5   0   41.20    8.00
   5  -5   0   44.10    7.80
   5   5   0   28.60    6.90
  -5   5   0   43.60    7.80
   5   5   0   38.40    7.20
   6  -5   0  132.19   13.50
  -6  -5   0  117.59    6.50
  -6  -5   0  108.69   12.20
  -6  -5   0  112.99   10.90
   6  -5   0   94.89   11.00
  -6  -5   0   91.09    5.80
   6   5   0  124.29   12.30
  -6   5   0   91.69   11.00
  -7  -5   0  324.57   23.80
   7  -5   0  366.46   24.10
   7  -5   0  364.86   25.70
   7   5   0  328.97   24.90
  -7   5   0  349.27   23.50
   7   5   0  321.27   23.00
   8  -5   0    1.10    5.40
  -8  -5   0   -0.40    5.20
   8  -5   0   13.70    6.00
   8   5   0    6.10    5.80
  -8   5   0    3.80    5.40
   8   5   0    4.40    4.90
   9  -5   0   22.50    9.40
   9  -5   0   15.00    8.00
   9   5   0   10.60    7.60
   9   5   0   10.70    7.20
  10  -5   0    5.30    7.60
  10   5   0    3.40    6.60
  10   5   0  -18.30    7.50
  11  -5   0   -0.20    8.30
  11   5   0   -2.70    8.00
  12  -5   0    6.80   10.90
  12   5   0   -3.90   12.00
   0  -6   0 3966.90  132.99
   0  -6   0 3564.84  130.49
   0  -6   0 3654.53  131.19
   0   6   0 3776.32  132.59
   0   6   0 3534.05  130.49
   0   6   0 3717.63  131.39
   1  -6   0  625.64   25.10
   1  -6   0  643.84   24.50
  -1  -6   0  603.94   24.40
  -1  -6   0  628.74   25.30
  -1  -6   0  561.94   25.50
   1  -6   0  593.94   26.00
  -1   6   0  603.24   25.90
   1   6   0  565.64   26.50
   1   6   0  575.94   24.90
  -1   6   0  634.74   24.40
   1   6   0  596.34   25.80
  -1   6   0  621.64   25.10
   2  -6   0 9999.00  340.07
  -2   6   0 9422.56  339.17
  -3  -6   0   48.00    6.10
  -3  -6   0   28.90    3.50
   3  -6   0   39.90    3.80
  -3  -6   0   31.90    5.10
  -3   6   0   35.50    3.50
   3   6   0   49.10    5.90
  -4  -6   0   33.00    5.90
  -4  -6   0   41.50    8.50
   4  -6   0   52.79    4.30
  -4  -6   0   35.60    3.80
   4  -6   0   43.60    7.50
   4  -6   0   31.00    5.90
   4   6   0   35.90    7.10
   4   6   0   33.60    6.20
  -4   6   0   37.20    6.70
  -4   6   0   48.10    3.90
   5  -6   0   99.29   10.50
  -5  -6   0   91.59   10.30
  -5  -6   0   91.59    6.30
  -5  -6   0   91.49    9.20
   5  -6   0   97.89    6.10
   5  -6   0  100.59   10.90
  -5   6   0  103.69   10.30
   5   6   0   99.49   10.30
   5   6   0  106.49   17.80
   6  -6   0   30.20    7.30
  -6  -6   0   31.80    7.60
  -6  -6   0   29.00    6.50
  -6  -6   0   27.50    3.30
  -6   6   0   36.00    7.60
   6   6   0   39.30    8.20
  -7  -6   0   12.30    2.30
  -7  -6   0   17.90    6.40
   7  -6   0   10.50    6.10
  -7  -6   0   18.20    2.40
  -7  -6   0   24.00    6.30
   7  -6   0   19.40    6.40
   7   6   0   10.90    5.70
  -7   6   0   14.90    6.20
   7   6   0   20.80    7.30
  -8  -6   0   22.50    7.60
   8  -6   0   26.70    8.80
   8   6   0   11.80    6.90
   8   6   0   23.50    7.80
  -8   6   0    9.20    5.80
   9  -6   0    0.80    6.70
   9  -6   0    2.70    6.80
   9   6   0   15.20    8.10
  10  -6   0    2.30    6.10
  10   6   0    0.40    5.80
  10   6   0   20.70    9.70
  11  -6   0    5.60    8.50
  11   6   0    6.80    8.00
  12  -6   0    7.10   11.20
  12   6   0   -0.70   10.10
   0  -7   0    5.00    1.80
   0  -7   0    5.00    2.10
   0  -7   0    3.70    2.50
   0   7   0    6.50    2.30
   0   7   0    6.50    2.80
   0   7   0    3.60    1.60
   1  -7   0  644.04   25.70
  -1  -7   0  644.84   26.70
   1  -7   0  628.34   27.60
   1  -7   0  634.04   26.30
  -1  -7   0  673.73   25.90
  -1  -7   0  624.64   27.10
  -1   7   0  596.54   27.10
  -1   7   0  633.94   25.60
   1   7   0  596.94   26.30
   1   7   0  591.04   28.00
   1   7   0  641.84   27.30
  -1   7   0  615.84   26.20
  -2  -7   0 3145.89  121.29
   2  -7   0 3401.16  121.89
  -2  -7   0 3057.99  118.29
   2  -7   0 3531.25  118.79
  -2  -7   0 3362.46  120.09
   2   7   0 3274.57  121.89
   2   7   0 3326.47  120.29
  -2   7   0 3346.07  121.29
  -2   7   0 3519.65  118.69
  -3  -7   0  650.53   30.80
   3  -7   0  674.23   31.10
  -3  -7   0  663.33   28.90
   3  -7   0  680.23   27.00
  -3  -7   0  651.13   26.90
  -3   7   0  633.54   29.90
   3   7   0  617.34   30.70
   3   7   0  667.73   29.70
  -3   7   0  696.03   26.90
   4  -7   0  416.96   18.50
  -4  -7   0  438.66   25.70
   4  -7   0  420.16   23.70
  -4  -7   0  413.26   18.70
  -4  -7   0  448.86   21.90
   4   7   0  415.06   22.30
  -4   7   0  388.16   22.30
   4   7   0  423.96   24.10
  -4   7   0  448.76   18.50
   5  -7   0   22.30    3.50
  -5  -7   0   30.70    4.20
  -5  -7   0   30.50    6.50
   5  -7   0   17.00    5.70
  -5  -7   0   24.50    6.50
   5  -7   0   26.20    6.50
   5   7   0   28.70    8.30
  -5   7   0   29.30    6.80
   5   7   0   39.10    7.70
   6  -7   0   53.29   10.50
  -6  -7   0   74.99    9.10
  -6  -7   0   60.69    5.20
   6  -7   0   74.89    5.20
   6  -7   0   77.19   11.40
  -6  -7   0   83.79   12.80
   6   7   0   58.99   10.90
   6   7   0   55.59    9.50
  -6   7   0   79.79   10.10
  -7  -7   0   53.09   10.70
  -7  -7   0   49.20    4.70
   7  -7   0   54.99   11.30
  -7  -7   0   54.19    4.40
   7  -7   0   49.10   10.20
  -7  -7   0   51.89    9.20
   7   7   0   60.79   11.10
  -7   7   0   48.00    9.70
   7   7   0   46.50   10.60
   8  -7   0    9.10    6.60
   8  -7   0   18.40    7.50
  -8  -7   0    3.10    5.40
   8   7   0    7.40    6.10
  -8   7   0   12.90    6.60
   8   7   0    4.70    5.60
   9  -7   0    3.60    6.10
   9   7   0   -8.40    6.40
   9   7   0   14.00   10.50
  10  -7   0    0.20    6.50
  10   7   0    5.40    7.20
  10   7   0    2.60    8.90
  11  -7   0   -3.50    8.20
  11   7   0  -10.60    6.40
  12  -7   0   12.80   12.60
  12   7   0   17.80   12.10
   0  -8   0 3009.80  104.19
   0  -8   0 2700.83  100.99
   0  -8   0 2723.33  101.79
   0   8   0 2935.21  103.79
   0   8   0 2671.03  100.99
   0   8   0 2793.32  102.09
   1  -8   0 1142.79   41.80
   1  -8   0 1063.79   43.60
  -1  -8   0 1103.09   42.70
  -1  -8   0 1031.00   41.40
  -1  -8   0 1043.10   43.00
   1  -8   0 1079.09   42.20
  -1  -8   0 1040.90   44.30
   1   8   0  998.30   42.80
  -1   8   0 1075.49   43.50
   1   8   0  963.10   43.80
  -1   8   0 1147.99   41.70
  -1   8   0 1122.09   42.40
  -2  -8   0 2751.32  103.49
   2  -8   0 2798.82  100.39
  -2  -8   0 2726.63  100.39
   2  -8   0 2675.23  103.39
  -2  -8   0 2888.01  102.19
   2   8   0 2845.42  102.29
  -2   8   0 2827.32  101.89
   2   8   0 2769.22  103.69
  -2   8   0 2830.82  100.39
  -2   8   0 2722.63  103.09
  -3  -8   0  487.45   24.80
  -3  -8   0  475.95   21.10
   3  -8   0  488.05   24.90
  -3  -8   0  491.65   22.90
   3  -8   0  424.06   20.60
  -3   8   0  533.55   24.70
   3   8   0  496.85   23.60
  -3   8   0  455.75   20.70
   3   8   0  478.65   24.90
  -4  -8   0  129.89   10.10
   4  -8   0  108.09   11.00
   4  -8   0  104.49    7.50
  -4  -8   0  111.19   10.90
  -4  -8   0  111.29    7.70
   4   8   0  108.19   10.20
  -4   8   0  104.29    7.30
   4   8   0  127.69   11.90
   5  -8   0   19.80    5.50
  -5  -8   0   30.50    4.40
  -5  -8   0   41.80    8.30
   5  -8   0   25.30    3.90
  -5  -8   0   31.60    6.20
  -5   8   0   27.70    6.40
   5   8   0   27.80    7.00
   5   8   0   39.30    7.50
  -6  -8   0   71.79    9.00
   6  -8   0   60.59    5.30
   6  -8   0   63.59   10.50
  -6  -8   0   63.59   11.10
  -6  -8   0   73.79    5.90
   6  -8   0   65.79   11.20
   6   8   0   69.09   10.50
   6   8   0   75.79   12.80
  -6   8   0   47.80    8.90
  -7  -8   0   86.19    6.00
  -7  -8   0   75.59   10.90
  -7  -8   0   75.59   13.20
   7  -8   0   70.69   13.20
   7  -8   0   72.69    4.80
   7  -8   0   54.29   10.80
  -7   8   0   84.99   13.00
   7   8   0   66.79   11.40
   7   8   0   78.89   13.90
   8  -8   0   -2.20    5.50
   8  -8   0   12.40    6.50
  -8  -8   0    7.60    5.80
   8   8   0    2.60    4.90
   8   8   0    8.90    5.50
  -8   8   0    7.60    5.50
   9  -8   0   14.40    8.50
   9   8   0   15.90    8.20
   9   8   0    7.70    7.00
  10  -8   0   19.40    9.80
  10   8   0    8.90    7.40
  10   8   0  -16.10    8.50
  11  -8   0  -13.20    8.50
  11   8   0    2.50    7.70
  12  -8   0   -3.30   10.40
  12   8   0   28.10   13.90
   0  -9   0    0.30    2.30
   0  -9   0    2.80    1.70
   0  -9   0    0.00    1.60
   0   9   0   -0.70    1.50
   0   9   0    0.90    1.50
   0   9   0    0.70    2.20
   1  -9   0  317.07   14.80
  -1  -9   0  260.17   15.00
  -1  -9   0  264.07   14.10
  -1  -9   0  257.77   15.30
   1  -9   0  285.57   15.00
   1  -9   0  265.77   16.00
  -1  -9   0  292.07   17.10
   1   9   0  258.87   15.40
  -1   9   0  279.47   14.90
  -1   9   0  279.07   16.10
  -1   9   0  315.27   14.70
   1   9   0  270.77   16.80
   2  -9   0  331.47   16.30
  -2  -9   0  344.67   18.80
   2  -9   0  339.87   19.10
  -2  -9   0  334.67   16.50
  -2  -9   0  363.66   18.00
   2   9   0  316.97   17.50
   2   9   0  328.77   19.70
   2   9   0  320.07   18.70
  -2   9   0  351.56   17.70
  -2   9   0  320.57   18.30
  -2   9   0  345.87   16.40
  -3  -9   0  515.25   22.40
  -3  -9   0  449.16   25.10
   3  -9   0  495.25   22.10
   3  -9   0  486.55   25.70
  -3  -9   0  473.55   23.60
  -3   9   0  506.45   25.10
  -3   9   0  483.75   21.70
   3   9   0  513.15   24.50
   3   9   0  504.85   26.10
   4  -9   0  149.99   13.30
   4  -9   0  160.88    9.70
  -4  -9   0  152.58    9.80
  -4  -9   0  164.58   11.90
  -4  -9   0  142.89   12.90
  -4   9   0  136.59   12.00
   4   9   0  155.08   12.30
   4   9   0  141.99   13.10
  -5  -9   0    0.20    2.90
   5  -9   0    2.90    1.90
   5  -9   0    0.70    2.80
   5  -9   0    4.80    4.10
  -5  -9   0   -0.80    2.50
  -5  -9   0    4.70    2.00
   5   9   0    0.70    2.50
  -5   9   0    2.20    3.10
   5   9   0    1.00    3.30
  -6  -9   0   18.20    3.70
   6  -9   0   35.10    4.20
   6  -9   0   29.10    7.80
  -6  -9   0   19.80    5.70
   6  -9   0   22.70    6.80
  -6  -9   0   31.70    7.60
   6   9   0   24.00    6.80
   6   9   0   30.20    7.30
  -6   9   0   28.40    6.80
   7  -9   0   51.19   10.80
   7  -9   0   42.10    4.30
  -7  -9   0   40.20    4.80
  -7  -9   0   39.10    7.80
   7  -9   0   33.40   10.00
   7   9   0   23.10    7.90
  -7   9   0   43.00    9.30
   7   9   0   28.30    8.60
  -8  -9   0   40.20    4.30
   8  -9   0   48.00   11.70
   8  -9   0   39.20    9.90
  -8  -9   0   22.90    7.00
  -8  -9   0   38.80    4.10
   8   9   0   37.80    9.80
  -8   9   0   42.30    9.50
   8   9   0   35.20   10.80
   9   9   0    4.20    7.00
   9   9   0    5.30    6.70
  10  -9   0    5.70    8.40
  10   9   0   16.40    9.70
  10   9   0    3.00    6.70
  11  -9   0    7.10    9.20
  11   9   0    7.20    8.00
  12  -9   0   13.00   12.90
  12   9   0   24.40   13.60
   0 -10   0  210.68   14.00
   0 -10   0  199.98   12.50
   0 -10   0  185.38   11.50
   0  10   0  202.38   13.70
   0  10   0  194.68   12.40
  -1 -10   0  166.88   11.50
   1 -10   0  155.28   10.00
  -1 -10   0  183.08   10.70
  -1 -10   0  171.68   11.40
  -1 -10   0  176.78   12.90
   1 -10   0  132.89   10.10
   1 -10   0  144.49   11.70
  -1  10   0  148.39   10.50
   1  10   0  174.98   11.80
  -1  10   0  145.69   11.30
  -1  10   0  160.88   10.20
   1  10   0  162.88   12.60
  -2 -10   0  256.77   14.00
   2 -10   0  249.48   16.20
  -2 -10   0  262.37   15.20
   2 -10   0  262.17   14.00
  -2 -10   0  260.87   16.20
   2  10   0  237.68   15.70
   2  10   0  243.38   14.90
  -2  10   0  281.57   14.20
   2  10   0  247.48   17.10
  -2  10   0  264.27   15.10
  -2  10   0  256.87   16.00
   3 -10   0  495.75   22.60
  -3 -10   0  457.95   22.30
   3 -10   0  553.64   27.10
  -3 -10   0  463.15   23.90
  -3 -10   0  489.65   26.00
   3  10   0  466.55   24.30
  -3  10   0  538.95   26.10
   3  10   0  471.85   26.10
  -3  10   0  477.65   22.20
  -3  10   0  505.85   24.60
  -4 -10   0  387.26   20.60
  -4 -10   0  416.66   19.00
   4 -10   0  351.36   22.50
  -4 -10   0  361.66   22.40
   4 -10   0  347.27   17.90
   4  10   0  360.76   22.80
   4  10   0  384.36   21.50
  -4  10   0  330.27   21.00
  -5 -10   0  189.88   14.00
   5 -10   0  184.08   16.20
  -5 -10   0  176.88   15.50
   5 -10   0  190.98   11.30
  -5 -10   0  181.18   11.50
  -5  10   0  178.78   14.70
   5  10   0  187.68   14.90
   5  10   0  175.88   16.00
   6 -10   0   61.39    5.90
  -6 -10   0   61.09    6.10
  -6 -10   0   62.29   11.90
   6 -10   0   62.39   11.60
  -6 -10   0   56.19    9.00
   6 -10   0   67.09   11.40
  -6  10   0   71.89   11.80
   6  10   0   62.39   10.10
   6  10   0   48.80   10.30
   7 -10   0   18.20    3.50
   7 -10   0   23.20    8.20
   7 -10   0   12.30    6.50
  -7 -10   0   16.70    5.90
  -7 -10   0   20.90    5.20
  -7 -10   0   22.10    7.90
   7  10   0   22.80    8.10
   7  10   0   11.80    6.30
  -7  10   0   18.70    6.70
  -8 -10   0   19.20    6.40
   8 -10   0   21.60    8.30
  -8 -10   0   12.70    3.20
   8 -10   0   22.10    8.30
  -8 -10   0   16.30    3.60
   8  10   0   11.90    6.30
   8  10   0   16.90    7.40
  -8  10   0   25.30    7.60
   9 -10   0    0.30    6.90
   9  10   0    0.60    7.40
   9  10   0   13.30    7.20
  10 -10   0   13.70    9.10
  10  10   0   26.40   11.40
  10  10   0   16.50    9.90
  11 -10   0   15.10   10.70
  11  10   0   -3.00    8.20
  12 -10   0    3.10   10.70
  12  10   0    2.60   10.10
   0 -11   0    2.70    1.90
   0 -11   0   -0.40    2.40
   0 -11   0    3.50    2.50
   0  11   0    0.50    2.70
   0  11   0    2.20    2.10
   1 -11   0  227.78   15.60
  -1 -11   0  234.38   16.00
  -1 -11   0  227.58   14.40
  -1 -11   0  236.78   13.50
   1 -11   0  228.38   13.30
   1 -11   0  221.98   13.80
  -1 -11   0  233.68   14.70
  -1  11   0  207.28   14.70
   1  11   0  247.58   15.20
   1  11   0  247.98   16.50
  -1  11   0  232.18   13.40
  -1  11   0  228.38   14.10
  -2 -11   0  298.17   16.30
   2 -11   0  344.37   16.80
  -2 -11   0  307.07   17.60
   2 -11   0  283.57   18.40
  -2 -11   0  302.77   18.40
   2  11   0  294.07   18.40
  -2  11   0  339.07   16.70
   2  11   0  305.37   17.50
  -2  11   0  322.67   17.70
  -2  11   0  293.97   18.20
   2  11   0  289.97   19.50
  -3 -11   0  301.17   19.30
   3 -11   0  288.27   19.00
  -3 -11   0  302.87   17.50
   3 -11   0  304.27   16.00
  -3 -11   0  277.27   15.70
  -3  11   0  284.17   15.60
   3  11   0  291.87   19.20
  -3  11   0  283.77   17.20
   3  11   0  288.27   20.00
  -3  11   0  296.77   18.40
   3  11   0  293.37   17.60
   4 -11   0  728.23   32.20
  -4 -11   0  832.02   35.30
  -4 -11   0  736.43   32.50
   4 -11   0  718.93   37.30
  -4 -11   0  762.22   37.60
   4  11   0  711.43   37.50
  -4  11   0  753.72   36.40
   4  11   0  788.22   36.00
   5 -11   0   40.70    5.80
   5 -11   0   32.00    8.30
  -5 -11   0   32.40    8.20
  -5 -11   0   41.20    6.30
  -5 -11   0   39.20    7.10
   5  11   0   55.79    9.50
   5  11   0   35.80    8.60
  -5  11   0   58.49    9.90
  -6 -11   0   85.99   13.30
  -6 -11   0   81.39   10.00
   6 -11   0   86.99   10.90
   6 -11   0   66.29   11.60
  -6 -11   0   73.69    7.10
   6 -11   0   76.29    6.80
   6  11   0   60.69   11.60
   6  11   0   82.09   12.40
  -6  11   0  101.79   11.70
   7 -11   0   54.99   12.60
  -7 -11   0   64.79    6.50
   7 -11   0   44.40   10.50
   7 -11   0   45.30    5.50
  -7 -11   0   72.49   13.50
  -7 -11   0   44.60    8.80
   7  11   0   44.80   11.50
   7  11   0   65.69   11.40
  -7  11   0   82.39   13.00
   8 -11   0   15.30    2.80
   8 -11   0   12.10    7.80
   8 -11   0   15.10    7.70
  -8 -11   0   24.00    6.90
  -8 -11   0    8.10    3.20
  -8  11   0    5.60    6.20
   8  11   0   25.60    8.30
   8  11   0   19.60    7.60
  -9 -11   0   -0.70    1.50
  -9 -11   0    2.30    1.60
   9 -11   0   -3.30    5.70
   9  11   0    0.00    7.60
   9  11   0    3.40    6.90
  10 -11   0   -0.20    7.00
  10  11   0   -1.10    9.10
  10  11   0    4.90    7.50
  11 -11   0    9.50   10.70
  11  11   0   -5.90    9.10
  12 -11   0    7.50   10.70
  12  11   0    0.30   10.20
   0 -12   0   47.80    7.10
   0 -12   0   32.60    7.00
   0 -12   0   29.80    5.10
   0  12   0   44.60    7.90
   0  12   0   37.30    6.40
  -1 -12   0  482.95   26.60
  -1 -12   0  464.75   24.50
   1 -12   0  499.45   24.20
   1 -12   0  475.35   26.10
  -1 -12   0  470.55   23.20
   1 -12   0  520.45   23.70
  -1 -12   0  488.95   25.00
  -1  12   0  531.25   23.90
  -1  12   0  517.35   24.60
  -1  12   0  487.15   25.70
   1  12   0  438.26   26.00
   1  12   0  485.95   25.10
  -2 -12   0  356.36   20.70
  -2 -12   0  360.76   18.60
   2 -12   0  354.06   18.40
   2 -12   0  331.97   20.80
  -2 -12   0  359.56   19.80
  -2  12   0  356.26   19.40
  -2  12   0  370.16   18.60
   2  12   0  318.57   21.40
   2  12   0  378.56   21.30
   2  12   0  326.67   19.10
  -2  12   0  333.27   20.30
   3 -12   0  715.53   31.30
  -3 -12   0  681.73   36.60
  -3 -12   0  658.03   31.00
   3 -12   0  752.92   36.00
  -3 -12   0  733.53   33.20
   3  12   0  688.93   35.10
  -3  12   0  717.23   33.20
   3  12   0  706.23   33.30
   3  12   0  728.53   37.10
  -4 -12   0 1960.40   74.79
   4 -12   0 1896.71   80.19
  -4 -12   0 1967.60   76.79
   4 -12   0 2009.60   74.59
  -4 -12   0 1860.61   79.89
  -4  12   0 2044.80   77.99
   4  12   0 1995.20   78.09
   4  12   0 1894.61   80.99
  -4  12   0 1917.71   78.69
  -5 -12   0   24.50    6.10
   5 -12   0   27.30    5.20
   5 -12   0   35.70    8.60
  -5 -12   0   32.70    5.90
  -5 -12   0   26.30    7.10
   5  12   0   29.60    8.00
   5  12   0   23.20    6.50
  -5  12   0   26.10    7.10
  -6 -12   0   14.40    5.90
   6 -12   0    8.90    5.00
  -6 -12   0   13.20    3.70
   6 -12   0    7.10    5.50
   6 -12   0   10.60    3.20
  -6 -12   0    6.50    4.30
   6  12   0    4.40    4.40
  -6  12   0   10.20    4.90
   6  12   0   10.60    6.20
   7 -12   0   89.79    7.40
  -7 -12   0   67.69   10.60
   7 -12   0   79.69   14.40
  -7 -12   0   67.99   14.50
   7 -12   0   96.59   17.20
  -7 -12   0   71.19    7.50
   7  12   0   70.79   13.80
   7  12   0   80.49   13.20
  -7  12   0   99.69   21.50
   8 -12   0   -9.00    5.90
  -8 -12   0    6.00    2.90
   8 -12   0    4.50    2.40
   8 -12   0    1.70    6.00
  -8 -12   0    2.80    4.30
   8  12   0    6.10    5.60
  -8  12   0   -8.90    5.10
   8  12   0    5.60    6.80
   9 -12   0   13.90    8.20
  -9 -12   0    5.80    2.30
  -9 -12   0    8.50    2.90
   9  12   0    5.60    5.80
   9  12   0    4.50    7.80
  10 -12   0    4.40    7.90
  10  12   0    3.10    7.60
  10  12   0   11.00   10.50
  11 -12   0   -9.90    8.80
  11  12   0    9.10    8.70
  12 -12   0   -9.20   12.20
  12  12   0  -14.60    9.70
   0 -13   0    4.60    3.50
   0 -13   0    5.80    3.00
   0 -13   0    4.10    2.50
   0  13   0    3.00    2.80
   0  13   0    0.30    2.90
   1 -13   0   78.69    7.40
  -1 -13   0   46.30    8.50
  -1 -13   0   52.09    8.10
   1 -13   0   68.49    7.70
  -1 -13   0   55.79    6.40
  -1 -13   0   62.99    9.30
   1 -13   0   66.89   10.10
   1  13   0   51.59    9.50
   1  13   0   60.49    7.60
  -1  13   0   68.59    8.70
  -1  13   0   75.49    8.10
  -2 -13   0   54.99    6.50
   2 -13   0   48.60    7.00
  -2 -13   0   53.69    8.20
  -2 -13   0   47.90    8.30
   2 -13   0   48.60    8.70
   2  13   0   40.10    7.50
  -2  13   0   45.80    8.20
  -2  13   0   41.00    7.00
   2  13   0   70.29   11.30
  -3 -13   0  104.79   10.90
  -3 -13   0   58.49    7.10
   3 -13   0   87.59    8.10
   3  13   0  123.99   12.00
  -4 -13   0  767.32   35.30
  -4 -13   0  728.13   33.20
   4 -13   0  794.52   33.50
  -4 -13   0  729.53   38.00
  -4  13   0  728.93   36.70
  -4  13   0  786.32   36.10
   4  13   0  641.84   41.00
   4  13   0  727.03   40.30
   4  13   0  752.02   36.10
   5 -13   0    6.00    5.10
  -5 -13   0   12.70    6.10
  -5 -13   0    7.50    4.20
  -5 -13   0    5.50    2.90
   5 -13   0    5.40    2.70
  -5  13   0    3.80    4.40
   5  13   0    0.40    3.70
   5  13   0    3.90    3.80
  -6 -13   0   12.00    4.90
   6 -13   0   28.30    7.40
   6 -13   0   15.50    4.10
  -6 -13   0   16.80    6.50
  -6 -13   0    9.10    3.40
   6  13   0   17.90    6.30
   6  13   0   11.10    5.60
  -6  13   0    7.30    4.90
  -7 -13   0   11.30    5.00
   7 -13   0   18.90    7.50
   7 -13   0    6.70    6.70
  -7 -13   0   10.00    3.70
   7 -13   0   11.70    3.70
   7  13   0    1.90    5.50
   7  13   0    6.80    5.80
  -7  13   0    9.80    7.50
   8 -13   0    3.50    2.50
   8 -13   0   -0.10    5.70
  -8 -13   0    8.80    5.10
  -8 -13   0   10.60    4.10
   8  13   0    6.90    6.80
   8  13   0   -0.40    4.90
  -8  13   0   -0.20    5.50
  -9 -13   0    4.60    2.90
   9 -13   0   10.30    8.20
  -9 -13   0   12.80    3.80
  -9 -13   0    8.20    5.90
   9  13   0   16.00    9.00
   9  13   0   19.40    9.10
  10 -13   0    3.40    8.40
  10  13   0   18.00    9.90
  10  13   0   14.60    9.60
  11 -13   0   -1.60   11.60
  11  13   0    8.00    9.60
  12 -13   0   -9.30   11.50
  12  13   0  -22.10    9.70
   0 -14   0   18.20    6.00
   0 -14   0   16.30    4.60
   0 -14   0   22.30    5.10
   0  14   0   18.90    5.60
   0  14   0   20.50    5.20
  -1 -14   0   71.19   10.90
   1 -14   0   71.19    7.40
   1 -14   0   61.99    7.70
  -1 -14   0   57.09    6.80
   1 -14   0   70.69   10.80
  -1 -14   0   46.90    8.00
  -1 -14   0   60.59    9.00
   1  14   0   58.59   10.00
  -1  14   0   61.49    7.70
   1  14   0   42.70    7.70
  -1  14   0   43.20    8.10
  -2 -14   0 1794.02   71.19
  -2 -14   0 1829.52   69.99
   2 -14   0 1749.43   67.69
  -2 -14   0 1771.82   68.09
   2 -14   0 1669.33   71.49
  -2  14   0 1660.43   68.59
  -2  14   0 1589.04   74.09
   2  14   0 1751.72   71.19
   2  14   0 1671.63   72.89
   3 -14   0  116.59   12.30
   3 -14   0  107.79    9.40
  -3 -14   0   85.19   10.60
  -3 -14   0  114.99   10.90
  -3 -14   0  105.99    9.50
   3  14   0  110.89   10.80
  -3  14   0   95.49   10.20
   3  14   0  102.79   11.70
  -3  14   0   98.69   10.70
  -4 -14   0  842.32   37.70
  -4 -14   0  851.41   42.20
  -4 -14   0  870.11   39.50
   4 -14   0  848.82   37.20
   4 -14   0  826.72   42.50
   4  14   0  854.81   42.80
   4  14   0  830.32   39.80
   4  14   0  799.12   43.90
  -4  14   0  872.61   40.00
  -4  14   0  831.92   40.90
   5 -14   0  119.29   14.20
  -5 -14   0  110.79   13.40
   5 -14   0  121.39   10.10
  -5 -14   0  128.69   12.20
  -5 -14   0  143.39   12.70
   5  14   0  116.69   14.00
  -5  14   0  126.99   13.40
  -5  14   0  130.09   12.70
  -6 -14   0  212.48   19.20
  -6 -14   0  162.68   14.80
   6 -14   0  176.48   12.50
   6 -14   0  200.38   19.30
   6  14   0  183.58   16.60
  -6  14   0  180.48   16.90
   6  14   0  197.48   19.00
   7 -14   0  236.28   20.00
   7 -14   0  203.68   13.30
  -7 -14   0  179.38   14.80
   7 -14   0  175.58   19.60
  -7 -14   0  202.98   16.50
  -7  14   0  182.88   18.00
   7  14   0  198.38   20.40
   7  14   0  207.08   18.70
   8 -14   0   21.40    4.50
  -8 -14   0   19.90    4.90
   8 -14   0   25.00    9.90
  -8 -14   0   21.20    6.80
   8  14   0    1.30    7.20
   8  14   0   27.50    8.90
  -9 -14   0   -3.80    4.90
   9 -14   0    0.30    6.90
  -9 -14   0   -0.20    2.90
   9  14   0   -0.60    5.40
   9  14   0   15.40    8.60
  10 -14   0    1.70    8.70
  10  14   0  -11.00    9.60
  10  14   0    1.60    8.50
  11 -14   0   -8.20    9.30
  11  14   0   -8.10    8.30
  12 -14   0    1.70   11.10
  12  14   0   -8.90   10.10
   0 -15   0    8.80    3.60
   0 -15   0    0.70    2.40
   0 -15   0    4.60    3.70
   0  15   0    3.40    2.80
   0  15   0    3.40    3.80
  -1 -15   0  236.38   18.20
   1 -15   0  194.68   14.60
  -1 -15   0  207.68   15.50
  -1 -15   0  224.78   21.30
   1 -15   0  207.88   17.00
  -1 -15   0  216.88   15.80
   1 -15   0  201.48   14.20
   1  15   0  220.18   16.00
   1  15   0  219.08   17.80
  -1  15   0  227.68   15.60
   2 -15   0  761.52   38.30
  -2 -15   0  750.62   36.00
   2 -15   0  743.53   34.30
  -2  15   0  753.92   35.60
  -2  15   0  745.63   37.20
   2  15   0  748.93   37.40
  -3 -15   0   39.80    7.30
  -3 -15   0   56.79    9.90
  -3 -15   0   47.50    7.40
   3 -15   0   58.79    8.20
   3 -15   0   73.19   11.30
  -3  15   0   65.89   10.10
   3  15   0   62.99   11.10
  -3  15   0   44.80    7.80
   3  15   0   74.29    9.20
   3  15   0   43.50    8.80
   4 -15   0   66.39    8.80
  -4 -15   0   43.70    7.80
  -4 -15   0   39.50    7.90
   4 -15   0   50.49   10.20
  -4 -15   0   39.20    9.20
  -4  15   0   58.19   10.20
  -4  15   0   57.09    9.30
   4  15   0   44.90   10.30
   4  15   0   42.80    8.10
   4  15   0   49.80   10.20
   5 -15   0   12.50    3.70
   5 -15   0   15.70    7.20
  -5 -15   0   20.20    6.00
  -5 -15   0   10.80    4.10
  -5 -15   0   14.00    6.00
   5  15   0    5.50    4.70
   5  15   0   15.40    6.90
  -5  15   0    6.70    4.60
   5  15   0   16.90    8.10
  -5  15   0   17.00    6.70
   6 -15   0  144.39   16.80
   6 -15   0  111.49   10.00
  -6 -15   0  121.09   12.70
  -6 -15   0   93.99   10.00
  -6 -15   0   89.19   18.80
   6  15   0  131.89   13.80
   6  15   0  113.89   17.30
  -6  15   0  116.79   13.80
  -6  15   0  111.39   13.00
  -7 -15   0   11.00    5.30
   7 -15   0   22.40    7.70
  -7 -15   0   17.70    4.80
   7 -15   0    4.70    6.00
   7 -15   0    6.30    3.70
   7  15   0   13.70    6.50
  -7  15   0    7.90    6.10
   7  15   0   18.50    7.90
  -8 -15   0   17.10    6.60
   8 -15   0   23.70    4.80
   8 -15   0   10.20    7.90
   8  15   0   28.40    9.10
   9 -15   0   -7.40    6.60
  -9 -15   0    2.60    4.80
  -9 -15   0   -6.40    2.80
   9 -15   0    1.90    2.60
   9  15   0   -1.80    5.70
   9  15   0  -10.20    7.70
  10 -15   0    1.10    8.10
 -10 -15   0   -3.90    2.40
 -10 -15   0    0.30    2.30
  10  15   0   -2.60    7.50
  10  15   0    4.10   10.20
  11 -15   0  -13.20    9.40
  11  15   0    3.50    9.00
   0 -16   0  555.04   31.10
   0 -16   0  530.15   27.80
   0 -16   0  485.65   26.10
   0  16   0  575.24   30.70
   0  16   0  494.95   27.60
   1 -16   0  258.27   17.30
  -1 -16   0  254.97   17.80
   1 -16   0  280.97   16.90
   1 -16   0  239.08   19.00
  -1 -16   0  261.87   20.00
  -1 -16   0  267.47   18.30
  -1 -16   0  263.37   16.60
   1  16   0  253.97   19.90
  -1  16   0  236.18   16.90
  -1  16   0  227.98   18.30
   1  16   0  232.88   17.50
  -2 -16   0   87.19   10.80
  -2 -16   0   88.79    9.20
  -2 -16   0   89.09   10.40
   2 -16   0  101.09    9.70
   2 -16   0   90.99   11.70
  -2  16   0   96.99   11.20
   2  16   0   93.39   10.90
   2  16   0   88.89   13.50
  -2  16   0  109.89   10.90
  -3 -16   0   71.19   11.40
   3 -16   0   68.29    9.30
  -3 -16   0   53.09    8.90
   3 -16   0   76.19   12.40
  -3 -16   0   58.39    8.90
   3  16   0   72.09   10.70
  -3  16   0   37.30    7.70
   3  16   0   65.39   12.80
  -3  16   0   55.29    9.60
   3  16   0   53.89   10.00
  -4 -16   0  109.29   10.30
   4 -16   0  102.59   13.00
  -4 -16   0   92.29   11.10
  -4 -16   0  110.69   13.10
   4 -16   0  113.99   10.50
   4  16   0  122.79   13.70
   4  16   0  105.39   11.70
  -4  16   0  110.49   11.80
   4  16   0  111.89   17.10
  -4  16   0  107.29   12.50
  -5 -16   0   15.10    5.60
  -5 -16   0   10.30    5.90
   5 -16   0   23.50    5.30
  -5 -16   0   13.60    4.20
   5 -16   0    8.10    6.10
   5  16   0    6.90    7.20
  -5  16   0   17.70    6.10
   5  16   0   19.60    7.60
   5  16   0   31.30    7.50
  -5  16   0   17.90    7.30
   6 -16   0  427.96   24.30
  -6 -16   0  501.55   27.90
  -6 -16   0  486.15   32.00
   6 -16   0  503.55   33.10
  -6 -16   0  441.56   24.70
   6  16   0  510.95   33.80
   6  16   0  515.05   35.50
  -6  16   0  476.95   28.80
  -6  16   0  452.25   29.40
   6  16   0  471.85   29.20
  -7 -16   0   30.20    6.10
  -7 -16   0   15.60    6.30
   7 -16   0   29.20    9.30
   7 -16   0   40.50   10.90
   7  16   0   26.60    8.60
  -7  16   0   41.50    9.80
   7  16   0   12.50    7.50
  -7  16   0   26.20    8.10
   8 -16   0   11.80    3.90
  -8 -16   0   -0.60    4.60
   8 -16   0   12.20    7.50
  -8 -16   0    8.50    3.80
   8  16   0    6.80    6.40
  -8  16   0    0.40    5.10
   8  16   0    6.10    6.10
   9 -16   0    0.10    2.70
  -9 -16   0   -2.00    4.70
   9 -16   0    2.60    7.50
  -9  16   0  -14.60    4.90
   9  16   0   21.10    8.60
   9  16   0    8.40    7.00
 -10 -16   0    1.20    2.90
 -10 -16   0   -5.40    3.00
  10 -16   0   11.80    9.40
  10  16   0    0.90    8.60
  10  16   0    5.30   10.50
 -10  16   0    1.70    6.80
  11 -16   0    1.70   10.50
 -11  16   0  -23.80    8.50
  11  16   0    6.90   10.00
   0 -17   0   10.20    3.80
   0 -17   0   19.10    6.50
   0 -17   0    9.40    4.50
   0  17   0    6.50    4.10
   0  17   0   18.20    6.20
   1 -17   0   50.69    7.90
  -1 -17   0   51.59   10.40
  -1 -17   0   72.49   10.90
  -1 -17   0   54.59    8.40
   1 -17   0   58.49   11.00
   1 -17   0   64.89   10.00
  -1 -17   0   64.39   11.50
  -1  17   0   47.70    9.80
   1  17   0   60.29   11.20
  -1  17   0   62.39    9.50
   1  17   0   66.69   10.70
   2 -17   0  581.94   29.00
  -2 -17   0  570.84   30.70
  -2 -17   0  602.94   29.50
   2 -17   0  525.05   36.40
  -2 -17   0  587.04   31.80
   2  17   0  603.14   32.30
  -2  17   0  560.54   31.70
   2  17   0  538.95   33.30
  -2  17   0  567.14   30.20
   3 -17   0   12.20    5.90
   3 -17   0    6.90    3.80
  -3 -17   0    2.80    3.70
  -3 -17   0   14.80    5.70
  -3 -17   0   12.60    4.50
   3  17   0    6.30    6.30
  -3  17   0    4.90    3.90
   3  17   0    6.10    4.40
  -3  17   0   10.20    5.20
  -4 -17   0   74.49   12.70
   4 -17   0   49.30   10.90
   4 -17   0   50.19    8.00
  -4 -17   0   62.69    9.10
  -4 -17   0   66.29   10.70
   4  17   0   61.19   12.00
   4  17   0   58.49   13.40
  -4  17   0   51.39    9.90
  -4  17   0   52.09    9.30
  -5 -17   0  156.18   13.00
   5 -17   0  168.08   13.30
   5 -17   0  169.88   18.00
  -5 -17   0  126.39   15.70
  -5 -17   0  168.08   15.00
   5  17   0  178.08   18.10
  -5  17   0  198.08   16.30
   5  17   0  166.48   15.60
   5  17   0  142.59   18.10
  -5  17   0  190.48   17.20
   6 -17   0  377.36   28.50
   6 -17   0  386.86   22.00
  -6 -17   0  381.16   28.20
  -6 -17   0  387.46   22.30
  -6  17   0  368.86   25.10
   6  17   0  363.06   25.20
   6  17   0  392.36   29.50
   6  17   0  411.16   31.80
  -6  17   0  324.97   35.10
  -7 -17   0    7.70    5.70
   7 -17   0    4.70    7.10
   7 -17   0   14.30    4.90
  -7 -17   0    1.80    3.80
  -7  17   0    9.60    6.70
   7  17   0   21.10    9.50
  -7  17   0   11.40    6.40
   7  17   0   -3.40    5.00
   7  17   0    2.10    6.00
   8 -17   0   18.20    7.40
  -8 -17   0    2.10    3.60
  -8 -17   0   15.60    6.40
  -8  17   0   12.50    7.10
   8  17   0   10.70    7.80
   8  17   0   19.60   12.90
   8  17   0   17.50    8.60
  -9 -17   0    0.00    4.20
   9 -17   0    9.20    3.20
   9 -17   0    2.60    7.80
  -9 -17   0    1.60    5.10
  -9  17   0    7.90    6.20
   9  17   0    7.30   12.50
   9  17   0   -2.90    6.70
   9  17   0   -3.30    8.80
  10 -17   0   28.40   13.30
  10  17   0   37.40   12.70
  10  17   0   20.80   11.40
  11 -17   0   -0.40   10.10
 -11  17   0   14.70   10.50
  11  17   0   -1.10   10.30
   0 -18   0  689.53   35.60
   0 -18   0  806.32   40.40
   0 -18   0  634.64   33.50
   0  18   0  725.13   38.50
   0  18   0  742.53   36.70
  -1 -18   0   11.90    4.80
  -1 -18   0    6.00    5.10
  -1 -18   0   13.10    5.00
   1 -18   0    8.10    5.60
  -1 -18   0   13.00    5.50
   1 -18   0   16.30    5.20
   1 -18   0   12.90    4.30
   1  18   0   23.50    6.90
  -1  18   0    4.00    4.80
   1  18   0   18.80    5.90
  -1  18   0    8.30    4.50
   2 -18   0   24.70    6.00
  -2 -18   0   25.20    7.00
  -2 -18   0   23.90    5.90
  -2 -18   0   25.00    6.60
   2 -18   0   27.40    7.70
  -2  18   0   12.40    5.50
   2  18   0   21.00    6.30
  -2  18   0   35.90    8.10
   2  18   0   20.50    8.20
  -3 -18   0   81.59   11.90
  -3 -18   0   73.19   12.30
   3 -18   0   74.19   12.50
   3 -18   0   74.19    9.00
  -3 -18   0   71.89    8.40
   3  18   0   59.59   11.10
   3  18   0   81.39   14.00
  -3  18   0   76.49   11.40
  -3  18   0   88.29   13.20
  -4 -18   0   16.00    6.20
   4 -18   0   30.50    6.70
  -4 -18   0   34.00    7.00
   4 -18   0   31.00    9.00
  -4 -18   0   24.00    7.60
   4  18   0   25.70    8.10
  -4  18   0   23.50    6.60
   4  18   0   17.50    9.30
   4  18   0   19.40    6.50
  -4  18   0   20.70    6.70
   5 -18   0    3.70    5.30
  -5 -18   0    4.50    3.20
  -5 -18   0    6.50    5.90
   5 -18   0    8.00    4.30
  -5 -18   0   -2.30    3.60
  -5  18   0    6.70    5.00
   5  18   0    6.40    6.50
   5  18   0   -2.10    4.50
   5  18   0    0.40    4.40
  -5  18   0   12.90    5.50
   6 -18   0   26.10    6.20
  -6 -18   0   15.40    8.60
   6 -18   0   33.10    9.70
  -6 -18   0   19.00    7.50
  -6 -18   0   21.30    5.40
  -6  18   0   36.40    9.80
   6  18   0   33.40   10.80
  -6  18   0   25.00    7.20
   6  18   0   21.90    6.80
   6  18   0   23.30   10.20
  -7 -18   0    1.60    3.80
   7 -18   0    2.20    3.60
   7 -18   0   -0.10    7.00
  -7 -18   0   -2.70    3.60
   7  18   0   -3.90    5.60
   7  18   0    0.00    5.30
  -7  18   0   -2.60    4.80
   7  18   0    8.10    8.60
  -7  18   0   -2.90    4.30
  -8 -18   0   15.20    6.50
   8 -18   0   25.50    9.60
   8 -18   0   13.70    5.40
   8  18   0    4.60    8.40
   8  18   0   22.60    9.60
   8  18   0   22.10   12.00
  -8  18   0   22.70    7.80
   9 -18   0   18.80    4.90
  -9 -18   0    1.90    4.60
   9 -18   0   33.30   11.70
  -9 -18   0   19.30    7.40
   9  18   0    9.80    8.10
  -9  18   0   14.20    6.50
 -10 -18   0   11.80    7.70
  10 -18   0   -1.50    9.40
  10  18   0   -3.10   11.50
 -10  18   0   -6.00    6.50
  10  18   0   29.60   12.90
  11 -18   0   18.50   12.00
  11  18   0    3.90   11.20
   0 -19   0    9.80    6.40
   0 -19   0    9.60    4.30
   0  19   0   15.00    5.50
   0  19   0   13.30    5.60
  -1 -19   0   97.29   11.50
   1 -19   0   78.89    9.40
  -1 -19   0  107.99   10.60
  -1 -19   0  116.19   18.60
  -1 -19   0   99.09   12.10
   1 -19   0   79.69   13.10
   1 -19   0   72.39   11.00
  -1  19   0   86.19   13.60
  -1  19   0   80.99   10.40
   1  19   0   88.59   13.10
   1  19   0  116.19   14.10
  -2 -19   0   23.40    6.60
   2 -19   0   16.20    5.20
  -2 -19   0   12.70    5.80
  -2 -19   0   24.00    5.90
   2 -19   0   20.60    7.80
   2  19   0   20.70    6.70
   2  19   0   12.10    6.30
  -2  19   0   25.10    6.90
  -2  19   0   30.50    8.40
   3 -19   0  178.48   17.60
   3 -19   0  194.08   14.80
  -3 -19   0  195.78   17.40
  -3 -19   0  162.98   15.30
  -3 -19   0  181.58   14.50
  -3  19   0  158.68   15.70
   3  19   0  151.68   17.50
   3  19   0  144.09   15.70
  -3  19   0  183.58   15.70
  -4 -19   0   38.00    8.70
   4 -19   0   32.40    9.60
  -4 -19   0   47.60    8.40
  -4 -19   0   34.20    8.50
   4 -19   0   39.70    7.80
   4  19   0   31.60    8.00
  -4  19   0   32.70    8.00
   4  19   0   37.30   11.30
   4  19   0   23.50    7.90
  -4  19   0   29.40    7.90
   5 -19   0   10.30    4.70
  -5 -19   0   10.10    4.70
  -5 -19   0   11.90    6.70
   5 -19   0    7.70    6.00
  -5 -19   0    8.60    5.50
  -5  19   0    8.80    5.40
   5  19   0   15.80    7.30
   5  19   0   12.90    6.00
  -5  19   0    9.70    5.80
   5  19   0    1.00    6.70
  -6 -19   0    6.30    6.80
  -6 -19   0    0.50    4.80
   6 -19   0   19.00    7.70
  -6 -19   0    4.80    3.90
   6 -19   0    7.70    4.70
   6  19   0   17.60   10.00
  -6  19   0    8.70    6.50
  -6  19   0    7.90    5.60
   6  19   0    6.60    6.40
   6  19   0   12.20    7.30
   7 -19   0   33.10    6.80
  -7 -19   0   40.40    9.10
   7 -19   0   24.10   10.20
  -7 -19   0   47.10    9.00
   7  19   0   45.50   12.80
  -7  19   0   38.70    9.80
   7  19   0   69.59   23.90
   7  19   0   29.10    9.20
  -8 -19   0   31.90    7.50
   8 -19   0   22.50   10.20
   8 -19   0   23.80    5.90
  -8 -19   0   33.30    9.00
  -8  19   0   34.10    9.60
   8  19   0   23.60   14.00
   8  19   0   38.50   11.20
   8  19   0   36.50   11.50
  -9 -19   0    1.60    5.20
  -9 -19   0    1.40    5.90
   9 -19   0    3.00    8.20
  -9  19   0   -3.80    5.50
   9  19   0    4.70    8.30
  10 -19   0   -2.90    9.80
 -10 -19   0   15.50    7.70
  10 -19   0   14.20    3.90
 -10 -19   0   -3.80    5.00
  10  19   0    8.10   11.90
  10  19   0   11.90   10.70
 -10  19   0   -5.40    6.80
  11 -19   0   18.70   13.30
  11  19   0   -4.70   10.80
 -11  19   0    8.10   10.10
   0 -20   0 1035.90   51.39
   0 -20   0  983.80   46.90
   0 -20   0  951.60   45.30
   0  20   0  920.61   46.80
   0  20   0 1068.19   50.79
  -1 -20   0  377.26   23.90
  -1 -20   0  341.97   21.10
  -1 -20   0  297.97   22.20
  -1 -20   0  349.17   25.40
   1 -20   0  283.47   23.50
   1 -20   0  296.47   20.10
   1 -20   0  319.37   24.50
   1  20   0  341.57   23.20
   1  20   0  343.37   25.30
  -1  20   0  309.87   23.60
  -1  20   0  323.57   22.20
  -2 -20   0  289.27   19.10
   2 -20   0  249.78   21.70
  -2 -20   0  290.97   21.30
   2 -20   0  281.87   18.70
  -2 -20   0  287.07   21.00
   2 -20   0  247.48   19.10
   2  20   0  257.37   22.70
  -2  20   0  270.67   21.30
  -2  20   0  244.68   19.20
   2  20   0  289.07   21.70
  -3 -20   0   93.69   14.50
   3 -20   0   94.99   15.20
   3 -20   0   85.59   10.70
  -3 -20   0  114.39   13.10
  -3 -20   0   94.59   10.80
   3  20   0  123.09   14.50
   3  20   0  105.19   17.30
  -3  20   0  102.49   12.10
  -3  20   0   90.59   14.00
   4 -20   0    3.30    4.00
  -4 -20   0    8.20    5.60
  -4 -20   0    7.30    5.20
   4 -20   0    2.50    4.40
  -4 -20   0   -0.40    3.90
   4  20   0    5.40    7.10
   4  20   0    9.10    5.70
  -4  20   0    2.50    4.20
  -4  20   0    5.20    5.10
   5 -20   0  158.88   14.00
  -5 -20   0  158.98   14.10
   5 -20   0  229.88   21.10
  -5 -20   0  144.79   22.60
  -5  20   0  183.98   20.90
   5  20   0  164.18   20.60
   5  20   0  167.88   18.60
   5  20   0  153.78   15.70
  -5  20   0  151.68   15.40
  -6 -20   0   45.90   12.20
   6 -20   0   57.89   13.40
  -6 -20   0   42.00    8.60
  -6 -20   0   60.49   10.60
   6 -20   0   56.89    9.80
  -6  20   0   36.60    9.70
   6  20   0   46.60   10.50
   6  20   0   41.80   11.40
   6  20   0   54.69   15.80
  -6  20   0   46.90   10.50
  -7 -20   0   -7.60    4.20
   7 -20   0    0.00    3.50
   7 -20   0   -4.00    5.40
  -7 -20   0    8.20    4.50
   7  20   0   -2.60    8.80
  -7  20   0   -5.50    4.70
   7  20   0    2.50    7.00
   7  20   0    4.90    6.60
   8 -20   0   14.60   10.20
   8 -20   0   -2.20    4.20
  -8 -20   0    6.50    5.20
  -8 -20   0   15.40    5.60
   8  20   0    5.80    6.50
  -8  20   0   -4.40    5.80
   8  20   0   -6.30   12.20
   8  20   0    2.10    8.30
  -9 -20   0    3.20    6.20
   9 -20   0    5.90    5.10
  -9 -20   0   -1.60    5.00
   9 -20   0    3.90    9.60
   9  20   0   -5.10    7.40
  -9  20   0    2.20    5.90
   9  20   0   -6.30    9.30
  10 -20   0   14.40    4.10
 -10 -20   0    2.60    5.80
 -10 -20   0    6.80    7.30
  10 -20   0   -2.00   10.00
 -10  20   0    5.10    7.30
  10  20   0   -4.40   11.00
  11 -20   0    5.60   11.50
 -11  20   0   23.40   12.50
  11  20   0    0.70   10.10
   0 -21   0    9.70    4.30
   0 -21   0    8.50    6.10
   0 -21   0    6.10    4.60
   0  21   0    9.20    5.50
   0  21   0   10.40    6.40
   1 -21   0  158.78   15.30
   1 -21   0  211.48   19.60
  -1 -21   0  181.58   15.10
  -1 -21   0  183.68   17.40
   1 -21   0  205.48   15.80
  -1 -21   0  193.28   16.90
  -1 -21   0  199.98   19.50
   1  21   0  173.88   18.60
  -1  21   0  171.68   16.10
   1  21   0  176.48   16.90
  -1  21   0  166.88   17.00
  -2 -21   0   55.69   11.00
  -2 -21   0   61.99   10.40
   2 -21   0   60.59   10.30
   2 -21   0   66.89   13.10
  -2 -21   0   52.99   11.40
   2  21   0   48.50   10.30
  -2  21   0   56.69   10.70
  -2  21   0   60.09   12.60
   2  21   0   69.19   14.10
   3 -21   0    5.50    3.90
  -3 -21   0    3.40    3.30
   3 -21   0    2.70    4.70
  -3 -21   0    4.00    5.00
  -3 -21   0    0.00    4.20
   3  21   0    6.80    5.60
  -3  21   0    7.40    5.80
   3  21   0   16.80    7.80
  -3  21   0    6.90    4.70
   4 -21   0   16.30    6.00
  -4 -21   0   12.20    6.50
  -4 -21   0    0.60    4.20
  -4 -21   0    6.00    4.50
   4 -21   0    9.10    6.00
  -4  21   0    9.00    5.30
  -4  21   0    4.50    5.40
   4  21   0    3.00    5.90
   4  21   0   16.50    7.90
   5 -21   0   60.19    9.90
   5 -21   0   55.49   13.30
  -5 -21   0   55.49   10.70
  -5 -21   0   44.80    8.90
  -5 -21   0   66.29   13.60
   5  21   0   50.69   13.70
   5  21   0   41.70    9.50
  -5  21   0   62.29   12.40
  -5  21   0   64.09   11.60
   5  21   0   61.19   13.80
  -6 -21   0   32.50    8.80
   6 -21   0   44.20   11.80
  -6 -21   0   43.90    9.20
   6 -21   0   44.50    8.70
   6  21   0   43.60   12.20
   6  21   0   32.10    9.50
  -6  21   0   45.00   10.80
   6  21   0    7.00   12.50
  -7 -21   0    9.70    5.50
   7 -21   0   -4.10    7.30
   7 -21   0    0.30    4.20
  -7 -21   0   18.40    6.70
   7  21   0   17.90   11.20
   7  21   0    7.70    7.50
  -7  21   0   16.80    8.10
  -8 -21   0    9.20    5.90
   8 -21   0    0.60    7.50
  -8 -21   0   11.20    6.10
   8  21   0   17.10    8.80
  -8  21   0    5.70    7.40
   9 -21   0  -16.90    6.90
  -9 -21   0   11.00    5.70
  -9 -21   0  -11.00    5.10
   9 -21   0    5.60    4.80
   9  21   0    0.10    7.20
  -9  21   0    0.20    6.60
   9  21   0   -5.70    9.90
 -10 -21   0    6.10    7.20
 -10 -21   0    6.50    7.00
  10 -21   0  -15.80    8.50
  10 -21   0   -2.20    4.70
  10  21   0    5.30    9.70
  11 -21   0   -1.70   10.60
  11  21   0    2.00   12.00
 -11  21   0   12.40   13.10
   0 -22   0 1004.50   49.60
   0 -22   0  999.20   51.79
   0 -22   0  922.41   45.20
   0 -22   0  918.61   46.80
   0  22   0  946.91   47.70
   0  22   0  956.40   50.19
   1 -22   0   39.40    8.30
  -1 -22   0   45.10    9.70
   1 -22   0   55.09   10.70
  -1 -22   0   43.80   11.30
   1 -22   0   46.10   11.20
  -1 -22   0   48.40   11.50
  -1 -22   0   52.69    9.70
  -1  22   0   44.50   10.50
   1  22   0   43.00   11.00
  -1  22   0   37.10    9.30
   2 -22   0  401.86   24.90
   2 -22   0  375.66   25.50
  -2 -22   0  406.06   27.40
   2 -22   0  387.56   28.90
  -2 -22   0  341.27   28.90
  -2 -22   0  397.56   24.80
  -2  22   0  402.66   28.20
   2  22   0  439.66   28.20
  -2  22   0  418.76   26.70
   2  22   0  344.07   28.40
   3 -22   0   78.79   14.50
   3 -22   0   92.89   11.40
  -3 -22   0   77.69   18.90
  -3 -22   0   95.69   11.20
  -3 -22   0  101.59   15.80
  -3  22   0   89.39   14.30
   3  22   0  127.89   20.10
   3  22   0   90.89   15.00
  -3  22   0   92.59   14.10
  -4 -22   0   24.60    6.80
  -4 -22   0   21.40    8.20
   4 -22   0   26.30    7.20
   4 -22   0   20.20    8.50
  -4 -22   0   17.20    7.80
  -4  22   0   25.20    7.50
   4  22   0   18.80   10.00
  -4  22   0   20.70    8.50
   4  22   0   22.00    8.10
  -5 -22   0   -2.30    4.90
  -5 -22   0    2.70    5.00
   5 -22   0    7.50    5.80
   5 -22   0   -3.90    3.70
  -5 -22   0   -2.70    3.30
   5  22   0    0.90    4.70
   5  22   0   -4.20    8.20
  -5  22   0    5.30    5.60
  -5  22   0    1.30    4.20
   6 -22   0  139.69   13.70
  -6 -22   0  133.79   14.80
   6 -22   0  152.48   22.10
  -6 -22   0  121.59   13.90
   6  22   0  105.99   18.80
   6  22   0  122.09   22.60
  -6  22   0  131.89   15.60
   6  22   0   99.39   15.50
   7 -22   0    1.20    4.70
   7 -22   0    3.30    7.20
  -7 -22   0    3.50    5.40
  -7 -22   0    9.70    6.00
   7  22   0    7.80    7.70
   7  22   0   12.20   12.00
  -7  22   0    4.40    5.40
   7  22   0    4.90    6.90
   8 -22   0    8.70    5.10
   8 -22   0    2.20    7.50
  -8 -22   0    2.50    6.00
  -8 -22   0    0.00    5.50
   8  22   0   -0.30    8.60
  -8  22   0    8.20    7.50
   8  22   0    2.50    7.30
   9 -22   0    7.00    5.60
  -9 -22   0    6.40    6.30
   9 -22   0    7.90    9.80
  -9 -22   0    6.60    6.80
   9  22   0    8.20   11.30
   9  22   0   -5.90    7.80
 -10 -22   0    3.70    9.00
 -10 -22   0    0.20    7.20
  10 -22   0   -8.40    9.30
 -10  22   0   -7.30    9.00
  10  22   0    8.40   10.10
  11 -22   0   -0.10   10.70
  11  22   0   15.50   13.10
   0 -23   0   10.70    5.40
   0 -23   0    7.50    5.90
   0 -23   0    4.70    3.80
   0 -23   0   20.60    8.20
   0  23   0   16.40    7.60
   0  23   0   12.50    5.90
   1 -23   0   13.40    7.60
   1 -23   0   14.80    6.10
  -1 -23   0   12.00    6.10
  -1 -23   0   12.10    5.70
   1 -23   0   15.70    5.90
  -1 -23   0   15.60    7.70
  -1 -23   0   15.20    5.90
  -1  23   0   13.00    6.50
   1  23   0   11.20    6.20
   1  23   0   11.80    7.20
  -1  23   0   17.30    7.30
  -2 -23   0   17.40    6.00
   2 -23   0   17.00    6.60
   2 -23   0   18.20    7.90
  -2 -23   0   11.50    7.20
  -2 -23   0   20.00    7.50
   2 -23   0   14.20    6.30
  -2  23   0   18.80    7.90
   2  23   0   24.80    8.30
   2  23   0   12.70    7.70
  -2  23   0   26.40    7.70
   3 -23   0   11.30    4.90
   3 -23   0   19.90    8.10
  -3 -23   0    2.40    4.20
  -3 -23   0   10.70    6.20
  -3 -23   0   11.00    6.80
   3  23   0    7.70    7.40
  -3  23   0    2.50    4.40
  -3  23   0    1.50    4.90
   3  23   0    1.30    5.30
   4 -23   0    9.70    6.70
   4 -23   0   -5.00    3.60
  -4 -23   0   -2.80    4.20
  -4 -23   0    1.90    4.00
   4  23   0    3.40    5.10
  -4  23   0    3.50    4.30
  -4  23   0   -1.40    5.30
   4  23   0    2.60    7.90
  -5 -23   0    2.00    6.70
   5 -23   0   24.30    6.70
   5 -23   0    9.30    7.30
  -5 -23   0   25.00    7.40
  -5 -23   0   14.30    6.00
   5  23   0   16.00   13.40
  -5  23   0   15.10    6.80
  -5  23   0    8.70    7.10
   5  23   0   12.60    7.10
   6 -23   0   41.20   12.40
  -6 -23   0   46.30   10.30
   6 -23   0   53.89   10.40
  -6 -23   0   47.50    9.90
   6  23   0   47.80   15.50
   6  23   0   35.80   10.30
   6  23   0   49.00   12.90
  -6  23   0   49.10   10.50
  -7 -23   0   -2.50    5.00
  -7 -23   0    8.00    5.70
   7 -23   0   -4.40    4.70
   7 -23   0    2.40    8.60
   7  23   0   -3.90    7.70
   7  23   0  -10.40    6.50
  -7  23   0    3.10    5.80
   8 -23   0    0.10    8.30
  -8 -23   0   14.60    7.20
   8 -23   0   12.00    6.10
  -8 -23   0   13.90    7.80
   8  23   0   15.90    9.60
   8  23   0   17.60   10.60
  -8  23   0   39.10   10.10
   9 -23   0    4.80    5.80
   9 -23   0    1.50   10.30
  -9 -23   0   -7.60    7.00
  -9 -23   0    8.50    6.90
   9  23   0  -16.50   11.50
   9  23   0    5.70    8.90
  -9  23   0   -0.80    6.60
 -10 -23   0   -4.10    7.20
  10 -23   0    8.70   10.80
 -10  23   0    9.70    9.30
  10  23   0   -1.50   10.30
   0 -24   0   94.59   13.50
   0 -24   0  100.09   16.40
   0 -24   0  116.59   18.40
   0 -24   0   91.59   14.00
   0  24   0  120.79   19.80
   0  24   0   80.99   14.90
   1 -24   0    4.60    5.10
   1 -24   0    5.90    6.20
  -1 -24   0    6.00    4.70
  -1 -24   0   10.00    6.50
  -1 -24   0    9.70    7.50
  -1 -24   0    2.90    4.90
   1 -24   0   10.70    5.30
  -1  24   0    3.60    5.00
   1  24   0    1.60    6.00
  -1  24   0   15.60    7.60
   1  24   0    1.10    4.20
  -2 -24   0   87.09   13.20
   2 -24   0  101.29   12.70
   2 -24   0  122.09   19.20
   2 -24   0   86.99   13.00
  -2 -24   0   95.49   15.20
  -2 -24   0   93.09   14.60
  -2  24   0   90.59   16.30
  -2  24   0   84.09   13.40
   2  24   0   78.49   14.20
   2  24   0   62.79   14.50
   3 -24   0   46.30   10.20
  -3 -24   0   27.10    7.70
  -3 -24   0   52.49   11.90
   3 -24   0   65.99   14.20
  -3 -24   0   36.40    9.70
   3  24   0   39.40   11.10
   3  24   0   29.70   11.20
  -3  24   0   37.80    9.20
   4 -24   0    3.60    5.90
   4 -24   0    1.70    5.10
  -4 -24   0    0.30    6.00
  -4 -24   0    3.30    5.10
  -4 -24   0    8.50    5.60
  -4  24   0   -2.90    4.20
   4  24   0   -1.30    4.90
  -4  24   0   15.50    7.20
  -5 -24   0    6.50    6.10
   5 -24   0    7.90    7.80
  -5 -24   0   23.30   11.60
  -5 -24   0    3.80    5.30
   5 -24   0  -11.80    4.00
   5  24   0    1.30    5.40
  -5  24   0    3.40    5.80
  -5  24   0   -1.10    4.90
   5  24   0    3.40    9.10
   6 -24   0    9.10    5.30
  -6 -24   0    7.40    6.40
   6 -24   0    8.30    7.80
   6  24   0   10.50    7.30
   6  24   0    5.60   11.00
  -6  24   0   11.50    7.20
  -7 -24   0    0.20    5.70
   7 -24   0    5.10    5.80
   7 -24   0    2.20    7.40
  -7 -24   0   -0.90    4.60
   7  24   0   15.10    9.40
  -7  24   0    6.00    6.00
   7  24   0   -8.30    7.20
   8 -24   0   12.30   10.10
  -8 -24   0    0.40    7.40
   8 -24   0    5.30    6.00
  -8 -24   0    2.30    6.10
   8  24   0   -9.20    6.70
   9 -24   0   10.60   10.10
  -9 -24   0   -8.40    7.50
   9 -24   0    9.70    6.80
  -9 -24   0   -3.70    6.10
   9  24   0   -3.20   11.40
  -9  24   0   18.20    8.70
   9  24   0    4.70    8.70
 -10 -24   0   18.00    8.40
  10 -24   0   -4.50   10.70
 -10  24   0   -6.00    9.30
  10  24   0   15.00   13.20
   0 -25   0    8.80    7.10
   0 -25   0    3.60    4.30
   0 -25   0    3.00    5.30
   0 -25   0    2.40    5.70
   0  25   0   -1.60    6.00
   0  25   0   10.40    6.30
  -1 -25   0   61.49   12.30
  -1 -25   0   31.00   10.30
   1 -25   0   66.49   12.40
   1 -25   0   39.10    9.20
  -1 -25   0   41.20   10.70
   1 -25   0   46.60   11.60
  -1 -25   0   47.30    9.70
   1  25   0   59.89   13.00
  -1  25   0   30.80   11.00
   1  25   0   54.09   14.40
   2 -25   0   77.69   12.70
   2 -25   0   81.69   16.00
  -2 -25   0   89.19   13.70
  -2 -25   0   75.79   14.10
  -2 -25   0   62.69   12.90
   2  25   0   73.39   14.10
  -2  25   0   80.99   13.50
   2  25   0   74.39   15.50
   3 -25   0   83.19   12.80
  -3 -25   0  107.09   16.70
   3 -25   0   52.19   13.20
  -3 -25   0   93.49   15.40
  -3  25   0   51.19   11.00
  -3  25   0   80.99   15.20
   3  25   0   80.69   15.40
  -4 -25   0   49.70   11.80
   4 -25   0   54.59   10.60
  -4 -25   0   76.59   13.50
  -4 -25   0   64.69   13.30
   4 -25   0   55.09   14.20
  -4  25   0   62.79   12.20
   4  25   0   30.60   13.50
   4  25   0   46.30   11.90
  -4  25   0   72.19   14.50
   5 -25   0    9.10    5.50
  -5 -25   0    9.60    6.60
  -5 -25   0    7.20    5.80
   5 -25   0    8.00    8.80
   5  25   0   12.10    8.00
   5  25   0   18.00   11.40
  -5  25   0    6.00    5.90
  -6 -25   0    2.30    6.50
   6 -25   0   26.10   10.00
   6 -25   0   -4.10    5.60
  -6 -25   0   17.10    7.80
  -6  25   0    1.60    5.60
  -7 -25   0   20.90    8.50
  -7 -25   0   12.90    7.40
   7 -25   0   14.90    9.40
  -7  25   0   13.50    8.00
   7  25   0    7.10    8.50
  -8 -25   0   11.40    7.00
   8 -25   0   23.40    7.80
   8 -25   0    6.60    9.70
  -8 -25   0    7.20    8.50
   8  25   0   13.90   12.60
   8  25   0   12.90    9.50
  -8  25   0    5.30    6.10
  -9 -25   0   29.00    9.40
   9 -25   0    7.10    7.60
  -9 -25   0    3.60    6.60
   9 -25   0   -4.50    9.90
   9  25   0   -7.80    9.30
   9  25   0   -9.00   12.80
  -9  25   0    3.60    7.60
 -10 -25   0   -9.50    7.10
  10 -25   0   -9.20   10.60
 -10  25   0   -5.80   10.20
  10  25   0   10.00    9.80
   0 -26   0  293.67   25.50
   0 -26   0  307.17   27.20
   0 -26   0  262.67   23.10
   0  26   0  279.37   23.60
   1 -26   0  187.48   21.60
  -1 -26   0  161.78   18.30
  -1 -26   0  185.78   19.70
   1 -26   0  202.58   19.70
  -1 -26   0  186.58   19.60
  -1 -26   0  193.58   21.80
  -1  26   0  213.38   21.40
   1  26   0  200.48   20.10
  -1  26   0  237.88   20.80
  -2 -26   0   52.29   11.80
   2 -26   0   31.20   11.50
  -2 -26   0   68.59   14.00
  -2 -26   0   49.40   10.60
  -2  26   0   59.89   13.20
  -2  26   0   45.60   11.90
   2  26   0   56.59   13.10
   2  26   0   43.00   13.80
   3 -26   0    5.60    8.00
  -3 -26   0   14.10    7.90
  -3 -26   0   18.50    8.50
  -3 -26   0   21.10    7.30
   3 -26   0    5.80    5.20
   3  26   0    9.60    7.10
  -3  26   0   13.00    8.30
   3  26   0   17.10   10.30
  -3  26   0   20.70    8.00
   4 -26   0   14.00    6.90
  -4 -26   0   16.10    7.60
   4 -26   0   17.20    9.50
  -4 -26   0    5.50    6.10
  -4 -26   0   15.40    7.80
   4  26   0    2.40    6.20
  -4  26   0    5.20    6.30
   4  26   0   25.20   10.70
  -4  26   0   11.60    6.70
   5 -26   0   37.90   12.10
  -5 -26   0   29.10    9.30
   5 -26   0   37.20    9.10
  -5 -26   0   21.50    7.70
   5  26   0   34.10   14.00
   5  26   0   31.50   10.30
  -5  26   0   29.70    9.30
   6 -26   0    0.70    5.80
   6 -26   0    4.60    7.40
  -6 -26   0    8.10    6.10
  -6 -26   0   -3.50    5.10
   6  26   0    2.60    6.80
  -6  26   0   -4.80    5.40
   7 -26   0    4.60    8.20
  -7 -26   0    3.60    5.90
   7 -26   0    7.70    6.00
  -7 -26   0  -10.40    6.40
   7  26   0    1.00    7.30
  -7  26   0  -10.40    5.50
  -8 -26   0    6.80    7.00
   8 -26   0   22.70    8.40
   8 -26   0   10.40    9.70
  -8 -26   0   -3.60    8.40
   8  26   0    6.50    9.00
  -8  26   0    2.80    6.30
  -9 -26   0   -7.50    6.70
   9 -26   0   22.80   11.90
  -9  26   0   -4.00    7.90
   9  26   0  -18.70    9.20
 -10 -26   0    2.90    7.60
  10 -26   0   13.40   12.90
 -10  26   0  -21.20   12.40
  10  26   0   11.70   12.00
   0 -27   0   -5.90    4.20
   0 -27   0   17.70    7.70
   0 -27   0    6.80    7.20
   0 -27   0    6.20    7.10
   0  27   0   15.50    7.70
   0  27   0   -2.70    6.60
   1 -27   0    9.50    7.20
  -1 -27   0    0.50    6.60
  -1 -27   0    8.30    6.90
  -1 -27   0   -0.80    5.20
   1 -27   0    1.00    5.20
  -1 -27   0    2.40    5.30
   1 -27   0    1.40    4.50
   1  27   0    6.90    6.60
  -1  27   0    3.40    6.00
   1  27   0    6.40    7.60
  -2 -27   0  212.78   21.80
  -2 -27   0  228.68   19.70
   2 -27   0  222.08   19.80
   2 -27   0  227.88   23.80
  -2 -27   0  215.88   21.70
   2  27   0  204.18   23.50
   2  27   0  233.88   22.60
  -2  27   0  214.08   20.70
   3 -27   0    6.80    5.60
  -3 -27   0    7.00    6.20
  -3 -27   0    3.70    6.70
  -3 -27   0    3.90    5.80
   3 -27   0    8.40    7.20
  -3  27   0   12.90    7.60
   3  27   0    2.90    9.40
   3  27   0    6.60    6.70
   4 -27   0   42.00   12.10
  -4 -27   0   36.50   14.20
  -4 -27   0   33.20    9.70
   4 -27   0   49.30   10.10
  -4 -27   0   41.90   11.30
   4  27   0   40.50   11.60
   4  27   0   58.69   15.80
  -4  27   0   57.29   12.40
  -5 -27   0   -1.00    5.10
   5 -27   0   -8.70    5.00
  -5 -27   0    0.10    6.00
  -5  27   0    7.70    6.80
   5  27   0    4.00    5.80
   6 -27   0    3.20    6.40
  -6 -27   0   -1.10    5.10
   6 -27   0   -5.00    7.30
   6  27   0   -4.80    7.50
  -6  27   0    7.00    6.60
   7 -27   0    6.80    6.60
  -7 -27   0    5.30    6.80
   7 -27   0    9.30    9.10
   7  27   0    5.10    7.90
  -7  27   0   14.80    8.30
   8 -27   0    2.70    7.60
   8 -27   0    1.90    9.80
  -8 -27   0   13.70    7.60
  -8  27   0   -8.20    6.80
   8  27   0   18.40   10.10
   9 -27   0   32.00   15.50
  -9 -27   0   42.30   11.40
   9 -27   0   40.10   12.90
   9  27   0   45.20   15.90
  10 -27   0   22.00   12.90
 -10 -27   0   -6.00    9.00
  10  27   0   18.70   12.90
   0 -28   0   32.70   12.10
   0 -28   0   33.00   11.30
   0 -28   0   21.80    8.40
   0  28   0   28.30   13.80
   0  28   0   31.10   10.00
  -1 -28   0   58.89   13.70
  -1 -28   0   63.79   13.40
   1 -28   0   43.20   10.40
   1 -28   0   48.90   13.40
  -1 -28   0   48.20   14.30
   1 -28   0   64.89   12.60
  -1  28   0   70.19   14.00
   1  28   0   51.49   12.60
   1  28   0   49.10   13.40
  -2 -28   0   23.20   11.00
   2 -28   0   49.80   10.70
   2 -28   0   53.29   14.30
  -2 -28   0   40.40   12.50
  -2 -28   0   16.80    6.60
   2  28   0   51.19   15.20
  -2  28   0   38.70   10.00
   2  28   0   33.70   10.60
  -3 -28   0   21.10    9.60
   3 -28   0   15.20    8.70
  -3 -28   0   16.00    8.20
   3 -28   0   17.20    7.70
   3  28   0   13.60   11.00
   3  28   0   17.70    8.50
  -3  28   0   12.30    6.90
  -4 -28   0   42.70   11.60
   4 -28   0   35.40   12.20
   4 -28   0   38.60    9.90
   4  28   0   39.00   12.30
  -4  28   0   44.90   12.80
  -5 -28   0    3.90    6.00
   5 -28   0    3.20    6.00
   5 -28   0    1.30    6.40
   5  28   0    1.30   10.00
   6 -28   0    4.30    6.80
  -6 -28   0   17.20    7.50
   6 -28   0    6.20    9.40
   6  28   0   18.20    9.40
   7 -28   0    5.10    8.60
  -7 -28   0   -0.60    6.50
   7  28   0    3.00    7.90
   8 -28   0   57.59   17.10
  -8 -28   0   40.00   10.80
   8  28   0   43.80   14.00
  -9 -28   0    9.20    7.70
   9 -28   0   -6.50    9.70
  -9  28   0    2.90   10.80
   9  28   0    4.40   11.10
   0 -29   0    4.30    5.70
   0 -29   0    0.70    6.00
   0 -29   0   -3.50    5.70
   0  29   0    1.70    5.30
  -1 -29   0   16.90    7.90
  -1 -29   0   11.00    8.20
  -1 -29   0   -1.40    6.60
   1 -29   0    8.00    8.30
   1 -29   0   12.20    7.10
   1 -29   0   18.20    8.40
   1  29   0    9.30    7.30
   1  29   0    5.60   10.50
  -1  29   0   27.10    9.40
   2 -29   0  133.09   22.30
   2 -29   0  163.48   23.10
  -2 -29   0  131.19   19.40
  -2 -29   0  136.29   20.20
  -2  29   0  168.48   18.90
   2  29   0  165.38   20.10
   3 -29   0   35.60   12.60
  -3 -29   0   61.29   13.90
  -3 -29   0   54.29   13.70
   3  29   0   45.60   12.20
  -3  29   0   55.89   12.30
   4 -29   0   41.60   14.80
  -4 -29   0   32.80   10.50
   4  29   0   39.10   12.90
  -4  29   0   50.49   12.60
  -5 -29   0    7.10    6.90
   5 -29   0   16.80    9.20
   5  29   0    3.00    7.60
  -5  29   0   -2.90    5.80
   6 -29   0   -0.50    7.30
  -6 -29   0    5.00    7.00
   6  29   0   -5.00    7.60
  -6  29   0    7.60    7.60
  -7 -29   0    5.30    7.40
   7 -29   0   12.90   10.80
   7  29   0    6.70    9.40
  -7  29   0  -14.50    6.40
  -8 -29   0   -9.30    6.20
   8 -29   0   24.80   12.30
   8  29   0    4.30    8.40
  -8  29   0    4.40    8.10
  -9 -29   0  -14.50    6.80
   9 -29   0    0.10   11.40
  -9  29   0  -12.30   10.90
   9  29   0   -0.60   11.00
   0 -30   0    0.10    6.80
   0 -30   0    2.20    6.50
   0 -30   0   10.10    6.90
   0  30   0   14.40    7.30
  -1 -30   0   61.49   14.20
   1 -30   0   87.79   18.10
  -1 -30   0   66.99   14.30
   1 -30   0   51.49   12.30
   1 -30   0   69.59   16.40
   1  30   0   72.59   14.90
  -1  30   0   56.09   13.10
   2 -30   0   32.10   12.50
  -2 -30   0   24.80   10.10
  -2 -30   0   17.20    9.90
  -2  30   0   41.40   11.50
   2  30   0   24.40   10.50
  -3 -30   0    6.60    7.00
  -3  30   0   13.40    7.50
   3  30   0    9.70    7.20
  -4 -30   0   -4.00    5.90
   4 -30   0   -3.50    6.50
  -4  30   0    4.50    6.30
   4  30   0    9.00    8.10
  -5 -30   0    6.90    7.30
   5 -30   0   -9.60    7.90
   5  30   0   -2.10    6.50
  -5  30   0    7.70    6.70
  -6 -30   0    6.70    7.40
   6 -30   0    3.70    8.40
   6  30   0   -4.80    7.80
  -6  30   0   -1.50    6.70
  -7 -30   0   11.30    7.20
   7 -30   0   -5.70    9.90
  -7  30   0    8.80    7.30
   7  30   0   -2.70    9.10
   8 -30   0    5.00   11.70
  -8 -30   0    1.90    6.90
   8  30   0   -7.10    9.30
  -8  30   0    4.50    8.40
   9 -30   0   20.20   13.90
  -9 -30   0    2.10    7.40
  -9  30   0   13.80   12.70
   9  30   0   19.80   12.50
   0 -31   0    6.30    8.20
   0 -31   0    1.90    6.30
   0 -31   0    2.90    7.80
   0  31   0   -2.80    5.80
   1 -31   0   50.09   14.20
  -1 -31   0   68.39   13.40
   1 -31   0   71.19   13.80
  -1 -31   0   58.29   14.00
   1 -31   0   88.89   19.40
  -1  31   0   70.49   14.90
   1  31   0   73.99   15.50
  -2 -31   0   49.30   12.90
  -2 -31   0   46.70   13.10
   2  31   0   53.59   13.60
  -2  31   0   54.69   13.10
   3 -31   0   46.40   13.30
  -3 -31   0   36.00   11.50
  -3  31   0   19.40    9.80
   3  31   0   43.80   12.60
  -4 -31   0   10.40    8.70
   4 -31   0    9.20    9.00
  -4  31   0   -2.30    6.80
  -5 -31   0    6.20    7.60
   5 -31   0   11.90   10.30
  -5  31   0   10.10    8.80
   5  31   0   17.40    9.50
   6 -31   0    3.30    9.30
  -6 -31   0    0.30    7.50
  -6  31   0   -0.10    7.00
   6  31   0    2.00    9.10
  -7 -31   0    0.10    7.50
   7 -31   0   -3.60    9.10
   7  31   0   -6.80    8.50
  -7  31   0    6.50    7.60
  -8 -31   0   -5.70    7.80
   8 -31   0  -11.00   10.60
  -8  31   0    5.30   10.20
   8  31   0   -9.20    9.60
   9 -31   0   10.70   14.30
   9  31   0    4.00   12.20
  -9  31   0    5.20   13.60
   0 -32   0   21.10    8.60
   0 -32   0   27.80   11.80
   0  32   0   26.00    9.50
  -1 -32   0   22.00   10.40
   1 -32   0    7.40    9.80
   1 -32   0   15.80   11.10
  -1 -32   0   18.50    9.90
   1 -32   0   16.90    9.90
   1  32   0   30.40   10.50
  -1  32   0   13.60    8.60
   2 -32   0   14.60    9.30
  -2 -32   0    1.80    7.20
   2  32   0   18.30    9.10
  -2  32   0   17.90    9.20
   3 -32   0   11.70    8.70
  -3 -32   0   -8.60    6.90
   3  32   0   18.30    9.90
  -3  32   0    0.20    6.00
  -4 -32   0   11.30    9.00
   4 -32   0   12.50    9.80
  -4  32   0   16.00    8.70
   4  32   0   22.30   11.60
  -5 -32   0   16.30    8.70
   5 -32   0    0.30    8.50
  -5  32   0   19.60    9.20
   5  32   0    7.70    9.20
  -6 -32   0   17.10    8.80
   6 -32   0   16.70   11.70
  -6  32   0   19.60    8.90
   6  32   0   10.10   10.50
   7 -32   0   -4.40    8.60
  -7 -32   0   -1.80    8.00
  -7  32   0  -17.30    7.10
   7  32   0   -1.00    9.40
   8 -32   0  -15.10   10.40
  -8 -32   0   15.00    8.50
  -8  32   0    4.00    9.50
   8  32   0   -3.20   12.40
   0 -33   0   -0.50    6.40
   0 -33   0   -2.30    7.00
   0 -33   0   -8.40    6.70
   0  33   0  -10.10    5.60
   1 -33   0    3.60    7.70
   1 -33   0    2.30    8.90
   1 -33   0    4.60    7.70
  -1 -33   0    5.70    8.80
   1  33   0    1.50    5.50
  -1  33   0    3.20    6.70
   2 -33   0   13.20    9.90
  -2 -33   0   -0.20    7.40
   2  33   0   17.40    9.70
  -2  33   0   21.60    9.40
   3 -33   0    8.40    8.60
  -3 -33   0    3.80    7.90
   3  33   0   16.70   10.60
  -3  33   0   12.30    8.30
   4 -33   0   -5.00    8.00
  -4 -33   0    9.90    9.00
  -4  33   0   -2.20    8.30
   4  33   0    1.40    8.30
   5 -33   0    3.90    9.60
  -5 -33   0   -5.10    7.40
   5  33   0    6.90    8.20
  -5  33   0    7.00    8.60
  -6 -33   0    1.60    7.30
   6 -33   0   15.90   11.40
  -6  33   0    5.20    8.90
   6  33   0   18.60   10.90
  -7 -33   0   20.00    9.50
   7 -33   0    6.50   11.70
  -7  33   0   -7.90    8.70
   7  33   0    3.70   10.10
  -8 -33   0   -3.70    9.50
   8 -33   0   -1.90   12.60
   8  33   0    3.80   13.60
  -8  33   0   -4.50   10.50
   0 -34   0   15.60   11.60
   0 -34   0   21.70   11.60
   0 -34   0   13.50   13.40
   0  34   0   23.70   10.60
  -1 -34   0    2.90    7.60
   1 -34   0    6.70    8.10
   1 -34   0    6.80    9.60
  -1  34   0   -2.50    6.30
   1  34   0    9.40    8.00
   2 -34   0    5.00    9.10
  -2 -34   0   13.40   10.60
  -2  34   0   14.40    8.90
   2  34   0   22.40   10.40
  -3 -34   0    5.50    8.50
   3 -34   0   25.90   11.40
  -3  34   0    8.00    9.40
   3  34   0  -13.80    6.90
  -4 -34   0   -9.40    7.60
   4 -34   0   -3.80    8.30
   4  34   0    0.10    7.80
  -4  34   0   -0.40    7.80
  -5 -34   0   11.00    8.50
   5  34   0  -13.70    7.30
  -5  34   0  -13.10    8.10
  -6 -34   0   24.90   10.30
   6 -34   0    9.70   10.90
  -6  34   0  -12.70    7.80
   6  34   0    5.80   12.30
  -7 -34   0    3.10    9.20
   7 -34   0    2.10   11.50
  -7  34   0   19.40   11.00
   7  34   0   -2.60   10.80
   8 -34   0  -13.10   11.90
  -8 -34   0    5.10   10.30
  -8  34   0   21.80   14.10
   8  34   0    5.60   12.40
   0 -35   0    9.10   10.40
   0  35   0    3.40    7.60
   1 -35   0    9.80    9.20
   1 -35   0    3.40   10.00
  -1 -35   0   10.40    8.10
   1  35   0    5.20    7.00
  -1  35   0    9.30    8.20
   2 -35   0  -22.90    7.70
   2 -35   0    9.50   10.00
  -2 -35   0   -7.60    7.70
   2  35   0    2.30    8.90
  -2  35   0    5.50    8.30
  -3 -35   0   16.70   11.40
   3 -35   0   22.90   12.50
   3  35   0   12.60   10.50
  -3  35   0   10.20    9.30
  -4 -35   0    4.40    8.80
   4 -35   0   -0.10    8.90
   4  35   0    6.40    9.60
  -4  35   0    9.10    8.80
   5 -35   0   -3.80    8.50
  -5 -35   0    6.70    8.70
   5  35   0    9.50    9.60
  -5  35   0    9.50    8.80
   6 -35   0   -1.20   12.90
  -6 -35   0   -0.20    8.50
   6  35   0   15.00   12.10
  -6  35   0   -1.20    8.00
   7 -35   0   -4.30   11.50
   7  35   0   -6.70   10.60
  -7  35   0    5.90   11.60
   0 -36   0   67.59   16.90
   0 -36   0  105.89   22.20
   0  36   0  104.19   19.70
   1 -36   0   39.00   14.50
   1 -36   0   19.90   11.70
  -1 -36   0   11.30   11.00
  -1  36   0   30.60   11.10
   1  36   0    4.90    9.40
   2 -36   0   -0.50    9.10
   2 -36   0   35.90   15.10
  -2  36   0   13.20    9.60
   2  36   0   23.80    9.80
  -3 -36   0   -5.20    8.70
   3 -36   0    5.50   10.30
  -3  36   0   -2.50    7.40
   3  36   0    1.30    7.20
   4 -36   0   10.40   11.00
  -4 -36   0    0.10    8.80
  -4  36   0   13.10    9.70
   4  36   0   21.80   11.70
   5 -36   0    6.30   11.10
   5  36   0   11.10   11.60
  -5  36   0    9.70   10.20
  -6 -36   0   15.90   10.20
   6 -36   0    9.30   12.00
  -6  36   0   -0.50   10.10
   6  36   0    8.50   11.50
   7 -36   0   -7.40   11.10
  -7 -36   0    1.30   10.20
   7  36   0  -15.70   12.40
  -7  36   0   -9.80   10.90
   0 -37   0   -8.00    8.20
   0 -37   0    4.90    9.40
   0  37   0  -13.50    7.20
   1 -37   0   18.20   11.90
  -1 -37   0    3.70    9.70
   1 -37   0    7.40   11.10
  -1  37   0    9.30    9.80
  -2 -37   0   -7.50    9.30
   2 -37   0    1.20    9.40
   2 -37   0   12.50   10.90
   2  37   0  -11.50    7.10
  -2  37   0   -0.80    8.60
  -3 -37   0    4.80    9.60
   3 -37   0   13.60   12.60
   3  37   0   -7.70    7.90
  -3  37   0   11.60    9.70
  -4 -37   0   -0.90    9.40
   4 -37   0   -2.80   10.40
  -4  37   0    6.80    9.10
   4  37   0   13.80   10.30
   5 -37   0    7.60   11.80
  -5 -37   0   13.30   11.00
   5  37   0   15.80   12.70
  -5  37   0   11.80   10.10
   6 -37   0  -10.10   11.20
  -6 -37   0   -2.90   10.50
  -6  37   0   -5.40    9.60
   6  37   0    5.00   11.90
   0 -38   0  127.29   23.10
   0  38   0  209.38   31.80
   1 -38   0    1.60   10.80
   1 -38   0    2.10    9.60
  -1 -38   0    9.80    9.90
  -1  38   0  -11.60    8.50
   1  38   0    3.10    8.90
   2 -38   0   -3.20    9.40
   2 -38   0    4.50    9.70
  -2 -38   0    7.00   11.90
   2  38   0    2.70    8.60
  -2  38   0    6.30    9.10
   3 -38   0    3.20   11.00
  -3 -38   0   -9.50   10.90
   3 -38   0    7.40   11.20
   3  38   0   14.50   12.00
  -3  38   0   -9.90    7.60
  -4 -38   0  -14.00    9.40
   4 -38   0   -9.00    9.10
  -4  38   0    4.80   10.50
   4  38   0   -8.30    9.40
  -5 -38   0   25.20   12.90
   5 -38   0   26.80   14.00
   5  38   0   29.40   13.70
   6 -38   0  -14.40   10.90
  -6 -38   0   13.70   10.90
   6  38   0   -5.90   10.60
  -6  38   0   -6.30   11.20
   0 -39   0  -15.00    9.10
   0  39   0   -0.80    8.90
   1 -39   0   11.00   10.90
   1 -39   0    6.20   10.80
  -1 -39   0   -7.30    9.90
  -1  39   0   -0.70    9.90
   1  39   0   -8.90    8.00
  -2 -39   0   -4.00   11.10
   2 -39   0   22.40   12.80
   2 -39   0    3.60   11.10
   2  39   0    0.00    9.50
  -2  39   0  -11.10   10.80
   3 -39   0    3.80   12.10
  -3 -39   0   -2.20   10.90
   3 -39   0  -11.10   11.30
   3  39   0   17.10   12.10
  -3  39   0   10.50   10.40
  -4 -39   0   27.40   13.20
   4 -39   0   12.80   13.40
   4  39   0   10.40   11.60
  -4  39   0   14.70   12.70
  -5 -39   0   -6.50   10.60
   5 -39   0   -2.30   13.70
  -5  39   0   34.60   13.10
   5  39   0  -19.80   10.00
   6 -39   0   13.80   14.20
   0 -40   0  -13.60   10.90
   0  40   0   -3.80    9.30
   1 -40   0   -4.20   10.80
   1 -40   0    7.10   11.90
  -1 -40   0    4.20   11.30
  -1  40   0    4.30   10.70
   1  40   0    1.50    9.30
  -2 -40   0    5.40   13.00
   2 -40   0   -3.90   12.00
   2 -40   0   -1.90   11.90
  -2  40   0    0.50   13.30
   2  40   0   -3.00   10.10
   3 -40   0  -18.70   11.80
  -3 -40   0   -0.50   11.90
   3 -40   0   19.90   14.90
  -3  40   0  -12.60   10.80
   3  40   0   15.00   11.90
   4 -40   0    8.60   12.60
  -4 -40   0   -4.10   10.60
  -4  40   0    6.90   11.40
   4  40   0   -7.00   11.00
  -5 -40   0   26.20   13.20
   5 -40   0    5.60   12.60
   5  40   0   11.90   12.00
  -5  40   0  -10.00   11.90
   0 -41   0    1.70   10.60
   0  41   0   -1.60   10.10
   1 -41   0  -12.90   10.30
   1 -41   0   -6.70   10.40
  -1 -41   0    3.00   12.00
  -1  41   0    5.60   10.60
   1  41   0   -5.40    9.70
   2 -41   0    5.10   13.00
  -2 -41   0   -4.60   12.50
   2 -41   0   13.70   12.10
   2  41   0    0.20   11.50
  -2  41   0  -12.50   11.20
  -3 -41   0    7.60   12.60
   3 -41   0    8.20   14.10
   3 -41   0   10.20   14.70
   3  41   0  -22.60    9.80
   4 -41   0   12.50   13.10
  -4 -41   0    8.80   13.20
   4 -41   0  -20.40   13.40
  -4  41   0   -5.10   11.90
   4  41   0   -6.20   11.20
   0 -42   0   16.40   13.40
   0  42   0   12.30   12.70
   1 -42   0   86.49   19.90
  -1 -42   0   25.40   15.30
  -1  42   0   30.40   14.80
   1  42   0    4.30   12.10
   2 -42   0   -1.60   14.00
  -2 -42   0   34.60   15.40
   2 -42   0   18.80   14.60
   2  42   0   32.00   14.80
  -2  42   0   16.20   13.10
  -3 -42   0   27.60   14.60
   3 -42   0   16.80   15.40
   3 -42   0  -14.10   14.00
   3  42   0   15.40   12.60
  -3  42   0    1.00   14.80
   4 -42   0   10.40   13.40
   0 -43   0   13.10   13.20
   0  43   0  -26.80   11.50
   1 -43   0   11.60   14.40
  -1 -43   0   12.90   14.20
   1  43   0    5.00   12.80
  -1  43   0   17.50   14.40
   2 -43   0    5.70   12.30
  -2 -43   0   14.00   14.80
   2 -43   0    9.30   14.40
  -2  43   0   12.30   14.70
   2  43   0   -1.50   12.00
   3 -43   0   -5.80   13.10
   0 -44   0   12.50   15.70
   0  44   0   34.80   16.60
  -1 -44   0   -0.40   13.90
   1 -44   0    6.40   14.50
   1  44   0  -11.40   12.80
  -1  44   0  -21.30   11.80
  12   0  -1   62.39   16.70
  11   0  -1    8.20    8.20
  10   0  -1    2.50    6.70
  10   0  -1    1.80    7.30
   9   0  -1    5.40    6.90
   9   0  -1    6.10    6.80
   8   0  -1   51.69   10.80
   8   0  -1   56.59   10.70
  -7   0   1   87.39   10.80
   7   0  -1   98.79   11.50
   7   0  -1   98.39   12.10
   6   0  -1   22.70    5.70
  -6   0   1   17.60    5.30
   6   0  -1   20.10    5.90
   5   0  -1   79.09    8.90
   5   0  -1   78.39    8.20
  -5   0   1   85.49    8.60
   4   0  -1   69.29    7.10
   4   0  -1   66.19    6.60
  -4   0   1   63.69    6.70
   3   0  -1  153.88    9.30
  -3   0   1  159.78    9.70
   3   0  -1  170.78   10.10
   2   0  -1  759.22   29.30
  -2   0   1  753.92   29.10
   2   0  -1  770.52   27.00
   1   0   1 2956.70  105.69
   1   0   1 2949.70  104.39
  -1   0  -1 3014.60  105.69
   1   0   1 2995.70  106.29
  -1   0  -1 2966.00  106.19
  -1   0  -1 3000.50  104.39
  -2   0  -1 1674.83   59.59
  -2   0  -1 1616.34   62.99
  -2   0  -1 1667.13   62.09
   2   0   1 1672.83   63.39
   2   0   1 1675.53   62.49
   3   0   1   38.60    5.90
  -3   0  -1   16.40    3.80
  -4   0  -1  226.08   15.40
  -4   0  -1  214.98   10.10
  -4   0  -1  213.58   14.10
   4   0   1  230.48   15.90
   4   0   1  201.78   14.40
  -5   0  -1    3.20    1.40
  -5   0  -1    4.10    3.50
   5   0   1   -3.10    2.20
  -5   0  -1    5.80    3.60
  -6   0  -1  154.38    7.00
   6   0   1  163.28   14.90
   6   0   1  144.49   15.20
  -6   0  -1  148.29   14.50
   7   0   1  641.14   36.50
  -7   0  -1  651.03   36.90
   7   0   1  644.54   38.20
  -8   0  -1   48.40   10.90
   8   0   1   38.90   10.40
   8   0   1   25.40    9.10
   9   0   1   41.90   11.20
  10   0   1    4.80    7.80
  11   0   1   45.00   13.80
  12   0   1    9.40   10.80
  12  -1  -1    3.90    9.70
  12   1  -1    8.10   10.30
  11  -1  -1    5.60    9.00
  11   1  -1    9.00    9.00
  10  -1  -1   12.80    7.60
  10  -1  -1    0.70    8.60
  10   1  -1   12.70    7.40
  10   1  -1    3.70    8.80
   9  -1  -1   18.20    7.20
   9  -1  -1   18.50    7.80
   9   1  -1   24.20    8.00
   9   1  -1   28.50    9.90
   8  -1  -1   98.39   13.90
   8  -1  -1   99.19   15.40
  -8  -1   1   79.89   15.30
   8   1  -1   84.19   13.80
   8   1  -1   82.69   14.40
   7  -1  -1   24.40    7.50
   7  -1  -1   20.60    6.60
  -7  -1   1   21.90    6.40
   7   1  -1   19.70    6.90
   7   1  -1   14.50    5.70
  -7   1   1   12.50    5.10
  -6  -1   1  249.48   17.10
   6  -1  -1  241.28   17.70
   6  -1  -1  252.37   17.20
  -6   1   1  244.08   17.00
   6   1  -1  233.98   17.80
   6   1  -1  244.78   19.30
   5  -1  -1  178.58   13.40
   5  -1  -1  159.78   12.10
  -5  -1   1  180.08   12.80
   5   1  -1  161.28   13.00
  -5   1   1  147.39   11.80
   5   1  -1  167.48   12.20
   4  -1  -1  167.28   11.60
  -4  -1   1  165.48   11.20
   4  -1  -1  139.99   10.40
   4   1  -1  175.68   11.90
  -4   1   1  148.89   10.60
   4   1  -1  174.18   11.00
   3  -1  -1   31.40    4.00
  -3  -1   1   37.10    4.40
   3  -1  -1   38.10    4.50
  -3  -1   1   36.60    2.20
   3   1  -1   39.00    4.70
   3   1  -1   39.80    4.30
  -3   1   1   33.40    4.70
  -2  -1   1 1516.05   55.89
  -2  -1   1 1528.65   53.59
   2  -1  -1 1509.65   55.59
  -2   1   1 1424.46   55.09
   2   1  -1 1540.05   56.09
   2   1  -1 1557.64   53.59
   2   1  -1 1626.64   55.19
   1  -1   1 1490.55   54.09
   1  -1   1 1569.84   55.59
  -1  -1  -1 1485.75   55.49
   1  -1   1 1579.24   56.29
  -1  -1  -1 1403.26   55.59
  -1   1  -1 1537.35   55.99
   1   1   1 1513.85   55.89
  -1   1  -1 1555.64   55.29
  -1   1  -1 1530.35   54.09
   1   1   1 1471.35   55.49
   2  -1   1  105.39    8.00
  -2  -1  -1   86.69    5.30
  -2  -1  -1   81.99    7.00
   2  -1   1   93.19    7.20
  -2  -1  -1   82.19    6.70
   2  -1   1   83.59    5.10
   2   1   1   78.99    7.00
   2   1   1   86.89    7.40
  -2   1  -1   89.49    5.20
  -2   1  -1   89.99    7.30
  -2   1  -1   81.29    6.70
  -3  -1  -1  360.66   15.70
  -3  -1  -1  355.26   18.80
   3  -1   1  421.36   21.00
  -3  -1  -1  392.76   20.30
   3  -1   1  364.26   19.20
   3   1   1  361.46   20.10
  -3   1  -1  387.46   19.20
  -3   1  -1  388.26   15.70
  -3   1  -1  398.66   20.40
   3   1   1  360.66   19.30
   4  -1   1   86.69    9.20
  -4  -1  -1  119.09    6.40
   4  -1   1   94.89   10.00
  -4  -1  -1  110.69    9.50
  -4  -1  -1  109.49   10.20
  -4   1  -1   87.29    5.60
  -4   1  -1   92.79    9.50
   4   1   1  103.59   10.40
   4   1   1  108.79   10.20
  -4   1  -1   88.99    8.80
   5  -1   1   -2.00    2.40
   5  -1   1   -2.20    2.50
  -5  -1  -1   -0.40    2.30
  -5  -1  -1    2.30    3.30
  -5  -1  -1    3.70    1.50
   5   1   1    3.70    3.60
  -5   1  -1    1.00    1.10
  -5   1  -1    1.00    3.00
   5   1   1    2.40    3.30
  -6  -1  -1  110.09   11.90
  -6  -1  -1   75.29    4.50
   6  -1   1   77.79   12.30
   6  -1   1   63.89   11.30
   6   1   1   99.19   11.40
  -6   1  -1   72.59   11.70
  -6   1  -1   64.99    4.00
   6   1   1  105.19   12.50
  -7  -1  -1   43.50   10.00
   7  -1   1   65.09   12.20
   7  -1   1   58.09   11.70
   7   1   1   58.59   12.00
  -7   1  -1   55.29   11.20
   7   1   1   59.69   11.40
  -8  -1  -1    6.60    5.30
   8  -1   1   -2.20    5.00
   8  -1   1   10.10    6.90
   8   1   1   17.00    7.40
   8   1   1    9.30    7.50
  -8   1  -1   -4.90    4.90
   9  -1   1   14.10    8.80
   9   1   1   21.30    9.20
  10  -1   1   20.60   10.30
  10   1   1   17.40   10.20
  11  -1   1   -2.10    8.70
  11   1   1   11.50   10.00
  12  -1   1   11.80   11.10
  12   1   1  -12.00    9.90
  12  -2  -1    3.10    9.80
  12   2  -1   12.60    9.60
  11  -2  -1   10.70    9.00
  11   2  -1    2.20    8.40
  10  -2  -1    2.60    6.50
  10   2  -1   10.40    9.10
  10   2  -1    3.20    5.10
   9  -2  -1   17.10    7.50
   9   2  -1   14.00    6.50
  -9   2   1    2.50    5.50
   9   2  -1    9.60    6.60
  -8  -2   1   19.80    6.90
   8  -2  -1    7.30    5.30
   8  -2  -1    6.10    5.40
   8   2  -1    6.20    5.30
   8   2  -1    4.80    5.30
  -7  -2   1   99.69   11.50
   7  -2  -1   74.29   11.10
   7  -2  -1   79.89   12.50
   7   2  -1  112.49   11.80
   7   2  -1   93.69   14.10
  -7   2   1   87.49   10.60
   6  -2  -1   98.09   10.90
   6  -2  -1   88.19   10.00
  -6  -2   1   94.49   10.30
   6   2  -1   97.79   11.10
   6   2  -1   69.49   11.40
  -6   2   1   88.89    9.70
   5  -2  -1  133.29   11.10
  -5  -2   1  175.78   12.80
   5  -2  -1  120.89   11.30
   5   2  -1  156.98   12.70
  -5   2   1  138.19   11.20
   5   2  -1  153.18   11.60
  -4  -2   1  673.13   30.60
  -4  -2   1  674.23   24.10
   4  -2  -1  678.23   30.00
   4  -2  -1  689.53   30.70
  -4   2   1  650.73   29.70
   4   2  -1  720.13   29.80
   4   2  -1  674.43   31.00
   3  -2  -1   54.89    2.80
  -3  -2   1   61.09    3.30
  -3  -2   1   58.69    5.70
   3  -2  -1   75.99    6.10
   3   2  -1   75.69    6.50
   3   2  -1   61.49    5.20
  -3   2   1   60.79    5.30
  -2  -2   1  310.17   12.20
  -2  -2   1  305.57   14.10
  -2  -2   1  317.57   12.80
   2  -2  -1  292.47   13.40
   2   2  -1  329.97   12.20
   2   2  -1  311.07   12.90
   2   2  -1  328.37   14.40
  -2   2   1  261.27   12.90
  -1  -2   1  497.65   22.10
   1  -2  -1  604.84   21.40
   1   2  -1  599.34   23.00
   1   2  -1  623.24   22.60
   1   2  -1  613.24   22.10
   0   2  -1  123.29    6.10
   1  -2   1  147.99    7.40
  -1  -2  -1  152.28    8.60
  -1  -2  -1  154.48    8.70
   1  -2   1  159.38    8.40
   1  -2   1  161.28    9.10
  -1   2  -1  160.18    7.60
  -1   2  -1  151.48    8.90
   1   2   1  151.88    8.70
   1   2   1  159.38    8.90
  -1   2  -1  173.58    8.50
  -2  -2  -1 1294.87   52.49
   2  -2   1 1394.96   49.40
  -2  -2  -1 1339.87   51.89
   2  -2   1 1420.96   52.19
   2  -2   1 1400.76   53.29
  -2   2  -1 1393.86   49.30
  -2   2  -1 1349.96   52.79
   2   2   1 1274.97   52.59
  -2   2  -1 1418.56   51.89
   2   2   1 1277.37   51.89
  -3  -2  -1  225.98   14.10
   3  -2   1  213.78   14.00
   3  -2   1  218.98   10.20
  -3  -2  -1  226.88   13.20
   3  -2   1  208.28   13.10
  -3   2  -1  211.28    9.90
   3   2   1  209.58   13.40
  -3   2  -1  197.18   13.30
   3   2   1  213.58   14.10
  -4  -2  -1  434.46   18.20
   4  -2   1  425.86   24.00
  -4  -2  -1  429.66   22.40
  -4  -2  -1  419.26   23.50
   4  -2   1  430.66   23.20
   4   2   1  430.56   23.30
   4   2   1  416.46   23.90
  -4   2  -1  437.26   23.70
  -4   2  -1  457.45   17.90
  -5  -2  -1  192.08   15.70
   5  -2   1  223.08   16.10
   5  -2   1  218.18   17.20
  -5  -2  -1  212.38   10.30
  -5  -2  -1  207.68   14.90
   5   2   1  197.18   16.80
  -5   2  -1  210.28    9.70
   5   2   1  211.38   16.00
  -5   2  -1  185.08   15.20
  -6  -2  -1   27.80    7.70
  -6  -2  -1   29.70    3.10
   6  -2   1   37.10    8.30
   6  -2   1   45.90    9.80
  -6   2  -1   31.90    7.30
   6   2   1   20.60    6.70
   6   2   1   29.50    7.60
  -6   2  -1   37.50    2.80
   7  -2   1  152.28   15.80
   7  -2   1  126.09   15.70
  -7  -2  -1  109.89   13.80
   7   2   1  121.69   14.80
   7   2   1  149.99   15.40
  -7   2  -1  134.39   14.80
   8  -2   1  204.38   32.40
  -8  -2  -1  233.18   20.70
   8  -2   1  227.58   21.80
   8   2   1  182.58   20.50
  -8   2  -1  204.38   20.00
   8   2   1  248.58   21.60
   9  -2   1   19.70   10.00
   9   2   1   23.80    9.90
   9   2   1   28.80   11.90
  10  -2   1   31.00   11.00
  10   2   1   25.30   11.00
  11  -2   1   -2.70    8.80
  11   2   1   -7.80    7.30
  12  -2   1   29.30   14.20
  12   2   1   15.10   13.00
  12  -3  -1   -1.80    9.90
  12   3  -1    4.30   10.10
  11  -3  -1    1.20    8.30
  11   3  -1   16.30    9.40
  10  -3  -1   12.50    8.00
  10   3  -1   -8.50    7.80
  10   3  -1   -2.50    5.60
   9  -3  -1   35.50   10.40
   9  -3  -1   26.20    9.40
   9   3  -1   36.60   10.30
   9   3  -1   55.49   12.20
   8  -3  -1   -2.40    4.10
  -8  -3   1   -4.00    4.50
   8  -3  -1    6.30    5.30
   8   3  -1    2.30    4.30
   8   3  -1    7.80    5.40
   7  -3  -1  121.89   13.90
  -7  -3   1  140.99   13.90
   7  -3  -1  147.49   14.00
  -7   3   1  117.79   12.40
   7   3  -1  123.79   14.00
   7   3  -1  178.48   15.00
   6  -3  -1   15.70    5.20
  -6  -3   1    4.80    4.00
   6  -3  -1   15.20    5.60
  -6   3   1   12.50    4.40
   6   3  -1   16.10    4.90
   6   3  -1    9.40    5.40
   5  -3  -1   44.00    7.40
  -5  -3   1   23.10    5.50
   5  -3  -1   42.20    7.40
  -5   3   1   62.49    7.10
   5   3  -1   36.90    7.00
   5   3  -1   45.30    7.20
   4  -3  -1  176.98   11.30
  -4  -3   1  141.19    9.60
   4  -3  -1  176.28    6.30
   4  -3  -1  167.78   11.40
  -4  -3   1  142.09    7.00
  -4  -3   1  136.99   10.80
   4   3  -1  153.18   10.40
   4   3  -1  138.09   11.20
  -4   3   1  185.68   11.40
  -3  -3   1  330.37   15.50
  -3  -3   1  347.37   17.40
  -3  -3   1  341.07   13.90
   3  -3  -1  323.27   13.40
   3  -3  -1  361.36   17.10
   3   3  -1  351.16   16.10
   3   3  -1  378.16   18.00
  -3   3   1  364.66   16.70
   2  -3  -1  341.87   15.50
  -2  -3   1  371.96   14.60
  -2  -3   1  358.26   16.40
  -2  -3   1  366.36   14.60
   2   3  -1  380.86   15.00
  -2   3   1  323.07   15.10
   2   3  -1  376.06   14.50
   2   3  -1  368.36   16.70
  -1  -3   1 1643.34   58.69
   1  -3  -1 1645.04   57.79
  -1  -3   1 1574.34   59.89
  -1  -3   1 1687.43   59.39
   1  -3  -1 1656.23   58.29
   1   3  -1 1765.82   58.79
   1   3  -1 1635.64   57.29
  -1   3   1 1527.65   57.99
   1   3  -1 1710.73   59.49
   1   3  -1 1576.14   59.89
   0  -3  -1    9.60    1.70
   0  -3  -1   13.00    2.50
   0  -3   1   13.50    2.40
   0  -3   1    8.10    1.60
   0   3   1    5.90    1.70
   0   3  -1   10.40    2.00
   0   3  -1   11.60    2.30
   0   3  -1   12.00    1.90
   1  -3   1  181.68    8.60
   1  -3   1  180.38    9.10
  -1  -3  -1  174.48    9.60
  -1  -3  -1  175.68    9.80
   1  -3   1  163.58    9.90
   1   3   1  177.08    9.70
  -1   3  -1  165.78    9.70
   1   3   1  161.18    9.50
  -1   3  -1  174.38    8.40
  -2  -3  -1  564.04   24.60
   2  -3   1  534.95   25.20
   2  -3   1  565.74   22.10
   2  -3   1  529.55   24.10
  -2  -3  -1  546.35   25.10
  -2   3  -1  549.74   25.00
   2   3   1  565.94   24.90
  -2   3  -1  573.44   22.10
   2   3   1  573.54   25.50
  -3  -3  -1  235.98   13.70
   3  -3   1  222.68   10.60
  -3  -3  -1  225.18   14.40
   3  -3   1  207.48   13.40
   3  -3   1  237.88   14.90
  -3   3  -1  207.48   10.40
   3   3   1  235.68   14.80
   3   3   1  213.48   13.70
  -3   3  -1  226.78   14.30
  -4  -3  -1  254.37   15.90
   4  -3   1  257.67   17.70
   4  -3   1  256.37   12.10
   4  -3   1  280.67   17.00
  -4  -3  -1  253.37   17.30
  -4   3  -1  277.87   12.10
  -4   3  -1  270.47   17.40
   4   3   1  246.08   16.40
   4   3   1  255.47   17.50
   5  -3   1   77.49   11.10
  -5  -3  -1   88.89    9.60
   5  -3   1   85.69   14.60
  -5  -3  -1   86.29    6.00
  -5  -3  -1   61.59   10.20
  -5   3  -1   78.99    5.20
   5   3   1   79.49   17.30
  -5   3  -1   63.89    9.90
   5   3   1   94.89   11.90
   6  -3   1  119.69   13.80
   6  -3   1   90.29   12.90
  -6  -3  -1  102.49    6.30
  -6  -3  -1  100.09   14.00
  -6   3  -1  103.19    5.50
   6   3   1  108.89   13.20
  -6   3  -1  104.39   12.10
   6   3   1  106.79   12.30
  -7  -3  -1    0.10    0.70
  -7  -3  -1   -1.90    4.10
   7  -3   1   12.40    6.20
   7  -3   1   -4.30    3.10
  -7   3  -1   -1.10    3.80
   7   3   1   -0.70    4.80
   7   3   1    1.10    4.00
   8  -3   1   73.89   14.40
  -8  -3  -1   70.39   13.20
   8   3   1   78.69   14.60
  -8   3  -1  116.59   17.70
   8   3   1   95.99   15.80
   9   3   1  -17.20    6.40
   9   3   1    7.10    7.60
  10  -3   1   -4.50    6.50
  10   3   1   16.80    9.00
  11  -3   1    3.80    9.30
  11   3   1   13.60    9.40
  12  -3   1    5.80   11.50
  12   3   1    8.40   11.00
  12  -4  -1    5.90    9.80
  12   4  -1    7.70   12.10
  11  -4  -1    8.10    9.40
  11   4  -1    7.30    7.90
  10  -4  -1    4.40    6.70
  10   4  -1   11.50    8.20
  10   4  -1    0.50    6.60
   9  -4  -1   10.40    7.90
   9  -4  -1    9.00    6.40
   9   4  -1   -4.00    5.70
  -9   4   1    5.10    5.90
   9   4  -1   20.60    8.90
   8  -4  -1   55.89   11.50
  -8  -4   1   53.09   11.00
   8  -4  -1   74.39   12.60
   8   4  -1   42.10    8.90
   8   4  -1   41.60   10.10
  -7  -4   1   -3.10    3.20
   7  -4  -1   -2.50    3.70
   7  -4  -1   -1.80    3.30
   7   4  -1   -0.30    3.90
  -7   4   1    7.10    4.40
   7   4  -1    4.40    4.30
   6  -4  -1  168.88   14.70
   6  -4  -1  181.98   14.50
  -6  -4   1  167.88   14.30
   6   4  -1  152.28   13.10
   6   4  -1  169.28   15.00
  -6   4   1  166.68   13.50
   5  -4  -1  400.16   22.30
  -5  -4   1  366.86   15.10
  -5  -4   1  376.16   21.90
  -5  -4   1  385.56   19.60
   5  -4  -1  392.96   21.60
   5   4  -1  386.56   20.80
  -5   4   1  404.46   21.30
   5   4  -1  367.06   22.30
   4  -4  -1   50.79    6.60
  -4  -4   1   73.19    7.40
   4  -4  -1   51.49    3.40
  -4  -4   1   65.79    6.20
  -4  -4   1   61.29    4.00
   4   4  -1   55.39    6.30
   4   4  -1   59.39    7.10
  -4   4   1   48.70    5.80
   3  -4  -1  278.67   14.00
   3  -4  -1  205.98   10.30
  -3  -4   1  258.77   12.40
  -3  -4   1  255.77   14.20
  -3  -4   1  258.07   11.20
  -3   4   1  238.48   13.00
   3   4  -1  261.27   12.90
   3   4  -1  279.87   14.90
   2  -4  -1  384.96   16.10
  -2  -4   1  340.77   14.50
  -2  -4   1  334.57   16.50
  -2  -4   1  327.67   14.60
   2   4  -1  364.46   15.00
  -2   4   1  395.36   15.80
   2   4  -1  345.77   16.70
   2   4  -1  340.07   14.70
  -1  -4   1  746.13   28.90
  -1  -4   1  736.43   26.90
  -1  -4   1  716.43   29.60
   1  -4  -1  731.83   27.40
   1  -4  -1  692.83   27.90
  -1  -4   1  740.23   28.10
  -1   4   1  683.33   27.70
   1   4  -1  774.62   29.10
   1   4  -1  799.22   28.30
   1   4  -1  742.03   29.80
   0  -4   1   37.10    3.50
   0  -4   1   37.70    4.10
   0  -4  -1   33.60    3.80
   0  -4  -1   36.40    3.20
   0  -4   1   31.60    3.10
   0   4  -1   42.20    4.20
   0   4  -1   34.20    3.40
   0   4   1   43.30    4.20
   0   4  -1   35.70    3.20
   0   4   1   36.20    3.20
   0   4   1   32.20    3.50
   1  -4   1 3347.36  121.09
  -1  -4  -1 3311.27  120.39
  -1  -4  -1 3277.87  120.39
   1  -4   1 3478.35  118.89
  -1   4  -1 3519.55  118.89
   1   4   1 3371.66  120.49
  -1   4  -1 3286.47  120.79
   1   4   1 3351.46  120.59
  -2  -4  -1 1370.56   52.69
  -2  -4  -1 1457.25   52.29
   2  -4   1 1260.57   49.10
   2  -4   1 1305.57   52.79
   2  -4   1 1269.17   51.19
  -2   4  -1 1282.67   52.39
   2   4   1 1385.56   52.99
   2   4   1 1401.66   52.49
  -2   4  -1 1306.57   49.20
   3  -4   1  356.46   16.00
  -3  -4  -1  366.66   20.10
   3  -4   1  377.66   19.50
   3  -4   1  370.36   20.40
  -3  -4  -1  363.76   19.10
  -3   4  -1  387.36   20.20
   3   4   1  367.66   20.40
   3   4   1  365.96   19.60
  -3   4  -1  362.86   15.90
   4  -4   1  546.65   28.50
  -4  -4  -1  544.35   26.40
   4  -4   1  513.85   21.80
   4  -4   1  519.35   26.70
   4   4   1  536.05   28.30
   4   4   1  535.35   27.00
  -4   4  -1  548.95   21.70
  -4   4  -1  505.95   30.00
  -5  -4  -1   68.49    5.70
   5  -4   1   79.19    5.50
   5  -4   1   78.39   11.00
  -5  -4  -1   56.89    9.70
  -5  -4  -1   64.79    9.50
  -5   4  -1   68.79    5.00
  -5   4  -1   76.99    9.60
   6  -4   1  163.28   15.20
  -6  -4  -1  134.19   14.70
  -6  -4  -1  154.38   14.70
  -6  -4  -1  148.79    8.70
   6  -4   1  181.68   16.60
  -6   4  -1  181.68   15.60
  -6   4  -1  161.18    7.90
   6   4   1  157.28   15.20
   6   4   1  159.48   15.80
  -7  -4  -1   95.49    5.60
  -7  -4  -1   96.29    5.30
  -7  -4  -1  107.49   12.30
   7  -4   1   99.99   15.60
  -7  -4  -1   98.89   14.90
   7  -4   1   91.19   13.90
   7   4   1   83.09   13.30
  -7   4  -1   89.49   13.90
   7   4   1  103.39   16.00
   8  -4   1   31.40    9.30
  -8  -4  -1   38.70   10.20
   8  -4   1   28.80    9.00
   8   4   1   41.00   11.00
   8   4   1   38.10   10.70
  -8   4  -1   20.10    8.10
   9   4   1    6.40    7.40
   9   4   1   13.20    7.90
  10  -4   1    1.10    6.90
  10   4   1   -8.70    6.60
  11  -4   1    6.10    9.50
  11   4   1   21.00    9.70
  12  -4   1   -4.50   11.50
  12   4   1   15.90   13.20
  12  -5  -1    1.70    9.20
  12   5  -1    6.70   10.60
  11  -5  -1   -0.40    7.10
  11   5  -1    4.30    8.70
  10  -5  -1    4.40    8.30
  10   5  -1   24.90    9.30
  10   5  -1    7.70    6.60
   9  -5  -1   22.90    8.80
   9  -5  -1   30.40    8.70
   9   5  -1   16.80    8.20
   9   5  -1   27.70    9.30
  -9   5   1    6.40    7.60
   8  -5  -1  177.98   17.40
  -8  -5   1  168.18   17.10
   8  -5  -1  170.28   17.50
   8   5  -1  161.28   17.40
   8   5  -1  194.88   17.20
  -7  -5   1  263.07   20.20
   7  -5  -1  297.37   21.60
   7  -5  -1  297.67   20.90
   7   5  -1  235.38   18.70
  -7   5   1  283.77   19.60
   7   5  -1  289.17   21.90
  -6  -5   1  159.28    7.20
   6  -5  -1  146.99   13.50
  -6  -5   1  169.68   14.40
   6  -5  -1  173.38   14.70
  -6   5   1  152.38   13.00
   6   5  -1  158.68   13.20
   6   5  -1  160.38   14.70
   5  -5  -1   67.09    3.70
  -5  -5   1   53.09    7.40
  -5  -5   1   46.30    3.90
  -5  -5   1   43.60    7.70
   5  -5  -1   81.79   11.40
   5  -5  -1   63.89    9.40
   5   5  -1   60.29    7.40
   5   5  -1   49.50    8.50
  -5   5   1   61.49    7.40
  -4  -5   1  285.57   12.40
  -4  -5   1  273.57   14.40
   4  -5  -1  266.97   11.70
  -4  -5   1  296.47   17.00
   4  -5  -1  236.88   15.50
  -4   5   1  263.67   15.30
   4   5  -1  279.17   17.10
   4   5  -1  279.37   15.20
   3  -5  -1  430.36   19.40
  -3  -5   1  366.66   19.20
   3  -5  -1  344.87   15.80
  -3  -5   1  372.46   16.40
  -3  -5   1  395.76   17.30
  -3   5   1  408.66   18.50
   3   5  -1  403.46   20.00
   3   5  -1  397.76   18.00
   2  -5  -1  661.73   26.10
   2  -5  -1  644.14   27.40
  -2  -5   1  671.53   26.50
  -2  -5   1  704.93   28.60
  -2  -5   1  683.83   26.00
   2   5  -1  693.53   26.40
   2   5  -1  674.93   28.60
   2   5  -1  696.73   26.50
  -2   5   1  637.24   26.90
   1  -5  -1  320.27   13.90
  -1  -5   1  334.37   16.40
   1  -5  -1  335.07   14.90
  -1  -5   1  329.87   13.70
  -1  -5   1  343.07   15.50
  -1  -5   1  331.27   14.60
  -1   5   1  322.17   14.70
   1   5  -1  330.97   15.40
   1   5  -1  329.27   14.50
  -1   5   1  349.87   14.20
   1   5  -1  307.57   16.10
   0  -5  -1 2381.06   80.99
   0  -5   1 2331.17   81.79
   0  -5   1 2051.09   80.09
   0  -5   1 2034.60   79.49
   0  -5  -1 2181.78   79.89
   0  -5  -1 2330.37   81.49
   0   5  -1 2104.29   79.69
   0   5  -1 2305.27   81.69
   0   5   1 2257.77   79.99
   0   5   1 2296.37   80.89
   0   5  -1 2249.38   80.49
   0   5   1 2163.38   81.09
   1  -5   1 2114.59   81.09
  -1  -5  -1 2248.38   80.79
   1  -5   1 2234.98   78.89
  -1  -5  -1 2191.48   80.39
  -1   5  -1 2251.47   78.89
   1   5   1 2141.39   80.59
   1   5   1 2173.18   80.39
  -1   5  -1 2147.89   80.99
   2  -5   1 2990.50  112.09
   2  -5   1 3098.99  108.39
  -2  -5  -1 3003.90  111.59
  -2  -5  -1 3153.18  111.09
  -2   5  -1 2964.30  108.19
  -2   5  -1 2979.30  111.59
   2   5   1 3028.80  111.29
   2   5   1 3124.39  112.09
   3  -5   1  570.14   24.60
  -3  -5  -1  622.84   28.10
   3  -5   1  591.74   27.90
  -3  -5  -1  620.84   29.20
   3  -5   1  595.04   29.30
  -3   5  -1  595.14   28.80
  -3   5  -1  579.54   24.40
   3   5   1  657.93   30.00
   3   5   1  630.74   28.80
   4  -5   1  106.39   10.10
  -4  -5  -1  114.19   10.10
   4  -5   1  102.99   10.80
  -4  -5  -1  113.29   12.30
   4  -5   1  105.79    7.00
  -4   5  -1  108.99    6.90
   4   5   1   99.69   10.20
   4   5   1  100.39   10.60
  -5  -5  -1  136.29   12.80
  -5  -5  -1  131.59   11.90
   5  -5   1  149.09    8.50
   5  -5   1  149.49   13.10
  -5   5  -1  132.69   12.80
  -5   5  -1  158.18    8.40
   5   5   1  124.59   15.30
  -6  -5  -1  120.19   12.70
   6  -5   1  159.38   15.40
  -6  -5  -1  113.39   13.50
  -6  -5  -1  101.49    6.80
  -6  -5  -1  113.49    7.60
   6  -5   1  112.39   12.70
  -6   5  -1  127.69   13.10
   6   5   1  115.59   13.60
  -6   5  -1  112.59    6.50
   6   5   1  111.79   12.80
  -7  -5  -1   38.20    3.60
  -7  -5  -1   34.80    8.20
  -7  -5  -1   44.00   10.10
   7  -5   1   30.50    8.80
   7  -5   1   25.00    7.70
  -7  -5  -1   29.90    3.90
   7   5   1   40.80    9.90
  -7   5  -1   33.20    8.90
   7   5   1   50.69   10.70
  -8  -5  -1    4.20    6.30
   8  -5   1    3.70    6.00
   8  -5   1    7.60    6.50
   8   5   1    7.40    6.30
   8   5   1   11.90    6.60
  -8   5  -1   -6.20    4.50
   9  -5   1   49.99   14.90
   9   5   1   36.00   11.70
   9   5   1   44.10   12.00
  10  -5   1   76.09   16.10
  10   5   1   38.10   12.60
  11  -5   1    2.60    9.50
  11   5   1   -1.40    7.90
  12  -5   1   -5.60   12.10
  12   5   1    5.50   12.70
  12  -6  -1   11.10   11.00
  12   6  -1   16.50   11.20
  11  -6  -1   -2.40    8.20
  11   6  -1    0.80    7.90
  10  -6  -1    7.10    7.30
  10   6  -1    9.40    7.90
  10   6  -1    6.80    6.20
   9  -6  -1   10.80    6.80
   9  -6  -1   10.60    7.00
   9   6  -1   26.80    8.20
   9   6  -1   10.00    6.50
   8  -6  -1   41.90   10.00
  -8  -6   1   32.20    8.30
   8  -6  -1   42.20    9.80
   8   6  -1   40.60    9.70
   8   6  -1   61.19   11.00
   7  -6  -1   80.99   13.20
  -7  -6   1   75.29   11.90
   7  -6  -1   76.49   11.90
  -7   6   1   89.69   10.80
   7   6  -1   78.29   11.80
   7   6  -1   79.59   13.00
  -6  -6   1  128.29    6.90
  -6  -6   1  107.39   12.00
   6  -6  -1  127.39   12.30
   6  -6  -1  152.48   13.70
  -6  -6   1  114.89   10.30
   6   6  -1  142.79   13.90
   6   6  -1  120.19   11.60
  -6   6   1  115.39   11.20
  -5  -6   1   51.79    4.40
   5  -6  -1   56.49    8.70
  -5  -6   1   49.40    6.30
  -5  -6   1   55.69    9.30
   5  -6  -1   58.99    4.10
  -5   6   1   63.29    7.50
   5   6  -1   56.99    9.20
   5   6  -1   68.29    7.90
   4  -6  -1  358.16   15.10
   4  -6  -1  334.37   19.20
  -4  -6   1  364.66   15.80
  -4  -6   1  343.57   17.20
  -4  -6   1  335.07   19.60
   4   6  -1  364.96   20.60
   4   6  -1  366.16   18.40
  -4   6   1  323.67   18.20
   3  -6  -1  127.89    9.20
  -3  -6   1  132.09    9.80
  -3  -6   1  112.99    7.10
   3  -6  -1   97.99    6.50
  -3  -6   1  125.49    7.70
  -3   6   1  108.49    8.20
   3   6  -1  123.29    8.20
   3   6  -1  116.29    9.40
   2  -6  -1  713.43   30.90
  -2  -6   1  776.32   30.10
  -2  -6   1  781.92   29.60
  -2  -6   1  780.92   32.20
   2  -6  -1  763.92   29.60
   2   6  -1  755.52   33.20
  -2   6   1  782.92   30.10
   2   6  -1  747.43   29.70
   2   6  -1  794.22   30.10
  -2   6   1  707.93   30.50
   2   6  -1  763.82   32.10
  -1  -6   1 1321.37   49.80
   1  -6  -1 1400.56   51.49
  -1  -6   1 1345.47   51.59
  -1  -6   1 1313.77   50.49
   1  -6  -1 1377.86   50.19
  -1  -6   1 1406.16   53.19
   1   6  -1 1322.07   52.89
  -1   6   1 1267.27   50.69
   1   6  -1 1412.66   50.69
  -1   6   1 1418.56   50.39
   1   6  -1 1355.26   51.79
   0  -6  -1    4.00    1.80
   0  -6   1    8.70    3.10
   0  -6  -1    7.20    2.90
   0  -6  -1    9.50    2.80
   0  -6   1    2.90    1.60
   0  -6   1    5.90    2.30
   0   6   1    6.80    2.70
   0   6  -1    7.20    2.30
   0   6  -1    4.50    2.70
   0   6   1    4.30    1.90
   0   6  -1    2.00    1.30
   1  -6   1  845.02   36.40
  -1  -6  -1  908.01   35.80
  -1  -6  -1  930.41   36.30
   1  -6   1  845.02   34.10
   1   6   1  881.11   36.00
  -1   6  -1  824.92   36.10
  -1   6  -1  877.61   34.20
   1   6   1  881.21   35.80
  -2  -6  -1 1005.80   41.30
   2  -6   1 1050.39   42.80
   2  -6   1 1034.30   39.10
  -2  -6  -1  962.20   41.70
   2   6   1 1008.10   41.60
  -2   6  -1 1029.90   38.90
   2   6   1  963.90   41.80
  -2   6  -1  993.50   41.90
   3  -6   1  853.61   38.90
   3  -6   1  806.92   36.60
  -3  -6  -1  854.71   38.40
   3  -6   1  856.11   33.90
  -3  -6  -1  896.81   37.40
   3   6   1  909.61   39.30
  -3   6  -1  803.62   37.70
  -3   6  -1  845.32   33.70
   3   6   1  895.61   38.10
   4  -6   1  197.18   11.00
  -4  -6  -1  199.08   15.30
   4  -6   1  181.18   15.00
  -4  -6  -1  231.48   14.90
  -4   6  -1  199.28   15.10
   4   6   1  231.88   16.50
   4   6   1  216.28   15.20
  -4   6  -1  201.38   10.70
  -5  -6  -1   31.30    6.60
  -5  -6  -1   37.20    8.20
   5  -6   1   40.50    8.80
   5  -6   1   37.90    4.30
   5  -6   1   42.30    8.40
   5   6   1   49.00    9.50
  -5   6  -1   49.00    9.00
  -5   6  -1   40.20    4.20
  -6  -6  -1   87.69   11.30
   6  -6   1   89.39   13.10
  -6  -6  -1   96.19    7.20
  -6  -6  -1   87.49   13.30
   6  -6   1  103.19    6.70
  -6  -6  -1   87.79    6.40
   6  -6   1  103.69   13.10
   6   6   1   92.59   14.20
  -6   6  -1   69.39   12.00
  -6   6  -1   93.19    6.10
   6   6   1   80.29   12.80
  -7  -6  -1   59.79    4.80
  -7  -6  -1   45.70    8.90
  -7  -6  -1   56.99   13.20
   7  -6   1   56.19   11.60
  -7  -6  -1   41.40    4.80
   7  -6   1   57.79   12.00
   7   6   1   47.20   11.00
  -7   6  -1   45.90   10.00
   7   6   1   49.10   11.30
   8  -6   1   50.19   12.70
   8  -6   1   56.79   11.80
   8   6   1   26.40    8.80
   8   6   1   37.20    9.70
   9  -6   1   13.20    6.90
   9   6   1    1.40    6.10
   9   6   1    5.20    8.20
  10  -6   1    2.20    6.70
  10   6   1    9.20    8.20
  11  -6   1  -11.60    7.70
  11   6   1  -21.10    7.40
  12  -6   1   13.90   13.50
  12   6   1    3.60   13.40
  12  -7  -1   -3.60   10.50
  12   7  -1   -4.40    9.80
  11  -7  -1   -4.90    7.80
  11   7  -1   11.60    8.00
  10  -7  -1    9.70    7.70
  10   7  -1   -9.40    9.20
  10   7  -1   13.20    8.30
   9  -7  -1    2.10    5.10
   9  -7  -1   -5.20    6.00
   9   7  -1   -3.70    6.10
   9   7  -1    3.80    5.80
   8  -7  -1    0.50    4.70
  -8  -7   1    7.10    5.30
   8  -7  -1    5.10    5.70
   8   7  -1   -0.60    4.20
  -8   7   1    6.90    5.50
   8   7  -1   -0.30    4.40
  -7  -7   1    8.50    5.00
   7  -7  -1    1.30    4.10
  -7  -7   1    7.60    1.80
   7  -7  -1    5.10    5.10
  -7   7   1    4.10    3.90
   7   7  -1    5.30    4.40
   7   7  -1    7.80    4.80
  -6  -7   1   73.89   11.10
  -6  -7   1   69.99    8.10
   6  -7  -1   55.29    9.60
   6  -7  -1   58.89    4.20
  -6  -7   1   71.69    5.30
   6  -7  -1   61.89   10.20
   6   7  -1   71.19   10.30
   6   7  -1   68.79   11.40
  -6   7   1   69.39   10.10
  -5  -7   1   44.70    6.60
  -5  -7   1   38.10    4.10
  -5  -7   1   40.00    7.60
   5  -7  -1   42.70    8.00
   5  -7  -1   46.30    4.10
  -5   7   1   47.50    7.70
   5   7  -1   43.90    7.30
   5   7  -1   32.80    7.30
  -4  -7   1   50.99    9.30
  -4  -7   1   49.40    5.60
   4  -7  -1   50.89    4.50
   4  -7  -1   49.40    7.40
  -4  -7   1   47.60    4.60
   4   7  -1   38.00    5.90
   4   7  -1   42.90    7.40
  -4   7   1   48.70    7.00
   3  -7  -1 2556.74   89.69
  -3  -7   1 2197.68   85.99
  -3  -7   1 2431.66   90.39
  -3  -7   1 2271.97   86.49
   3  -7  -1 2229.38   85.69
   3   7  -1 2454.45   87.49
   3   7  -1 2453.75   90.79
  -3   7   1 2497.85   88.69
  -2  -7   1  742.63   29.20
   2  -7  -1  725.73   30.50
  -2  -7   1  706.33   28.70
  -2  -7   1  726.83   31.20
   2  -7  -1  760.22   29.00
   2   7  -1  696.83   31.10
   2   7  -1  672.23   32.10
   2   7  -1  743.13   29.20
  -2   7   1  703.13   29.90
   2   7  -1  711.93   28.80
  -2   7   1  731.33   29.20
   1  -7  -1 1260.57   46.70
  -1  -7   1 1228.18   46.40
  -1  -7   1 1314.57   48.50
  -1  -7   1 1241.98   47.10
  -1  -7   1 1201.68   49.40
   1  -7  -1 1243.58   48.00
   1   7  -1 1236.48   48.30
  -1   7   1 1196.28   46.60
  -1   7   1 1183.68   47.40
   1   7  -1 1265.67   47.10
   1   7  -1 1224.28   49.60
   0  -7   1 2439.46   86.29
   0  -7  -1 2240.48   83.59
   0  -7  -1 2382.66   85.19
   0  -7  -1 2389.16   85.59
   0  -7   1 2130.29   83.19
   0  -7   1 2184.68   83.99
   0   7  -1 2277.87   84.19
   0   7   1 2236.68   83.69
   0   7  -1 2391.86   85.99
   0   7   1 2401.36   85.19
   0   7  -1 2185.78   83.19
  -1  -7  -1   72.79    6.70
   1  -7   1   76.79    7.70
  -1  -7  -1   78.49    7.40
   1  -7   1   73.09    6.00
  -1   7  -1   78.79    6.80
  -1   7  -1   87.09    6.20
   1   7   1   71.49    7.10
   1   7   1   67.49    6.70
  -1   7  -1   90.69    8.00
   2  -7   1 1054.59   43.40
   2  -7   1 1061.29   39.70
  -2  -7  -1 1012.50   41.80
  -2  -7  -1  958.90   42.00
  -2   7  -1  996.20   42.40
  -2   7  -1 1060.39   39.40
   2   7   1  946.91   42.10
   2   7   1  950.70   41.70
  -3  -7  -1   99.19    9.40
   3  -7   1  127.19   11.30
   3  -7   1  125.89    8.10
  -3  -7  -1  103.79   10.10
  -3   7  -1  128.79   10.90
   3   7   1  121.49   10.30
  -3   7  -1  123.19    7.90
   3   7   1  110.99   10.50
   4  -7   1  131.39   11.50
   4  -7   1  115.49    8.20
  -4  -7  -1  144.49   11.50
  -4  -7  -1  118.39   11.90
   4  -7   1  124.99   12.30
  -4   7  -1  122.39    8.10
   4   7   1  142.59   12.10
  -4   7  -1  128.59   11.70
   4   7   1  126.39   12.30
  -5  -7  -1   78.79    9.20
  -5  -7  -1   44.20    8.90
   5  -7   1   41.70    9.00
   5  -7   1   55.59    5.40
   5  -7   1   59.29    9.70
  -5   7  -1   68.79   10.50
   5   7   1   77.99   12.10
   5   7   1   65.39   12.00
  -5   7  -1   53.09    5.20
   6  -7   1    6.20    2.30
  -6  -7  -1   10.80    4.80
  -6  -7  -1   12.70    5.80
  -6  -7  -1   15.80    3.10
   6  -7   1    9.00    4.80
   6  -7   1   10.40    5.90
  -6   7  -1    6.60    2.20
   6   7   1   12.20    5.60
   6   7   1    3.90    5.00
  -6   7  -1    3.30    5.40
  -7  -7  -1   18.80    3.70
   7  -7   1   13.40    7.30
  -7  -7  -1   23.40    7.00
   7  -7   1   27.00    8.20
  -7  -7  -1   21.10    3.70
  -7   7  -1   21.00    7.20
   7   7   1   24.70    8.40
   7   7   1   13.80    6.70
  -8  -7  -1   35.90    8.90
  -8  -7  -1   31.40    3.50
  -8  -7  -1   27.30    3.20
   8  -7   1   26.60    9.40
   8  -7   1   42.80   10.80
   8   7   1   17.30    8.90
   8   7   1   15.80    7.50
   9  -7   1   17.30    8.80
   9   7   1   22.30    8.70
   9   7   1   21.50    9.70
  10  -7   1    9.60    8.80
  10   7   1   29.50   10.40
  11  -7   1    3.00    9.90
  11   7   1   11.50    9.30
  12  -7   1   11.80   12.30
  12   7   1    7.00   11.80
  12  -8  -1   -8.10    8.90
  12   8  -1    9.60   11.00
  11  -8  -1    5.40    8.40
  11   8  -1    0.60    7.30
  10  -8  -1    0.30    6.70
  10   8  -1   13.40   10.20
  10   8  -1  -11.10    5.70
   9  -8  -1    7.50    7.00
   9  -8  -1   18.60    8.70
   9   8  -1   21.80    8.20
   9   8  -1   17.40   12.70
   8  -8  -1   -2.90    4.80
  -8  -8   1    6.80    6.10
  -8   8   1    9.00    5.90
   8   8  -1   13.80    7.10
   8   8  -1   13.10    7.00
   7  -8  -1    6.70    5.40
   7  -8  -1    9.20    4.70
  -7  -8   1    7.10    2.20
  -7  -8   1    2.00    3.40
  -7  -8   1    7.80    5.30
   7   8  -1    7.50    5.20
   7   8  -1   10.30    5.30
  -7   8   1    8.60    4.80
   6  -8  -1   43.70    4.10
   6  -8  -1   51.59    9.40
  -6  -8   1   40.80    8.90
  -6  -8   1   44.30    7.30
   6  -8  -1   41.20    8.70
  -6  -8   1   38.40    4.40
   6   8  -1   47.50    9.40
  -6   8   1   41.60    7.80
   6   8  -1   50.79    8.50
   5  -8  -1   -0.70    1.20
  -5  -8   1    0.00    1.90
  -5  -8   1    1.20    2.90
   5  -8  -1    1.10    2.90
  -5  -8   1    1.60    1.50
   5   8  -1    0.60    3.20
   5   8  -1    2.30    2.40
  -5   8   1   -0.60    2.20
  -4  -8   1   24.90    4.10
  -4  -8   1   31.20    5.00
  -4  -8   1   31.60    6.30
   4  -8  -1   28.10    5.70
   4  -8  -1   39.00    4.20
   4   8  -1   21.90    4.70
   4   8  -1   25.70    5.90
  -4   8   1   36.70    6.00
  -3  -8   1  379.56   21.00
  -3  -8   1  380.36   18.20
   3  -8  -1  385.26   18.00
  -3  -8   1  379.46   18.40
   3  -8  -1  468.65   21.60
  -3   8   1  431.96   20.30
  -3   8   1  395.66   19.20
   3   8  -1  387.86   19.00
   3   8  -1  393.06   21.50
  -2  -8   1  186.08   10.50
  -2  -8   1  193.68   12.40
  -2  -8   1  194.48   10.90
   2  -8  -1  213.88   10.90
   2  -8  -1  202.98   12.30
  -2   8   1  180.78   11.50
   2   8  -1  180.78   12.30
   2   8  -1  180.18   10.60
   2   8  -1  183.48   13.40
  -2   8   1  214.38   11.30
   2   8  -1  182.88   10.60
  -1  -8   1  979.80   41.30
   1  -8  -1 1025.50   40.10
  -1  -8   1  979.70   38.40
  -1  -8   1  932.81   39.40
   1  -8  -1  997.40   38.30
  -1  -8   1  944.21   37.90
  -1   8   1  956.10   39.20
  -1   8   1  949.11   38.20
   1   8  -1  918.21   40.90
   1   8  -1 1003.00   38.60
   1   8  -1  998.10   39.90
   0  -8   1  218.48   11.60
   0  -8  -1  182.08   11.20
   0  -8  -1  200.28   12.60
   0  -8   1  205.18   12.00
   0  -8   1  239.48   14.10
   0  -8  -1  177.98   12.30
   0   8  -1  207.48   12.00
   0   8  -1  206.68   11.30
   0   8  -1  202.98   13.10
   0   8   1  186.48   12.20
   0   8   1  185.18   11.30
  -1  -8  -1  161.48   10.80
   1  -8   1  151.68   11.50
  -1  -8  -1  148.89   10.80
   1  -8   1  155.48    9.70
  -1   8  -1  166.48    9.80
  -1   8  -1  148.29   10.30
   1   8   1  162.98   11.10
   1   8   1  168.48   11.80
   1   8   1  165.38   11.00
  -1   8  -1  153.98   11.30
  -2  -8  -1   53.19    6.40
   2  -8   1   61.29    8.90
   2  -8   1   48.30    5.10
  -2  -8  -1   52.29    6.60
  -2   8  -1   45.00    7.20
   2   8   1   61.69    7.00
  -2   8  -1   49.50    5.00
   2   8   1   49.80    7.60
   3  -8   1  299.67   15.30
  -3  -8  -1  290.67   18.40
  -3  -8  -1  299.07   17.50
   3  -8   1  302.07   19.20
   3   8   1  326.67   19.50
  -3   8  -1  295.97   15.10
   3   8   1  299.77   18.10
  -3   8  -1  305.47   18.60
   4  -8   1   37.40    7.10
  -4  -8  -1   48.00    8.70
   4  -8   1   36.90    5.10
  -4  -8  -1   56.59    8.50
   4  -8   1   44.60    8.70
   4   8   1   46.90    8.40
  -4   8  -1   36.70    4.60
   4   8   1   44.20    8.60
  -4   8  -1   57.89    9.40
   5  -8   1   72.59   11.10
  -5  -8  -1   50.59    9.80
   5  -8   1   55.69    5.70
  -5  -8  -1   62.29    9.30
   5  -8   1   74.19   11.80
  -5   8  -1   71.09   10.70
  -5   8  -1   72.19    6.10
   5   8   1   74.49   11.30
   5   8   1   54.79    9.90
  -6  -8  -1   39.30    5.30
  -6  -8  -1   42.30    9.20
  -6  -8  -1   45.80    9.90
   6  -8   1   38.80    4.80
   6  -8   1   27.20    8.20
   6  -8   1   31.80    8.10
  -6   8  -1   36.20    4.30
   6   8   1   37.40    8.90
   6   8   1   35.10    9.20
  -6   8  -1   39.90    8.80
   7  -8   1   -3.10    5.30
   7  -8   1   -6.80    3.80
  -7  -8  -1    9.70    5.10
  -7  -8  -1   -0.10    2.00
  -7  -8  -1    3.80    2.10
  -7  -8  -1   -4.20    3.30
   7   8   1   -5.10    4.40
  -7   8  -1    3.30    5.50
   7   8   1   -2.80    3.60
   8  -8   1   15.10    7.60
  -8  -8  -1   11.40    2.70
  -8  -8  -1   13.90    3.00
  -8  -8  -1    7.10    5.40
   8  -8   1    8.60    8.00
   8   8   1   15.90    7.10
  -8   8  -1   -0.90    5.00
   8   8   1    9.80    7.20
   9  -8   1   -9.10    5.50
   9   8   1   -3.20    5.20
   9   8   1   -2.20    7.30
  10  -8   1   14.90    9.20
  10   8   1   13.40    9.00
  11  -8   1    3.00    9.80
  11   8   1    7.40    9.50
  12  -8   1   15.20   11.80
  12   8   1   16.70   11.20
  12  -9  -1   -4.40   10.00
  12   9  -1   10.10   11.70
  11  -9  -1    2.70    8.00
  11   9  -1    6.50    8.70
  10  -9  -1    1.10    6.60
  10   9  -1   -3.30    5.60
   9  -9  -1   24.20    9.40
   9   9  -1   34.40    9.40
   8  -9  -1   10.70    6.30
  -8  -9   1    6.10    1.80
  -8  -9   1    1.20    5.50
  -8  -9   1    9.60    2.00
   8  -9  -1    7.10    6.10
  -8   9   1    7.70    5.20
   8   9  -1   10.20    6.10
   8   9  -1   -1.10    4.50
  -7  -9   1  114.09   13.70
   7  -9  -1  119.09   13.70
   7  -9  -1  103.39   15.20
   7  -9  -1  126.09    6.70
  -7  -9   1  116.49    7.80
  -7  -9   1  124.99   11.60
  -7   9   1  116.59   12.60
   7   9  -1  126.99   14.60
   7   9  -1  107.09   12.80
  -6  -9   1   13.90    5.50
   6  -9  -1    6.10    4.50
   6  -9  -1    6.20    4.30
   6  -9  -1    9.40    2.50
  -6  -9   1   22.00    3.70
  -6  -9   1   14.80    4.60
  -6   9   1    7.90    3.90
   6   9  -1    6.50    3.90
   6   9  -1    6.70    5.20
  -5  -9   1   18.40    3.70
  -5  -9   1   19.60    4.70
  -5  -9   1   18.20    5.60
   5  -9  -1   15.20    5.50
   5  -9  -1   17.90    3.40
  -5   9   1   15.50    4.60
   5   9  -1   14.70    5.10
   5   9  -1   21.90    5.40
  -4  -9   1  155.38   10.40
   4  -9  -1  132.79   11.90
  -4  -9   1  146.39   12.50
   4  -9  -1  147.49    9.20
  -4  -9   1  166.08    9.90
   4   9  -1  153.38   11.10
   4   9  -1  145.29   12.60
  -4   9   1  127.59   10.80
   3  -9  -1 3050.59  114.29
  -3  -9   1 2965.10  118.19
  -3  -9   1 3075.19  114.69
   3  -9  -1 3505.85  118.69
  -3  -9   1 3147.49  114.89
   3   9  -1 3140.49  120.59
  -3   9   1 3337.17  117.19
   3   9  -1 3238.98  115.59
  -3   9   1 3018.50  115.39
   3   9  -1 3327.67  119.49
  -2  -9   1   15.00    3.40
   2  -9  -1    9.70    2.70
   2  -9  -1   16.40    4.10
  -2  -9   1   32.80    4.80
  -2  -9   1   29.30    5.30
   2   9  -1   22.40    5.70
  -2   9   1   16.00    3.60
   2   9  -1   26.30    4.10
   2   9  -1   21.80    4.70
   2   9  -1   21.60    3.90
  -2   9   1   21.20    4.50
  -1  -9   1  133.49    9.20
   1  -9  -1  163.28    9.70
   1  -9  -1  146.99    9.40
   1  -9  -1  146.39   10.70
  -1  -9   1  145.59   11.50
  -1  -9   1  137.19   10.10
  -1   9   1  147.09   10.40
   1   9  -1  151.08   10.60
   1   9  -1  137.79    9.30
   1   9  -1  137.19   11.30
  -1   9   1  159.98    9.80
   0  -9   1   76.29    7.30
   0  -9  -1   86.49    8.20
   0  -9   1   89.39    8.80
   0  -9  -1   73.89    6.80
   0  -9   1   64.89    6.20
   0  -9  -1   81.79    8.00
   0   9   1   69.29    7.40
   0   9  -1   90.89    8.60
   0   9  -1   81.59    7.40
   0   9  -1   80.89    6.70
   0   9   1   86.99    7.40
   1  -9   1  342.97   16.50
  -1  -9  -1  330.37   18.10
  -1  -9  -1  319.27   17.50
   1  -9   1  304.47   18.30
   1   9   1  306.47   17.40
  -1   9  -1  332.27   18.60
  -1   9  -1  337.67   17.50
   1   9   1  291.97   18.00
  -1   9  -1  345.97   16.40
   1   9   1  312.77   17.70
   2  -9   1  143.49   11.90
  -2  -9  -1  103.79    9.70
  -2  -9  -1  139.89   10.90
   2  -9   1  136.39    9.10
   2   9   1  130.39   10.90
  -2   9  -1  124.29    8.70
  -2   9  -1  124.39   10.60
   2   9   1  111.89   10.10
   3  -9   1  247.18   13.90
  -3  -9  -1  283.97   17.70
  -3  -9  -1  236.48   15.80
   3  -9   1  298.37   18.70
  -3   9  -1  242.08   13.50
   3   9   1  219.18   15.80
  -3   9  -1  283.27   17.60
   3   9   1  244.88   17.20
  -4  -9  -1 1259.77   54.89
   4  -9   1 1219.18   48.50
   4  -9   1 1171.08   54.79
   4  -9   1 1206.28   52.39
  -4  -9  -1 1310.97   52.89
  -4   9  -1 1158.28   53.39
   4   9   1 1269.07   53.89
  -4   9  -1 1219.28   48.20
   4   9   1 1292.17   55.59
   5  -9   1   22.20    7.10
  -5  -9  -1   22.40    6.90
   5  -9   1   27.50    4.50
  -5  -9  -1   26.00    4.70
   5  -9   1   26.00    7.00
  -5  -9  -1   22.40    6.20
  -5   9  -1   21.10    4.00
   5   9   1   34.80    8.50
  -5   9  -1   25.80    7.10
   5   9   1   28.50    7.40
   6  -9   1  134.59   15.30
   6  -9   1  107.39    8.40
  -6  -9  -1  115.19    8.60
  -6  -9  -1  128.99   14.30
   6  -9   1  118.39   13.20
  -6   9  -1  110.69   12.90
  -6   9  -1  120.09    8.20
   6   9   1  128.19   14.80
   6   9   1  125.29   13.70
  -7  -9  -1   22.60    7.10
  -7  -9  -1   22.00    4.10
   7  -9   1   25.80    4.20
   7  -9   1   15.00    7.00
  -7  -9  -1   11.40    6.80
   7  -9   1    5.20    6.50
   7   9   1   18.00    8.00
   7   9   1   25.10    8.10
   8  -9   1   78.09   14.40
  -8  -9  -1   53.19   10.60
  -8  -9  -1   43.70    5.50
  -8  -9  -1   51.49    5.80
   8  -9   1   46.40   12.20
   8   9   1   35.50   11.30
   8   9   1   41.00   11.30
   9  -9   1   15.30   10.20
   9   9   1   38.60   11.80
   9   9   1   11.60    9.10
  10  -9   1    2.00    8.40
  10   9   1    9.20    9.40
  11  -9   1    7.90    8.90
  11   9   1   -4.50    8.10
  12  -9   1    1.70   12.70
  12   9   1    5.30   11.20
  12 -10  -1    9.30    9.80
  12  10  -1   -0.90    9.60
  11 -10  -1   12.90   11.60
  11  10  -1   -1.80    7.60
  10 -10  -1   -7.10    6.90
  10  10  -1    3.80    6.70
   9 -10  -1   24.50    9.20
   9  10  -1   25.40    8.80
   9  10  -1   -0.40    7.20
   8 -10  -1   -7.40    4.10
  -8 -10   1    1.00    1.80
   8 -10  -1   -4.80    5.30
  -8 -10   1  -12.70    4.60
  -8  10   1    0.60    4.70
   8  10  -1   -2.80    4.80
   8  10  -1    4.10    5.20
  -7 -10   1   39.30    7.50
  -7 -10   1   39.50    4.70
   7 -10  -1   22.40    3.50
   7 -10  -1   19.20    7.10
   7 -10  -1   23.10    8.30
  -7 -10   1   36.30   10.60
  -7  10   1   22.90    6.60
   7  10  -1   26.80    7.40
   7  10  -1   22.00    7.50
   6 -10  -1   64.69   11.10
  -6 -10   1   63.99   11.20
   6 -10  -1   45.60    5.00
  -6 -10   1   51.89    8.00
  -6 -10   1   65.89    6.10
   6  10  -1   57.79   10.70
   6  10  -1   47.80    8.60
  -6  10   1   60.19    9.40
  -5 -10   1   79.89    7.90
  -5 -10   1   66.89    6.40
  -5 -10   1   68.09   10.70
   5 -10  -1   58.49   11.20
   5 -10  -1   56.99    5.60
   5  10  -1   57.99    8.40
  -5  10   1   52.69    8.90
   5  10  -1   63.39   11.10
  -4 -10   1  266.27   18.30
   4 -10  -1  317.57   15.10
  -4 -10   1  261.87   14.70
   4 -10  -1  274.87   18.00
  -4 -10   1  267.27   15.50
   4  10  -1  288.77   19.10
   4  10  -1  280.47   16.50
   3 -10  -1   88.19    7.10
  -3 -10   1   81.19    7.40
  -3 -10   1   84.19    7.20
  -3 -10   1   76.09    8.70
   3 -10  -1   89.69    9.00
   3  10  -1   80.49    9.90
  -3  10   1   84.39    8.30
   3  10  -1   81.19    7.60
   3  10  -1   88.19    9.40
  -3  10   1   95.09    7.90
  -2 -10   1  178.58   11.10
   2 -10  -1  188.88   11.10
   2 -10  -1  176.08   12.50
  -2 -10   1  187.38   12.90
  -2 -10   1  182.88   11.20
   2  10  -1  169.18   13.80
   2  10  -1  183.48   12.90
   2  10  -1  173.18   10.90
  -2  10   1  180.38   12.10
  -2  10   1  172.68   11.10
  -1 -10   1   46.80    5.20
   1 -10  -1   49.60    5.50
   1 -10  -1   40.60    4.90
  -1 -10   1   35.20    5.80
  -1 -10   1   48.20    7.80
   1 -10  -1   38.80    6.20
  -1  10   1   42.00    6.00
   1  10  -1   61.19    5.80
   1  10  -1   48.20    7.80
  -1  10   1   38.20    6.20
   1  10  -1   40.80    6.30
   0 -10   1 1694.23   67.69
   0 -10  -1 1793.52   69.19
   0 -10  -1 1779.12   67.49
   0 -10   1 1865.51   70.79
   0 -10   1 1588.94   66.29
   0 -10  -1 1901.31   69.79
   0  10   1 1807.42   67.69
   0  10  -1 1612.64   66.29
   0  10  -1 1812.52   69.89
   0  10  -1 1694.73   67.69
   0  10   1 1819.72   69.29
   1 -10   1  153.28   12.40
  -1 -10  -1  153.58   11.30
  -1 -10  -1  155.58   11.90
   1 -10   1  180.98   11.00
  -1  10  -1  171.88   10.70
  -1  10  -1  164.38   11.60
   1  10   1  148.09   12.10
   1  10   1  151.88   11.60
   1  10   1  156.58   11.50
  -1  10  -1  150.18   12.10
  -2 -10  -1  762.52   35.40
   2 -10   1  804.22   33.00
  -2 -10  -1  774.72   35.10
   2 -10   1  734.63   36.00
   2  10   1  760.52   35.60
  -2  10  -1  770.62   35.90
   2  10   1  731.73   34.80
  -2  10  -1  820.72   33.10
  -2  10  -1  768.42   34.40
  -3 -10  -1   43.40    7.40
   3 -10   1   51.99    9.10
   3 -10   1   45.20    5.40
  -3 -10  -1   49.00    8.60
   3  10   1   41.70    7.70
  -3  10  -1   41.50    7.60
  -3  10  -1   54.89    5.70
   3  10   1   46.60    8.40
   4 -10   1  814.82   40.70
   4 -10   1  772.22   34.10
  -4 -10  -1  828.22   37.90
  -4 -10  -1  816.92   39.90
  -4  10  -1  827.62   34.30
   4  10   1  825.62   39.00
   4  10   1  811.72   40.50
  -4  10  -1  796.02   39.20
   5 -10   1    4.10    4.30
  -5 -10  -1    4.60    4.30
   5 -10   1    7.00    4.70
   5 -10   1    1.60    2.30
  -5 -10  -1   10.70    4.90
  -5 -10  -1    1.30    1.90
   5  10   1   12.60    4.90
  -5  10  -1    8.10    2.70
  -5  10  -1   11.00    4.90
   5  10   1    6.40    4.50
   6 -10   1  383.26   24.30
   6 -10   1  308.37   16.40
  -6 -10  -1  290.47   23.00
   6 -10   1  326.37   24.50
  -6 -10  -1  292.97   16.50
   6  10   1  276.17   21.90
  -6  10  -1  348.97   23.70
   6  10   1  330.07   24.50
  -6  10  -1  326.17   16.20
   7 -10   1   66.19   13.70
  -7 -10  -1   68.09   11.50
   7 -10   1   64.69    6.40
  -7 -10  -1   78.59   15.90
  -7 -10  -1   58.89    6.50
  -7  10  -1   52.29   11.10
   7  10   1   73.79   14.40
   7  10   1   71.39   13.40
   8 -10   1   18.60    8.30
  -8 -10  -1   21.10    7.20
  -8 -10  -1    9.10    3.50
   8 -10   1    9.50    7.10
  -8 -10  -1    4.70    3.10
   8  10   1   13.30    7.20
   8  10   1   -4.70    6.30
  -9 -10  -1    2.90    1.80
  -9 -10  -1    2.60    1.70
  -9 -10  -1    0.20    5.30
   9 -10   1    4.30    7.70
   9  10   1  -18.00    7.30
   9  10   1    5.70    6.40
  10 -10   1   13.00    9.20
  10  10   1    6.30    8.30
  11 -10   1   -9.50    8.90
  11  10   1    7.30    9.20
  12 -10   1   19.70   13.80
  12  10   1   -4.40   12.70
  12 -11  -1   17.30   12.00
  12  11  -1    6.70   10.10
  11 -11  -1   15.40   10.60
  11  11  -1  -13.00   12.20
  11  11  -1   10.90    8.60
  10 -11  -1   16.30    8.70
  10  11  -1  -10.40    5.70
   9 -11  -1    8.30    7.10
   9  11  -1    0.40    6.00
   9  11  -1   11.60    6.90
  -8 -11   1    0.30    3.50
   8 -11  -1   -0.50    1.20
   8 -11  -1    4.00    5.70
  -8 -11   1    2.20    2.20
   8 -11  -1    7.30    5.90
  -8  11   1    0.40    4.60
   8  11  -1   -2.80    4.50
   8  11  -1    7.00    5.70
   7 -11  -1   94.79   15.00
  -7 -11   1   98.29    8.20
   7 -11  -1  110.49   15.30
  -7 -11   1  109.79   11.00
  -7 -11   1  104.39   17.70
   7 -11  -1  108.89    7.50
   7  11  -1  123.69   14.90
   7  11  -1  100.39   12.20
  -7  11   1  108.19   12.60
  -6 -11   1    3.30    3.00
   6 -11  -1    8.30    4.90
  -6 -11   1    5.60    4.40
   6 -11  -1    2.10    2.00
  -6 -11   1    2.90    1.70
   6  11  -1    1.00    3.10
  -6  11   1    5.30    3.80
   6  11  -1    6.30    4.00
   5 -11  -1    1.10    3.30
  -5 -11   1   -0.40    1.70
  -5 -11   1    1.80    3.00
  -5 -11   1    1.60    2.60
   5 -11  -1    2.60    2.20
   5  11  -1    3.70    2.90
   5  11  -1   -4.00    2.20
  -5  11   1    1.10    2.30
   4 -11  -1  395.76   23.40
  -4 -11   1  422.26   24.30
  -4 -11   1  409.86   20.60
  -4 -11   1  429.76   20.40
   4 -11  -1  410.96   19.70
   4  11  -1  408.46   24.50
   4  11  -1  386.36   25.40
  -4  11   1  403.06   21.40
  -4  11   1  397.56   22.20
   4  11  -1  396.56   21.40
  -3 -11   1  198.48   12.30
  -3 -11   1  210.38   12.80
   3 -11  -1  175.78   11.70
   3 -11  -1  209.68   14.80
  -3 -11   1  207.88   15.10
   3  11  -1  221.78   17.00
  -3  11   1  204.78   13.10
   3  11  -1  211.68   15.30
  -3  11   1  212.58   14.10
   3  11  -1  193.38   12.70
  -2 -11   1  155.48   10.30
   2 -11  -1  135.09   11.30
   2 -11  -1  147.39   10.50
  -2 -11   1  144.99   10.20
  -2 -11   1  156.78   11.90
   2 -11  -1  137.99    9.70
   2  11  -1  157.48   12.10
  -2  11   1  127.09   10.50
  -2  11   1  126.19    9.80
   2  11  -1  151.88   10.20
   2  11  -1  139.39   12.80
  -1 -11   1  202.88   12.10
   1 -11  -1  179.08   13.20
  -1 -11   1  202.98   14.90
   1 -11  -1  176.18   11.70
   1 -11  -1  151.18   10.80
  -1 -11   1  203.28   13.30
   1  11  -1  233.78   12.80
  -1  11   1  180.08   11.90
   1  11  -1  193.08   14.40
  -1  11   1  164.98   12.50
   1  11  -1  195.58   13.20
   0 -11   1 1463.25   58.39
   0 -11  -1 1352.86   54.89
   0 -11  -1 1414.56   56.89
   0 -11  -1 1341.37   53.89
   0 -11  -1 1433.56   57.19
   0 -11   1 1263.67   53.79
   0 -11   1 1333.37   55.29
   0  11  -1 1393.36   55.69
   0  11   1 1420.46   55.29
   0  11  -1 1408.26   57.49
   0  11  -1 1334.47   54.19
   0  11   1 1417.96   56.99
  -1 -11  -1  229.08   15.10
   1 -11   1  204.08   12.90
   1 -11   1  207.88   15.20
  -1 -11  -1  225.78   14.50
   1  11   1  236.28   14.80
   1  11   1  216.28   14.50
  -1  11  -1  195.48   14.50
  -1  11  -1  210.08   13.00
  -1  11  -1  225.68   14.20
   1  11   1  222.88   15.70
  -2 -11  -1   97.79    9.50
   2 -11   1   79.79    9.70
   2 -11   1   83.09    7.50
  -2 -11  -1   86.69    9.10
   2  11   1   99.99    9.80
  -2  11  -1   88.69    8.90
   2  11   1   86.19   10.10
  -2  11  -1   97.89   10.10
  -2  11  -1   88.89    7.70
   2  11   1   97.39    9.70
  -3 -11  -1   39.90    8.70
  -3 -11  -1   22.30    5.80
   3 -11   1   35.80    5.50
   3 -11   1   52.79    9.20
  -3  11  -1   31.90    5.20
   3  11   1   34.60    6.80
   3  11   1   30.30    6.90
  -3  11  -1   47.80    8.00
  -4 -11  -1 1030.10   48.80
   4 -11   1 1074.19   51.09
  -4 -11  -1 1051.09   46.70
   4 -11   1 1049.59   43.30
  -4 -11  -1 1059.69   43.30
   4  11   1  985.50   49.10
  -4  11  -1 1007.90   48.00
   4  11   1 1099.39   48.30
  -4  11  -1 1094.49   43.30
   5 -11   1   49.70    6.10
  -5 -11  -1   60.99   11.30
  -5 -11  -1   47.80    6.80
   5 -11   1   51.79    9.30
  -5 -11  -1   63.89   10.10
   5 -11   1   51.19   10.60
   5  11   1   69.39   12.20
   5  11   1   50.39    9.50
  -5  11  -1   55.19   10.60
  -5  11  -1   51.79    6.00
   6 -11   1   56.79   11.00
  -6 -11  -1   59.09   11.40
   6 -11   1   77.79    7.30
  -6 -11  -1   85.19   13.90
  -6 -11  -1   84.49    7.80
  -6  11  -1   55.19    6.30
   6  11   1   65.39   11.10
   7 -11   1   37.80   10.80
  -7 -11  -1   33.50    8.30
  -7 -11  -1   41.70    6.00
   7 -11   1   35.00    5.30
   7 -11   1   32.50    9.10
   7  11   1   47.00   11.00
   7  11   1   43.90   11.10
  -7  11  -1   34.00    9.60
  -8 -11  -1   13.70    6.20
  -8 -11  -1   16.90    3.80
   8 -11   1   16.90    3.70
   8 -11   1    9.80    7.30
  -8 -11  -1   12.80    3.90
   8  11   1    2.10    5.50
   8  11   1    7.90    7.20
  -9 -11  -1   -1.00    4.50
  -9 -11  -1    1.60    2.50
   9 -11   1   -1.60    8.50
  -9 -11  -1    5.80    2.20
   9  11   1   12.60    7.60
   9  11   1    7.80    8.80
  10 -11   1    7.10    8.20
  10  11   1    1.10    6.90
  11 -11   1    4.70   10.30
  11  11   1    8.60    9.20
  12 -11   1    7.40   12.00
  12  11   1   -4.10   10.40
  12 -12  -1   12.80   10.40
  12  12  -1   -7.40    9.60
  11 -12  -1    5.90    8.40
  11  12  -1    1.80   11.30
  11  12  -1    7.70    8.60
  10 -12  -1    2.10    7.00
  10  12  -1  -11.00    5.30
  10  12  -1   -4.40    8.20
  -9 -12   1    9.20    2.60
  -9 -12   1   15.10    2.80
   9 -12  -1   15.10   11.60
   9  12  -1    8.00    8.40
   9  12  -1   14.00    8.10
   8 -12  -1   10.90    7.20
   8 -12  -1   24.70    8.50
  -8 -12   1   21.20    6.20
  -8 -12   1   10.50    3.30
   8 -12  -1   22.20    3.50
  -8  12   1   21.10    7.30
   8  12  -1   19.60    7.40
   8  12  -1    5.80    6.80
  -7 -12   1  108.39   11.20
   7 -12  -1  150.78   15.50
  -7 -12   1  116.69    9.30
  -7 -12   1   93.69   15.00
   7 -12  -1  132.59   15.70
   7 -12  -1  121.09    8.60
   7  12  -1  104.19   16.30
   7  12  -1  107.89   12.60
  -7  12   1  120.49   13.50
  -6 -12   1   14.10    3.60
  -6 -12   1   13.30    5.70
  -6 -12   1   11.40    4.10
   6 -12  -1   13.20    5.90
   6  12  -1   15.50    6.20
   6  12  -1    3.00    4.20
  -6  12   1   15.50    4.90
   5 -12  -1   23.90    4.60
  -5 -12   1   22.00    5.20
  -5 -12   1   20.30    6.10
   5 -12  -1   22.20    6.60
  -5 -12   1   28.40    5.50
   5  12  -1   27.30    6.10
   5  12  -1   23.00    6.60
  -5  12   1   20.50    5.20
  -5  12   1   16.40    5.30
  -4 -12   1  387.16   18.70
   4 -12  -1  325.97   17.40
   4 -12  -1  304.47   20.60
  -4 -12   1  371.06   19.00
  -4 -12   1  318.57   21.30
   4  12  -1  370.46   22.80
  -4  12   1  310.67   18.80
   4  12  -1  292.37   22.20
  -4  12   1  313.67   19.80
   4  12  -1  363.36   19.60
  -3 -12   1   47.90    8.10
   3 -12  -1   53.29    5.90
   3 -12  -1   52.99    8.70
  -3 -12   1   41.10    6.40
  -3 -12   1   47.00    6.80
  -3  12   1   48.70    7.90
   3  12  -1   45.20    6.90
   3  12  -1   49.90    8.80
  -3  12   1   48.90    6.20
   3  12  -1   49.40    9.50
  -2 -12   1  727.33   33.50
   2 -12  -1  697.73   33.20
  -2 -12   1  694.93   30.80
   2 -12  -1  709.73   31.20
  -2 -12   1  703.93   31.00
   2 -12  -1  687.13   30.50
   2  12  -1  651.03   34.60
  -2  12   1  666.83   32.20
  -2  12   1  682.73   31.00
   2  12  -1  681.13   33.20
   2  12  -1  716.13   31.10
  -1 -12   1 1127.89   45.70
  -1 -12   1 1131.29   49.80
   1 -12  -1 1153.18   46.10
   1 -12  -1 1119.69   45.40
  -1 -12   1 1060.29   47.00
   1 -12  -1 1091.99   48.00
   1  12  -1 1069.19   49.20
  -1  12   1 1151.08   47.80
   1  12  -1 1109.39   45.60
  -1  12   1 1177.88   46.50
   1  12  -1 1096.49   47.40
   0 -12  -1  337.57   17.70
   0 -12  -1  369.16   20.90
   0 -12   1  337.77   21.00
   0 -12  -1  346.37   18.80
   0 -12   1  291.87   17.30
   0 -12   1  321.27   18.80
   0 -12  -1  340.37   20.20
   0  12   1  331.87   18.60
   0  12  -1  315.87   18.70
   0  12  -1  330.97   20.40
   0  12   1  395.56   21.30
   0  12  -1  326.67   17.90
  -1 -12  -1   52.69    8.10
  -1 -12  -1   70.89    8.30
   1 -12   1   39.80    7.70
   1 -12   1   50.39    6.00
   1 -12   1   52.89    7.80
  -1 -12  -1   48.30    5.70
  -1  12  -1   43.40    7.10
  -1  12  -1   49.60    6.00
  -1  12  -1   39.40    7.40
   1  12   1   45.50    7.30
   1  12   1   59.79    9.30
  -2 -12  -1  298.47   16.40
   2 -12   1  280.47   19.30
  -2 -12  -1  266.07   18.00
   2 -12   1  295.17   16.50
  -2 -12  -1  301.27   18.60
  -2  12  -1  300.07   17.90
  -2  12  -1  268.37   18.40
   2  12   1  277.97   19.60
   2  12   1  285.07   18.70
   2  12   1  281.87   18.20
  -2  12  -1  309.67   16.60
  -3 -12  -1  120.89    9.50
   3 -12   1  113.49    9.40
  -3 -12  -1  127.59   11.40
   3 -12   1  109.89   12.10
  -3 -12  -1  118.99   11.80
   3  12   1  120.39   12.00
  -3  12  -1   97.99    8.80
   3  12   1  123.49   11.60
  -3  12  -1  124.99   11.90
  -3  12  -1  105.89   10.70
  -4 -12  -1  188.68   12.70
   4 -12   1  193.78   17.60
   4 -12   1  182.68   12.60
  -4 -12  -1  198.48   16.30
  -4 -12  -1  213.88   15.60
  -4  12  -1  189.38   16.00
   4  12   1  183.68   15.70
  -4  12  -1  191.68   12.60
   5 -12   1  219.98   19.60
  -5 -12  -1  216.88   18.50
   5 -12   1  215.08   17.20
  -5 -12  -1  212.58   16.70
   5 -12   1  230.48   14.20
  -5 -12  -1  218.68   13.80
   5  12   1  228.08   19.20
  -5  12  -1  219.68   13.50
  -5  12  -1  228.48   18.10
   5  12   1  211.48   17.70
   6 -12   1  372.96   27.50
   6 -12   1  346.77   19.40
  -6 -12  -1  421.06   27.90
  -6 -12  -1  391.86   24.50
   6 -12   1  317.37   24.10
  -6 -12  -1  427.86   20.70
  -6  12  -1  375.66   25.80
   6  12   1  353.06   25.10
   6  12   1  402.66   28.30
   7 -12   1  107.69   16.30
   7 -12   1  119.59    9.50
  -7 -12  -1  126.49    9.90
  -7 -12  -1  116.59   13.50
   7 -12   1   97.29   16.80
   7  12   1  142.09   17.30
   7  12   1  126.49   15.70
  -7  12  -1  110.39   16.10
   8 -12   1   13.30    8.10
   8 -12   1   10.80    3.50
  -8 -12  -1   21.50    7.00
  -8 -12  -1   10.60    3.90
   8  12   1    6.70    7.30
   8  12   1    4.80    7.50
  -9 -12  -1    6.60    5.70
   9 -12   1   20.40   10.30
  -9 -12  -1   20.30    4.20
   9  12   1   26.70    9.30
   9  12   1   19.40   10.70
  10 -12   1    2.70    8.10
  10  12   1    9.20    8.80
  11 -12   1    7.50   10.50
  11  12   1    3.40    9.90
  12 -12   1   -6.20   12.10
  12  12   1   21.30   12.60
  12 -13  -1   15.00   11.40
  12  13  -1    1.30   10.60
  11 -13  -1   23.90   11.10
  11  13  -1    2.30    9.10
  11  13  -1   13.80   12.50
  10 -13  -1   -0.30    7.70
  10  13  -1    1.60    8.70
  10  13  -1   11.30    7.80
   9 -13  -1   -1.30    8.60
  -9 -13   1   18.10    3.50
   9  13  -1    1.20    5.60
   9  13  -1   10.80    7.30
   8 -13  -1   49.70   10.90
  -8 -13   1   59.79    9.70
  -8 -13   1   51.09    6.80
   8 -13  -1   48.20    5.20
   8 -13  -1   34.80   10.30
   8  13  -1   49.50   10.80
   8  13  -1   43.10   11.30
  -8  13   1   52.39   10.80
  -7 -13   1   24.30    6.40
  -7 -13   1   31.40    5.90
   7 -13  -1   43.40    6.10
  -7 -13   1   40.30   10.00
   7 -13  -1   38.40   10.00
   7  13  -1   22.30    8.00
   7  13  -1   25.80    7.90
  -7  13   1   27.00    8.40
  -6 -13   1    8.30    3.40
   6 -13  -1    9.50    6.20
   6 -13  -1    6.20    2.90
  -6 -13   1    6.70    4.00
  -6 -13   1   14.00    5.90
  -6  13   1    5.50    4.20
   6  13  -1   12.80    6.10
   6  13  -1    9.70    5.20
  -6  13   1    4.60    4.40
  -5 -13   1   68.49    7.40
  -5 -13   1   65.49   11.10
   5 -13  -1   69.49    7.10
   5 -13  -1   63.09   10.90
  -5 -13   1   66.39    8.00
   5  13  -1   71.79    8.90
  -5  13   1   71.49    8.90
   5  13  -1   62.69   11.10
  -5  13   1   60.99    9.90
   5  13  -1   91.19   14.30
  -4 -13   1  123.49   10.40
   4 -13  -1  110.79    9.20
   4 -13  -1  113.99   12.20
  -4 -13   1  140.79   13.20
  -4 -13   1  113.89    9.60
  -4  13   1  111.39   11.00
   4  13  -1  116.09   10.50
   4  13  -1  135.39   15.50
  -4  13   1  131.09   11.10
   4  13  -1  110.59   13.80
  -3 -13   1   37.90    6.60
  -3 -13   1   49.70    7.20
   3 -13  -1   46.90    6.80
   3 -13  -1   42.80    7.80
  -3 -13   1   47.40    8.20
  -3  13   1   38.90    6.60
   3  13  -1   39.60    7.80
   3  13  -1   33.20    8.50
   3  13  -1   48.70    7.20
  -3  13   1   48.80    9.10
   2 -13  -1  505.75   24.70
   2 -13  -1  515.85   27.10
  -2 -13   1  470.25   24.30
   2 -13  -1  562.14   24.90
  -2 -13   1  488.25   26.50
  -2 -13   1  489.65   24.30
  -2 -13   1  491.85   28.40
   2  13  -1  483.05   24.30
   2  13  -1  527.25   27.30
  -2  13   1  468.15   25.50
  -2  13   1  509.55   24.90
   2  13  -1  469.95   28.10
   1 -13  -1  878.31   40.20
  -1 -13   1  823.22   37.00
   1 -13  -1  887.71   37.80
  -1 -13   1  846.42   37.80
   1 -13  -1  930.11   37.50
  -1 -13   1  874.91   39.20
  -1 -13   1  844.72   41.30
   1  13  -1  808.12   40.70
   1  13  -1  844.32   39.10
  -1  13   1  867.81   39.40
   1  13  -1  844.32   37.20
  -1  13   1  903.21   38.20
   0 -13  -1  333.57   19.30
   0 -13   1  379.26   22.70
   0 -13  -1  366.56   21.60
   0 -13   1  339.07   19.80
   0 -13  -1  312.17   18.10
   0 -13   1  326.17   18.50
   0 -13  -1  344.47   20.90
   0  13  -1  339.97   19.90
   0  13   1  356.76   19.80
   0  13  -1  362.26   21.80
   0  13  -1  312.77   18.20
   0  13   1  389.16   21.80
   1 -13   1    6.10    4.20
   1 -13   1    9.00    3.20
  -1 -13  -1   11.00    3.50
  -1 -13  -1   10.80    3.80
  -1 -13  -1   11.50    4.60
   1 -13   1    6.10    3.40
   1  13   1   10.70    4.20
  -1  13  -1    9.30    4.60
  -1  13  -1   10.00    3.90
   1  13   1   11.40    4.70
  -1  13  -1    3.60    2.50
   2 -13   1  303.87   17.10
  -2 -13  -1  278.77   16.40
  -2 -13  -1  262.37   18.20
   2 -13   1  269.67   19.60
  -2 -13  -1  305.57   19.20
   2  13   1  283.17   18.50
  -2  13  -1  312.87   18.70
  -2  13  -1  319.97   17.20
   2  13   1  284.77   20.40
   2  13   1  265.87   18.70
  -3 -13  -1  194.28   15.80
   3 -13   1  197.18   13.60
   3 -13   1  237.38   18.30
  -3 -13  -1  217.38   16.00
  -3 -13  -1  215.78   13.80
  -3  13  -1  218.88   17.00
  -3  13  -1  207.98   15.50
  -3  13  -1  207.78   13.60
   3  13   1  220.28   16.40
   3  13   1  200.28   17.60
   3  13   1  220.88   17.10
   4 -13   1  297.87   17.20
  -4 -13  -1  289.97   19.20
  -4 -13  -1  274.87   20.50
  -4 -13  -1  270.77   16.40
   4 -13   1  272.67   21.20
  -4  13  -1  289.07   20.30
   4  13   1  263.87   20.60
  -4  13  -1  272.77   16.20
   4  13   1  283.27   22.30
   5 -13   1   72.49    7.60
  -5 -13  -1   49.80    9.90
   5 -13   1   86.59   12.30
  -5 -13  -1   43.10    8.60
  -5 -13  -1   40.80    6.80
   5 -13   1   70.29   13.00
   5  13   1   41.80    9.30
   5  13   1   46.40   10.30
  -5  13  -1   55.19   10.60
  -6 -13  -1  121.99   15.00
   6 -13   1  112.19   13.80
   6 -13   1  103.09   16.20
  -6 -13  -1   95.79   10.60
  -6 -13  -1  111.09   13.00
   6 -13   1   89.69    9.00
   6  13   1  119.49   15.10
  -6  13  -1  140.29   15.00
   6  13   1   83.19   13.40
  -7 -13  -1   -1.80    3.80
   7 -13   1    5.20    6.20
   7 -13   1   -1.20    2.80
  -7 -13  -1   -1.00    2.60
   7 -13   1    4.80    5.70
   7  13   1    2.30    5.20
   7  13   1   -1.10    4.60
  -7  13  -1    5.90    5.50
  -8 -13  -1   11.20    6.60
   8 -13   1   13.20    3.90
  -8 -13  -1   19.60    4.80
   8 -13   1   23.10    9.90
   8  13   1   33.90   10.00
   8  13   1   15.70    8.30
  -9 -13  -1   -2.50    2.50
   9 -13   1   13.10    8.20
  -9 -13  -1    8.90    6.00
  -9 -13  -1    1.80    3.10
   9  13   1    2.00    8.60
   9  13   1    3.70    6.40
  10 -13   1    2.10    8.70
  10  13   1    8.30    8.80
  11 -13   1   12.40   11.70
  11  13   1    4.20   10.60
  12 -14  -1   12.60   11.80
  12  14  -1   27.50   12.40
  11 -14  -1   -5.60    8.50
  11  14  -1   18.40    9.60
 -11  14   1    6.00    7.30
  11  14  -1    2.90   12.20
  10 -14  -1  -11.10    7.20
  10  14  -1    2.60    6.70
  10  14  -1    0.90    8.00
   9 -14  -1    6.10    7.50
  -9 -14   1    8.00    3.20
   9  14  -1    2.20    6.90
   9  14  -1   16.90    7.70
  -8 -14   1    1.60    3.70
   8 -14  -1    9.20    7.60
   8 -14  -1    6.70    2.80
  -8 -14   1    7.70    3.30
  -8  14   1    3.60    5.60
   8  14  -1    0.90    5.00
   8  14  -1   -1.90    5.20
   7 -14  -1  151.28   17.20
  -7 -14   1  133.59   12.70
   7 -14  -1  169.48   11.30
  -7 -14   1  134.09   16.40
  -7 -14   1  156.48   11.70
   7 -14  -1  185.38   17.10
   7  14  -1  136.49   14.50
   7  14  -1  132.09   16.90
  -7  14   1  205.18   16.70
  -7  14   1  158.28   15.70
   6 -14  -1  219.98   19.10
  -6 -14   1  203.18   13.90
  -6 -14   1  225.38   19.50
  -6 -14   1  219.98   15.20
   6 -14  -1  191.28   13.00
  -6  14   1  203.38   16.70
   6  14  -1  185.88   20.10
   6  14  -1  208.08   19.10
   6  14  -1  200.08   16.30
  -6  14   1  220.38   16.60
   5 -14  -1  116.09   13.10
  -5 -14   1  103.69    9.50
  -5 -14   1  108.19   10.30
  -5 -14   1   97.19   12.00
   5 -14  -1   96.99    8.80
   5  14  -1  116.29   14.70
  -5  14   1   96.49   10.40
  -5  14   1   83.69   10.50
   5  14  -1  104.89   10.80
   5  14  -1  108.99   12.90
  -4 -14   1   25.40    5.70
   4 -14  -1   31.00    5.80
  -4 -14   1   30.10    5.80
  -4 -14   1   22.00    6.80
   4  14  -1   30.50    6.30
   4  14  -1   22.70    7.30
  -4  14   1   34.40    7.20
  -4  14   1   14.70    5.40
  -3 -14   1  575.04   28.10
  -3 -14   1  484.35   26.80
  -3 -14   1  540.15   30.40
   3 -14  -1  640.34   31.80
   3 -14  -1  602.24   27.80
  -3  14   1  622.24   30.60
  -3  14   1  627.74   29.00
   3  14  -1  585.94   33.30
   3  14  -1  577.14   31.30
   2 -14  -1  116.29    9.80
  -2 -14   1  130.29   10.50
   2 -14  -1  113.59   10.20
   2 -14  -1  110.29   11.60
  -2 -14   1  111.89   10.20
  -2 -14   1  117.89   12.70
  -2 -14   1  132.39   13.30
   2  14  -1  128.39   13.20
   2  14  -1  145.69   12.70
  -2  14   1  118.69   12.90
  -2  14   1  111.69   10.10
  -1 -14   1  655.13   30.20
  -1 -14   1  600.14   30.30
   1 -14  -1  646.84   29.90
  -1 -14   1  642.54   34.20
   1 -14  -1  621.54   32.60
   1 -14  -1  632.54   30.20
  -1 -14   1  666.33   31.90
  -1  14   1  621.54   32.10
  -1  14   1  661.43   30.90
   1  14  -1  632.04   33.70
   1  14  -1  686.53   32.50
   1  14  -1  661.93   30.20
   0 -14  -1   56.09    6.50
   0 -14  -1   60.99    9.80
   0 -14   1   51.89    9.50
   0 -14   1   32.90    6.60
   0 -14  -1   49.60    7.80
   0 -14   1   41.10    6.70
   0 -14  -1   62.19    9.70
   0  14  -1   42.60    8.70
   0  14   1   41.50    7.90
   0  14   1   66.59    9.40
   0  14  -1   38.20    6.20
   0  14  -1   38.70    7.30
   1 -14   1  196.28   16.40
  -1 -14  -1  211.48   15.20
   1 -14   1  178.48   13.10
   1 -14   1  187.48   14.10
  -1 -14  -1  228.28   14.20
  -1 -14  -1  213.48   15.80
   1  14   1  207.08   15.00
  -1  14  -1  198.88   14.60
  -1  14  -1  207.28   16.30
   1  14   1  225.58   17.10
  -1  14  -1  193.98   13.40
  -2 -14  -1   30.90    7.00
  -2 -14  -1   31.30    6.10
   2 -14   1   10.50    4.60
   2 -14   1   20.40    6.50
  -2 -14  -1   22.60    6.20
  -2  14  -1   30.60    7.20
  -2  14  -1   28.90    6.50
   2  14   1   31.40    6.90
  -2  14  -1   20.00    4.70
   2  14   1   36.60    7.70
  -3 -14  -1  355.46   22.60
   3 -14   1  397.56   25.70
  -3 -14  -1  370.76   23.90
   3 -14   1  401.76   21.20
  -3  14  -1  394.26   23.10
  -3  14  -1  404.66   21.00
   3  14   1  384.16   23.50
   3  14   1  355.36   25.00
  -3  14  -1  379.66   24.10
   3  14   1  399.06   24.80
  -4 -14  -1   21.00    6.70
  -4 -14  -1   28.50    8.10
  -4 -14  -1   24.10    6.10
   4 -14   1   19.50    7.20
   4 -14   1   36.00    6.50
   4  14   1   26.50    7.40
  -4  14  -1   35.40    6.10
   4  14   1   28.50    8.30
  -4  14  -1   42.70    8.80
  -4  14  -1   28.20    7.70
   5 -14   1   45.90   10.70
  -5 -14  -1   61.69   11.60
  -5 -14  -1   45.70    9.10
  -5 -14  -1   63.99    7.30
   5 -14   1   43.30    7.00
  -5  14  -1   53.39    7.60
  -5  14  -1   53.69   10.80
   5  14   1   53.19   11.10
   5  14   1   57.09   11.30
   6 -14   1  195.28   19.70
  -6 -14  -1  203.28   14.10
  -6 -14  -1  196.28   22.10
   6 -14   1  172.68   17.10
   6 -14   1  204.98   13.90
  -6 -14  -1  212.28   17.50
  -6  14  -1  209.98   18.60
   6  14   1  176.48   17.70
   6  14   1  191.88   19.60
  -7 -14  -1  110.09   13.50
   7 -14   1  117.49   17.20
   7 -14   1  129.49   19.30
   7 -14   1  132.69   10.80
  -7 -14  -1  104.09   10.10
  -7  14  -1  133.59   15.80
   7  14   1  124.59   15.50
   7  14   1  144.69   17.70
  -8 -14  -1   35.30    8.80
   8 -14   1   24.50   10.80
   8 -14   1   26.20    5.10
   8  14   1   19.80    9.60
  -9 -14  -1   -1.70    3.00
  -9 -14  -1   -3.40    4.80
  -9 -14  -1   -4.30    2.90
   9 -14   1   -1.90    6.50
   9  14   1   -4.00    6.30
   9  14   1   14.80   10.10
 -10 -14  -1   -0.50    2.30
 -10 -14  -1    3.20    2.30
  10 -14   1   -8.60    7.20
  10  14   1    1.20    7.80
  11 -14   1    2.60   11.10
  11  14   1    2.00    9.20
  12 -15  -1   -4.20   11.90
  12  15  -1   -2.60   11.40
  11 -15  -1   -0.80    9.50
  11  15  -1   13.20    9.40
 -11  15   1    0.70    7.30
  11  15  -1   12.10   12.60
  10 -15  -1    6.20   10.10
  10  15  -1   17.70    9.90
  10  15  -1   16.50   10.80
 -10  15   1   -1.20    5.70
  10  15  -1    8.70   13.50
   9 -15  -1   46.30   12.40
   9 -15  -1   30.00    4.10
  -9 -15   1   31.20    5.50
   9  15  -1   34.00    9.70
  -9  15   1   30.10    8.80
   9  15  -1   30.50   10.50
   9  15  -1   48.70   14.50
   8 -15  -1    5.50    6.30
  -8 -15   1    7.30    4.80
   8 -15  -1    5.30    3.00
  -8 -15   1   11.20    4.00
   8  15  -1   -6.00    5.10
   8  15  -1   30.80   11.40
  -8  15   1   -8.60    4.70
   8  15  -1   11.10    7.00
  -8  15   1    6.30    5.80
  -7 -15   1   43.50    7.80
   7 -15  -1   26.10    8.80
   7 -15  -1   15.90    4.30
  -7 -15   1   29.20    6.80
  -7  15   1   26.80    7.30
   7  15  -1   25.80    7.70
   7  15  -1   43.50   11.30
   7  15  -1   14.30    9.60
   6 -15  -1   32.00    5.90
  -6 -15   1   41.90    7.90
   6 -15  -1   46.90   10.20
  -6 -15   1   42.60    7.10
  -6 -15   1   43.30   10.10
   6  15  -1   41.50   10.10
  -6  15   1   33.60    7.70
  -6  15   1   42.10    8.90
   6  15  -1   47.30   11.60
  -5 -15   1  207.78   14.80
  -5 -15   1  238.68   15.20
   5 -15  -1  190.68   17.60
  -5 -15   1  202.08   17.90
   5 -15  -1  212.88   14.10
   5  15  -1  198.18   15.60
  -5  15   1  213.88   16.70
   5  15  -1  193.28   17.90
  -5  15   1  201.18   15.60
   5  15  -1  220.28   20.70
  -4 -15   1   43.20    7.40
  -4 -15   1   47.60    9.60
   4 -15  -1   39.40    6.50
  -4 -15   1   35.60    6.70
   4 -15  -1   32.60    8.10
   4  15  -1   34.50    6.80
  -4  15   1   34.50    6.70
   4  15  -1   50.49   11.60
  -4  15   1   36.20    7.80
   4  15  -1   34.00    8.10
   3 -15  -1  177.58   15.00
   3 -15  -1  147.69   11.70
  -3 -15   1  137.19   12.90
  -3 -15   1  175.78   12.90
  -3 -15   1  164.38   14.50
   3  15  -1  139.49   13.90
  -3  15   1  178.18   13.20
  -3  15   1  163.78   13.70
  -2 -15   1  200.98   14.60
   2 -15  -1  202.48   16.30
  -2 -15   1  236.68   16.70
   2 -15  -1  207.48   14.60
  -2 -15   1  178.08   16.70
   2 -15  -1  208.98   14.20
  -2  15   1  210.28   15.80
   2  15  -1  196.38   17.40
   2  15  -1  231.78   16.80
  -2  15   1  205.38   14.60
   1 -15  -1  893.01   42.00
  -1 -15   1  901.01   44.10
   1 -15  -1  880.61   39.70
  -1 -15   1  927.11   40.70
  -1 -15   1  894.11   41.20
   1 -15  -1  886.91   42.60
   1  15  -1  906.41   39.50
   1  15  -1  898.71   41.60
  -1  15   1  869.61   39.90
   1  15  -1  854.01   43.40
   0 -15   1 1006.90   45.90
   0 -15  -1 1107.79   48.80
   0 -15   1 1083.39   49.50
   0 -15  -1 1022.90   47.40
   0 -15  -1  963.10   44.90
   0  15   1 1067.49   45.90
   0  15  -1 1015.50   44.30
   0  15  -1 1046.80   48.40
   0  15  -1  999.90   45.90
  -1 -15  -1   54.19    9.40
  -1 -15  -1   60.29    9.60
   1 -15   1   64.59   11.10
   1 -15   1   59.99    9.00
  -1 -15  -1   53.99   10.20
  -1  15  -1   58.09   10.30
  -1  15  -1   48.90    8.40
   1  15   1   55.09    9.10
   1  15   1   51.89   11.40
  -1  15  -1   49.90    7.30
   2 -15   1  435.96   27.20
  -2 -15  -1  457.65   35.70
  -2 -15  -1  457.45   26.10
  -2 -15  -1  434.16   23.20
   2  15   1  465.35   26.60
  -2  15  -1  425.56   24.60
   2  15   1  418.16   25.10
  -2  15  -1  446.16   26.60
  -2  15  -1  472.15   23.60
   2  15   1  416.16   27.20
  -3 -15  -1  132.89   13.10
  -3 -15  -1  145.49   13.90
   3 -15   1  145.29   17.20
  -3 -15  -1  122.19   10.70
   3  15   1  156.78   15.70
  -3  15  -1  140.19   12.90
   3  15   1  141.89   14.00
  -3  15  -1  139.19   13.50
   3  15   1  125.09   13.00
  -3  15  -1  135.39   11.00
  -4 -15  -1   63.59   10.80
   4 -15   1   55.19    9.10
   4 -15   1   74.29   13.30
  -4 -15  -1   54.79    8.30
  -4 -15  -1   53.29   10.90
  -4  15  -1   53.19    9.60
   4  15   1   62.69   12.20
   4  15   1   55.59   10.10
   4  15   1   41.20    9.30
  -4  15  -1   49.50    7.70
  -4  15  -1   56.09   10.30
  -5 -15  -1  185.58   16.20
  -5 -15  -1  198.88   18.60
  -5 -15  -1  207.58   14.30
   5 -15   1  194.68   19.20
   5 -15   1  207.88   16.20
   5  15   1  196.58   19.00
  -5  15  -1  184.38   16.80
   5  15   1  212.58   17.80
  -5  15  -1  179.88   17.20
  -5  15  -1  174.08   13.20
   6 -15   1   88.29   15.90
  -6 -15  -1  121.69   19.10
   6 -15   1   90.59   13.70
   6 -15   1   92.39   16.50
  -6 -15  -1  104.09   14.40
  -6 -15  -1  102.89   10.10
   6  15   1  125.59   18.60
  -6  15  -1   97.89   17.00
   6  15   1  106.99   15.50
   7 -15   1   15.20    8.60
   7 -15   1   18.50    5.10
   7 -15   1   12.60    7.30
  -7 -15  -1    6.40    4.00
  -7 -15  -1   -0.30    4.70
   7  15   1   18.40    7.90
  -7  15  -1   -2.30    5.00
   7  15   1    6.20    6.20
  -8 -15  -1   36.20    9.30
   8 -15   1   36.90    6.30
  -8 -15  -1   33.00    6.30
   8  15   1   38.50   11.30
   8  15   1   37.20   11.10
   9 -15   1   -8.00    7.20
  -9 -15  -1    5.20    6.30
   9 -15   1   11.50    3.50
   9  15   1    5.60    9.00
   9  15   1  -12.20    8.40
 -10 -15  -1   -7.10    2.70
 -10 -15  -1    1.80    3.00
 -10 -15  -1  -13.90    5.40
  10 -15   1    6.90   10.20
  10  15   1    0.00    7.70
  11 -15   1  -19.40    9.30
  11  15   1   19.40   12.40
  11 -16  -1   -5.60    9.10
  11  16  -1    7.00    9.50
 -11  16   1   13.60    8.90
  11  16  -1   -3.90   12.00
  10 -16  -1  -10.90    7.40
 -10 -16   1   -1.30    2.80
 -10 -16   1   -3.30    2.60
 -10  16   1   -3.60    5.80
  10  16  -1    3.70   14.10
  10  16  -1    5.60    9.30
  10  16  -1    3.60    7.50
  -9 -16   1   20.20    4.80
  -9 -16   1   11.00    5.30
   9 -16  -1   12.10    3.50
   9 -16  -1   33.50   11.30
   9  16  -1   18.30   10.40
   9  16  -1   32.70    9.00
  -9  16   1    6.00    6.40
   8 -16  -1   11.40    3.90
   8 -16  -1    0.90    6.10
  -8 -16   1    0.60    3.50
  -8 -16   1    5.70    4.40
  -8  16   1    6.80    5.80
   8  16  -1    8.40    5.80
   8  16  -1   -6.10    8.40
   7 -16  -1   56.49   12.80
  -7 -16   1   78.29    9.70
   7 -16  -1   49.90    7.50
  -7 -16   1   57.49    8.70
   7  16  -1   57.09   13.20
  -7  16   1   59.49   11.00
   7  16  -1   60.19   13.30
  -7  16   1   75.79   11.80
   7  16  -1   56.59   10.10
  -6 -16   1  153.68   13.00
   6 -16  -1  133.19   16.00
  -6 -16   1  127.89   11.40
  -6  16   1  125.39   13.90
   6  16  -1  125.49   15.80
   6  16  -1  125.89   16.00
   6  16  -1  151.68   18.10
  -6  16   1  115.59   12.60
  -5 -16   1    8.40    5.70
  -5 -16   1    7.00    3.90
   5 -16  -1    4.90    3.10
   5 -16  -1    0.40    4.20
  -5 -16   1   12.40    4.30
   5  16  -1    7.00    4.90
  -5  16   1    0.60    3.40
   5  16  -1    0.80    5.90
  -5  16   1    0.10    3.60
   5  16  -1    9.80    4.70
  -4 -16   1   12.70    4.60
  -4 -16   1   12.30    5.90
  -4 -16   1   13.70    4.40
   4 -16  -1   15.60    6.20
   4 -16  -1   22.00    5.10
   4  16  -1    7.10    4.90
  -4  16   1   12.40    4.60
   4  16  -1   10.30    4.60
   4  16  -1   14.60    7.20
  -4  16   1   21.60    6.70
   3 -16  -1   20.70    5.10
  -3 -16   1   14.40    4.90
   3 -16  -1   15.70    7.90
  -3 -16   1   23.30    5.60
  -3 -16   1   16.30    5.90
  -3  16   1   13.00    4.90
  -3  16   1   20.10    5.50
   3  16  -1   21.90    7.50
  -2 -16   1   17.90    6.10
  -2 -16   1   14.60    6.20
  -2 -16   1   20.30    5.60
   2 -16  -1   21.00    5.20
  -2 -16   1   19.50    5.30
   2 -16  -1   13.30    4.90
   2 -16  -1   16.10    6.10
   2  16  -1    7.60    5.10
  -2  16   1   14.30    5.10
   2  16  -1   17.70    5.70
  -2  16   1   10.80    4.50
  -1 -16   1  182.38   14.50
   1 -16  -1  207.98   14.60
  -1 -16   1  180.48   14.90
   1 -16  -1  181.38   15.90
  -1 -16   1  189.58   17.00
   1 -16  -1  167.68   13.20
  -1 -16   1  188.08   13.70
   1  16  -1  208.48   14.20
  -1  16   1  188.08   15.50
   1  16  -1  171.98   18.40
   1  16  -1  204.28   15.60
  -1  16   1  205.78   14.80
   0 -16  -1  255.37   17.10
   0 -16   1  313.87   22.20
   0 -16  -1  280.57   20.60
   0 -16   1  314.17   19.90
   0 -16  -1  299.57   19.00
   0 -16   1  257.47   18.50
   0 -16  -1  322.77   21.30
   0  16   1  320.97   21.20
   0  16   1  279.97   18.70
   0  16  -1  271.57   17.60
   0  16  -1  346.57   22.40
   0  16  -1  323.67   20.20
   1 -16   1  172.18   14.10
   1 -16   1  170.28   16.10
  -1 -16  -1  188.18   15.60
   1 -16   1  167.88   13.20
  -1 -16  -1  185.78   13.30
  -1 -16  -1  175.98   14.50
  -1  16  -1  169.28   13.00
   1  16   1  159.18   15.40
   1  16   1  175.38   14.40
  -1  16  -1  197.78   15.10
  -1  16  -1  172.58   15.40
  -2 -16  -1   42.10    7.00
  -2 -16  -1   45.50    9.00
  -2 -16  -1   44.10    8.70
   2 -16   1   42.10    8.10
   2 -16   1   49.20    9.90
  -2  16  -1   53.09    9.30
   2  16   1   50.69   10.70
   2  16   1   46.30    9.30
  -2  16  -1   39.20    8.90
  -2  16  -1   37.00    7.00
  -3 -16  -1   16.70    5.80
   3 -16   1   21.20    7.30
  -3 -16  -1   19.80    6.30
  -3 -16  -1   11.10    4.00
   3 -16   1   14.10    4.80
  -3  16  -1   10.90    4.10
  -3  16  -1   21.30    6.10
   3  16   1   23.80    7.10
   3  16   1   16.50    7.50
  -3  16  -1   17.00    5.90
   4 -16   1   13.30    6.50
  -4 -16  -1   12.40    4.50
  -4 -16  -1   17.30    6.30
   4 -16   1   21.80    5.40
  -4 -16  -1   22.50    6.90
   4  16   1   10.80    5.60
   4  16   1   15.90    6.10
  -4  16  -1   20.40    5.10
   4  16   1   10.50    6.30
  -4  16  -1   24.00    6.90
  -4  16  -1   19.90    6.80
   5 -16   1   70.29    8.70
  -5 -16  -1  114.39   16.40
  -5 -16  -1  102.89   15.90
   5 -16   1   82.69   15.10
  -5 -16  -1  103.79   10.00
  -5  16  -1   65.49   12.10
  -5  16  -1   72.29   11.70
  -5  16  -1   80.49    9.10
   5  16   1  106.29   16.60
   5  16   1   78.39   12.30
   6 -16   1  247.78   23.50
   6 -16   1  257.37   21.30
   6 -16   1  270.77   17.60
  -6 -16  -1  284.47   20.90
  -6 -16  -1  258.47   23.10
  -6 -16  -1  274.37   17.80
  -6  16  -1  285.17   23.40
   6  16   1  272.57   24.20
   6  16   1  265.87   21.90
  -6  16  -1  280.97   21.90
   7 -16   1   34.90    6.70
  -7 -16  -1   35.20    7.10
  -7 -16  -1   37.70    9.00
   7 -16   1   50.19   13.00
   7  16   1   22.80    9.00
   7  16   1   44.30   11.20
   8 -16   1    3.50    6.30
  -8 -16  -1    4.10    5.30
  -8 -16  -1    0.80    3.60
   8 -16   1   -1.80    4.20
   8  16   1   -0.80    6.90
   8  16   1    3.00    5.40
  -9 -16  -1   10.10    6.40
   9 -16   1   13.30    3.80
   9 -16   1  -13.10    7.30
   9  16   1   14.50    9.70
   9  16   1   13.50    8.80
 -10 -16  -1   10.10    7.70
  10 -16   1    9.20   10.20
 -10 -16  -1   -2.00    3.10
  10  16   1   17.40   10.70
  11 -16   1   11.80   11.90
  11  16   1    0.90    9.30
  11 -17  -1   25.90   12.30
  11  17  -1  -19.50   18.20
 -11  17   1    4.90    8.60
  11  17  -1    5.50   10.00
 -10 -17   1   -1.10    3.30
  10 -17  -1   15.00    8.80
  10  17  -1    6.30   14.60
  10  17  -1   11.10    9.40
 -10  17   1    3.70    6.00
   9 -17  -1    1.30    7.20
   9 -17  -1    1.60    3.10
  -9 -17   1   -5.10    4.20
  -9 -17   1    4.80    4.00
  -9  17   1    0.10    4.90
   9  17  -1    6.80    7.20
   9  17  -1   -4.60    6.50
   9  17  -1   25.50   12.90
  -8 -17   1   11.90    5.50
   8 -17  -1   18.40    8.80
  -8 -17   1   32.60    6.30
   8 -17  -1   20.50    4.90
   8  17  -1    9.00    6.90
  -8  17   1   19.20    7.40
   8  17  -1   19.00    8.00
   8  17  -1   13.50   10.00
   7 -17  -1    1.70    6.30
  -7 -17   1    3.50    3.90
   7 -17  -1   10.10    4.10
  -7 -17   1    4.50    4.40
   7  17  -1   19.70    7.60
   7  17  -1   22.70   10.10
  -7  17   1   14.50    6.20
  -7  17   1   14.10    6.90
   7  17  -1    1.70    5.30
   6 -17  -1  383.16   23.20
  -6 -17   1  447.56   25.10
  -6 -17   1  445.96   24.80
   6 -17  -1  469.95   31.20
  -6 -17   1  473.75   31.30
   6  17  -1  516.95   32.90
  -6  17   1  465.05   27.40
   6  17  -1  453.65   26.90
  -6  17   1  448.16   27.80
   6  17  -1  411.76   32.40
  -5 -17   1   90.29    9.80
   5 -17  -1   75.39   13.10
  -5 -17   1  100.59   10.70
  -5 -17   1  100.59   15.10
   5 -17  -1   94.69    9.80
  -5  17   1  107.29   11.40
   5  17  -1  106.49   17.60
   5  17  -1   89.99   14.40
   5  17  -1  108.29   11.60
  -5  17   1   99.69   11.90
  -4 -17   1   60.59   11.20
   4 -17  -1   59.99    8.80
   4 -17  -1   41.70    9.40
  -4 -17   1   37.70    7.10
  -4 -17   1   48.20    8.40
  -4  17   1   41.50    7.90
   4  17  -1   41.40   10.80
  -4  17   1   52.29   10.10
   4  17  -1   42.30    9.40
  -3 -17   1    6.60    3.40
   3 -17  -1    0.20    2.40
  -3 -17   1    2.40    3.20
   3 -17  -1    7.90    4.90
  -3 -17   1    4.20    3.70
   3  17  -1   10.80    6.10
  -3  17   1    4.50    3.30
   3  17  -1   -0.30    3.60
  -3  17   1    1.40    3.30
  -2 -17   1    0.80    2.80
  -2 -17   1    2.20    4.60
  -2 -17   1   -1.60    2.90
   2 -17  -1   -2.60    2.00
   2 -17  -1    1.00    3.70
   2 -17  -1    3.10    3.00
  -2 -17   1    2.50    2.60
   2  17  -1    3.60    3.70
   2  17  -1    5.30    5.10
  -2  17   1    4.00    3.30
  -2  17   1    3.80    3.50
  -1 -17   1    7.00    4.30
  -1 -17   1   17.50    6.80
   1 -17  -1    3.20    3.80
   1 -17  -1   10.60    4.00
  -1 -17   1    6.10    3.00
   1 -17  -1    7.00    3.80
  -1 -17   1    6.80    4.00
   1  17  -1   13.10    4.30
  -1  17   1   13.00    4.90
   1  17  -1    5.50    4.70
   1  17  -1    8.10    4.80
  -1  17   1   13.20    5.00
   0 -17   1   62.59   11.30
   0 -17  -1   63.79   11.40
   0 -17  -1   46.50    8.40
   0 -17  -1   59.69   10.30
   0 -17   1   47.50    9.30
   0 -17   1   58.39    8.80
   0 -17  -1   54.19    8.50
   0  17  -1   50.19   10.40
   0  17   1   56.99   10.70
   0  17   1   56.99    9.60
   0  17  -1   70.89   11.00
   0  17  -1   52.49    8.10
   1 -17   1   35.10    7.10
  -1 -17  -1   29.40    6.40
   1 -17   1   31.20    8.20
   1 -17   1   37.70    7.70
  -1 -17  -1   29.80    7.90
  -1 -17  -1   33.50    7.30
  -1  17  -1   43.00    9.50
  -1  17  -1   38.10    8.30
   1  17   1   26.10    6.60
  -1  17  -1   42.70    7.40
   1  17   1   36.80    8.80
   2 -17   1  282.77   25.40
   2 -17   1  300.37   18.90
  -2 -17  -1  313.57   21.40
  -2 -17  -1  312.47   21.10
  -2 -17  -1  315.27   18.80
  -2  17  -1  312.97   18.90
  -2  17  -1  240.88   19.90
  -2  17  -1  292.17   19.90
   2  17   1  286.67   22.40
   2  17   1  295.57   21.30
  -3 -17  -1   13.10    5.90
  -3 -17  -1   16.00    4.90
   3 -17   1   15.80    6.60
   3 -17   1   14.10    4.70
  -3 -17  -1   12.30    5.20
  -3  17  -1    5.50    3.10
   3  17   1   19.30    7.60
   3  17   1   18.60    6.20
  -3  17  -1   17.90    5.90
   3  17   1   16.40    7.60
  -3  17  -1   18.30    6.50
  -4 -17  -1   46.40    9.30
  -4 -17  -1   27.70    8.20
  -4 -17  -1   42.90    7.90
   4 -17   1   43.60   10.50
   4 -17   1   48.10    8.00
  -4  17  -1   39.40    9.80
  -4  17  -1   45.10    9.40
   4  17   1   50.89   10.40
   4  17   1   41.20   10.50
   4  17   1   30.90    8.10
  -4  17  -1   43.50    7.60
  -5 -17  -1   20.00    5.70
  -5 -17  -1   31.10    9.20
   5 -17   1   13.60    8.20
   5 -17   1   23.50    5.80
  -5 -17  -1   23.20    8.50
  -5  17  -1   26.00    7.40
   5  17   1   23.70    7.60
   5  17   1   18.80    8.30
  -5  17  -1   25.50    8.90
   5  17   1   30.70   10.50
  -6 -17  -1  185.68   17.10
  -6 -17  -1  139.09   18.10
   6 -17   1  176.98   19.70
   6 -17   1  165.28   13.70
   6 -17   1  165.68   17.80
  -6 -17  -1  162.28   13.80
   6  17   1  178.68   17.80
   6  17   1  171.98   19.40
  -6  17  -1  178.48   18.20
  -6  17  -1  199.08   18.20
   7 -17   1   17.10    5.50
  -7 -17  -1   25.20    5.90
  -7 -17  -1   34.00    8.60
   7 -17   1   23.40   10.40
   7  17   1   18.70    9.00
  -7  17  -1   17.20    8.80
   7  17   1   22.70    8.30
  -8 -17  -1   -1.60    4.90
   8 -17   1   -5.80    3.50
   8 -17   1   -0.30    6.90
  -8 -17  -1   -8.10    3.50
   8  17   1   -2.80    8.10
   8  17   1    5.10    8.00
   9 -17   1   -0.50    3.40
  -9 -17  -1   -4.30    5.20
  -9 -17  -1   -0.90    4.00
   9 -17   1    2.40    7.70
   9  17   1   10.50    8.00
   9  17   1   11.50    9.90
  10 -17   1   16.50   11.20
 -10 -17  -1   10.80    7.90
 -10 -17  -1    4.10    3.90
 -10 -17  -1   -0.60    4.50
  10  17   1   19.90   10.80
 -10  17  -1   -2.90    6.60
  11 -17   1   -1.80   11.00
 -11  17  -1   -4.90    9.80
  11  17   1   -3.70   11.90
  11 -18  -1   22.70   11.90
  11  18  -1   19.20   11.30
 -11  18   1    0.40    8.70
  10 -18  -1    9.40    9.90
  10  18  -1   25.90   10.90
 -10  18   1  -11.30    5.50
   9 -18  -1   -0.20    7.70
  -9 -18   1   -3.00    4.60
   9 -18  -1    4.40    3.40
  -9 -18   1    9.60    4.90
  -9  18   1   -5.80    4.10
   9  18  -1   25.50   12.90
   9  18  -1    8.20    9.20
   9  18  -1   -1.40    7.70
  -8 -18   1    7.70    4.50
   8 -18  -1    5.60    4.50
   8 -18  -1   11.70    7.60
  -8 -18   1    5.90    4.60
   8  18  -1   27.80   12.40
  -8  18   1    8.80    5.70
   8  18  -1   13.70    7.70
   8  18  -1    0.50    6.10
  -7 -18   1   47.10    9.70
   7 -18  -1   26.30    9.50
  -7 -18   1   36.40    7.70
   7 -18  -1   35.30    6.70
   7  18  -1   34.50   12.50
   7  18  -1   37.90    9.00
   7  18  -1   18.20    9.00
  -7  18   1   24.10    8.50
  -7  18   1   26.10    7.70
  -6 -18   1   73.09   10.40
   6 -18  -1   68.69   13.00
  -6 -18   1   82.29   21.70
   6 -18  -1   72.99    8.90
  -6 -18   1   58.59    9.50
   6  18  -1   63.99   11.20
   6  18  -1   61.39   13.00
   6  18  -1   71.39   15.80
  -6  18   1   78.59   12.40
  -6  18   1   66.89   11.80
   5 -18  -1   34.20    7.50
  -5 -18   1   60.29   12.50
   5 -18  -1   31.90    9.10
  -5 -18   1   57.69    8.90
  -5 -18   1   39.50    7.90
  -5  18   1   32.00    7.50
   5  18  -1   62.29   13.80
   5  18  -1   39.40   10.40
  -5  18   1   36.40    8.80
   5  18  -1   45.90    8.60
  -4 -18   1   63.99   11.80
  -4 -18   1   68.79   10.10
   4 -18  -1   54.09    8.50
   4 -18  -1   65.79   11.50
  -4 -18   1   61.19    9.60
   4  18  -1   57.79   11.30
  -4  18   1   78.39   12.10
  -4  18   1   56.09    9.70
   4  18  -1   71.39   14.00
  -3 -18   1    9.70    5.10
  -3 -18   1    2.70    3.80
   3 -18  -1    4.50    3.20
   3 -18  -1    4.70    4.60
  -3 -18   1    4.30    3.20
   3  18  -1    4.10    3.80
  -3  18   1    6.40    3.70
  -3  18   1    7.10    4.30
   3  18  -1   -5.80    4.30
  -2 -18   1  110.69   10.60
  -2 -18   1   89.09   10.70
   2 -18  -1   88.89   10.10
  -2 -18   1  105.29   11.80
   2 -18  -1  103.39   12.80
  -2 -18   1   76.79   13.10
   2 -18  -1   91.49    9.70
   2  18  -1   96.59   11.80
   2  18  -1  108.19   13.70
  -2  18   1  103.59   10.90
  -2  18   1   87.59   11.30
   1 -18  -1    0.50    6.90
  -1 -18   1    4.60    4.30
  -1 -18   1    6.70    4.10
   1 -18  -1   11.40    4.00
  -1 -18   1    7.40    5.80
   1 -18  -1    3.10    3.40
  -1 -18   1    9.60    4.10
   1  18  -1    7.90    5.30
  -1  18   1    2.10    3.80
  -1  18   1    5.60    3.80
   1  18  -1    2.80    3.60
   0 -18  -1  361.56   25.00
   0 -18   1  361.56   25.30
   0 -18  -1  355.06   24.00
   0 -18  -1  310.07   20.00
   0 -18  -1  314.87   21.20
   0 -18   1  343.37   20.90
   0  18  -1  352.56   22.70
   0  18  -1  354.56   24.20
   0  18   1  359.16   24.40
   0  18  -1  330.27   20.90
   0  18   1  338.17   21.90
  -1 -18  -1    7.50    4.70
  -1 -18  -1    3.90    3.30
   1 -18   1    3.20    2.80
   1 -18   1    8.50    4.80
  -1  18  -1   11.20    4.30
   1  18   1    2.00    3.30
   1  18   1    6.90    5.30
  -1  18  -1    4.50    5.00
  -1  18  -1    5.50    4.00
  -2 -18  -1   -2.30    2.30
  -2 -18  -1    4.00    4.60
  -2 -18  -1   -4.60    2.60
   2 -18   1   -0.60    2.60
   2 -18   1    3.20    4.30
   2  18   1    4.10    4.00
  -2  18  -1    1.60    3.60
  -2  18  -1    4.20    3.30
  -2  18  -1    0.70    3.40
   2  18   1    1.60    4.50
   3 -18   1   51.39    9.00
  -3 -18  -1   57.59   10.60
  -3 -18  -1   47.70    9.40
   3 -18   1   49.60   10.80
  -3 -18  -1   54.99    8.80
   3  18   1   67.19   11.50
  -3  18  -1   49.50   10.00
   3  18   1   58.99   12.10
   3  18   1   43.90    9.50
  -3  18  -1   35.80    8.20
  -3  18  -1   72.59   15.00
  -4 -18  -1    1.40    4.10
  -4 -18  -1   -3.60    3.90
   4 -18   1   -4.10    4.00
   4 -18   1    3.20    2.90
  -4 -18  -1    3.00    3.20
   4  18   1    1.90    4.30
  -4  18  -1    0.50    4.10
   4  18   1   -0.60    5.10
   4  18   1   -3.40    2.80
  -4  18  -1    2.30    3.80
  -5 -18  -1  176.68   16.40
   5 -18   1  176.08   18.90
   5 -18   1  149.99   13.40
  -5 -18  -1  182.08   14.10
  -5 -18  -1  163.38   17.80
  -5  18  -1  184.58   16.80
   5  18   1  147.99   17.50
   5  18   1  149.19   21.90
  -5  18  -1  144.39   16.10
   5  18   1  143.79   15.90
  -6 -18  -1  243.38   19.60
   6 -18   1  226.68   16.20
  -6 -18  -1  198.88   20.40
   6 -18   1  178.48   20.60
  -6 -18  -1  209.18   16.00
  -6  18  -1  233.18   20.20
   6  18   1  194.48   19.70
  -6  18  -1  222.78   21.10
   6  18   1  195.48   21.30
   6  18   1  199.28   23.50
   7 -18   1    7.40    4.10
   7 -18   1    9.30    7.70
  -7 -18  -1    5.00    4.50
  -7 -18  -1    3.00    4.90
   7  18   1    8.20    6.60
   7  18   1   14.30    7.90
  -7  18  -1    8.80    7.00
   7  18   1   -3.70    8.80
  -8 -18  -1   44.10    8.10
  -8 -18  -1   44.30   10.20
   8 -18   1   32.70   12.80
   8 -18   1   50.09    7.70
   8  18   1   44.10   13.30
   8  18   1   51.79   13.40
  -8  18  -1   48.30   11.80
   9 -18   1   -4.50    7.30
  -9 -18  -1    3.70    6.30
  -9 -18  -1   -4.30    4.20
   9  18   1   15.10    8.50
   9  18   1  -15.90    8.50
  10 -18   1    1.20   10.90
 -10 -18  -1  -14.10    4.80
 -10 -18  -1   29.80    9.60
 -10 -18  -1    5.00    4.60
 -10  18  -1  -13.60    7.30
  10  18   1   24.10   12.10
  11 -18   1  -10.60   12.00
 -11  18  -1   -4.40   10.30
  11  18   1    4.20   10.20
  11 -19  -1   23.40   12.20
  11  19  -1    8.20   10.40
 -11  19   1   12.10   10.10
 -10 -19   1   -2.60    5.30
  10 -19  -1    3.70    9.80
  10  19  -1   41.50   13.50
 -10  19   1    0.80    7.00
   9 -19  -1   15.10    5.00
   9 -19  -1    6.70    9.40
  -9 -19   1   21.70    6.00
  -9 -19   1   13.20    6.10
  -9  19   1   -2.40    4.80
   9  19  -1   22.80    9.00
   9  19  -1   15.10    8.70
   9  19  -1   32.60   16.90
  -8 -19   1   33.90    7.60
   8 -19  -1   36.60    6.90
  -8 -19   1   23.00    7.20
   8 -19  -1   21.90   13.90
  -8  19   1   42.40    9.40
   8  19  -1   18.90    8.30
   8  19  -1   36.70   11.00
   8  19  -1   13.80   12.50
   7 -19  -1    2.10    6.10
   7 -19  -1    6.20    4.10
  -7 -19   1    6.00    4.50
   7  19  -1   -8.60    7.70
   7  19  -1   10.90    7.60
  -7  19   1    8.20    5.80
   7  19  -1   15.10    6.90
  -7  19   1   10.20    6.00
   6 -19  -1   11.30    4.60
  -6 -19   1   15.10    5.50
  -6 -19   1   11.00    4.60
   6  19  -1   24.60    8.10
  -5 -19   1   19.50    6.20
   5 -19  -1   11.10    4.70
   5 -19  -1    4.30    6.30
  -5 -19   1   13.40    6.40
  -5 -19   1    8.20    4.50
   5  19  -1   25.20   10.20
  -5  19   1   10.30    5.10
   5  19  -1   10.20    5.70
   5  19  -1   15.50    6.90
  -4 -19   1   25.80    6.00
   4 -19  -1   34.90    7.00
   4 -19  -1   32.10    8.60
  -4 -19   1   32.90    7.40
  -4 -19   1   35.00    8.90
  -4  19   1   35.50    8.70
   4  19  -1   31.20   10.00
  -4  19   1   23.90    6.70
   4  19  -1   30.90    8.90
  -3 -19   1    5.70    4.30
  -3 -19   1    8.50    4.80
   3 -19  -1   18.40    5.10
  -3 -19   1    8.00    4.10
   3 -19  -1   17.10    6.60
  -3  19   1   12.50    5.10
  -3  19   1    5.50    5.20
   3  19  -1    7.80    7.00
   3  19  -1   10.80    5.70
  -2 -19   1    4.10    3.10
  -2 -19   1    6.60    4.50
   2 -19  -1   15.30    6.50
  -2 -19   1   10.40    5.10
   2 -19  -1    8.20    4.00
   2 -19  -1    9.50    4.60
   2  19  -1    4.90    5.30
  -2  19   1    5.00    4.50
  -2  19   1    8.10    4.40
   2  19  -1    5.00    5.10
   1 -19  -1   41.20    8.20
   1 -19  -1   43.00    9.60
  -1 -19   1   57.49   10.00
  -1 -19   1   63.39    9.40
   1 -19  -1   53.19    9.10
  -1 -19   1   69.19   10.90
   1  19  -1   72.79   11.60
  -1  19   1   46.40    9.40
  -1  19   1   61.79   10.30
   1  19  -1   49.70   10.90
   0 -19   1   48.40   12.80
   0 -19   1   48.20    8.70
   0 -19  -1   40.60    9.70
   0 -19  -1   46.70    8.00
   0 -19   1   35.90    8.60
   0 -19  -1   64.59   10.50
   0 -19  -1   50.79   11.00
   0  19  -1   58.09   11.50
   0  19   1   46.50    9.40
   0  19   1   70.39   12.40
   0  19  -1   37.10    8.50
   0  19  -1   45.70    8.50
   1 -19   1   10.60    5.70
   1 -19   1   13.90    6.90
  -1 -19  -1   11.80    5.90
   1 -19   1   15.70    5.60
  -1 -19  -1   11.40    5.00
  -1 -19  -1   15.60    5.10
  -1  19  -1   10.60    5.30
  -1  19  -1   11.20    4.40
   1  19   1    9.10    6.10
  -1  19  -1   18.10    6.80
   1  19   1   21.30    6.90
  -2 -19  -1   57.69   10.90
   2 -19   1   35.20    9.50
   2 -19   1   46.30    8.20
  -2 -19  -1   43.10    9.70
  -2 -19  -1   38.70    7.70
  -2  19  -1   47.50    9.50
  -2  19  -1   31.20    8.50
  -2  19  -1   47.90    8.30
   2  19   1   64.89   12.50
   2  19   1   50.29   10.60
   3 -19   1    3.50    3.70
  -3 -19  -1    8.30    5.30
  -3 -19  -1    6.00    3.90
   3 -19   1    5.10    5.30
  -3 -19  -1   16.20    6.30
  -3  19  -1    9.80    5.40
  -3  19  -1   19.60    5.80
   3  19   1   14.80    7.70
  -3  19  -1    1.80    5.60
   3  19   1   12.70    5.80
   4 -19   1   17.50    7.60
   4 -19   1   24.80    6.20
  -4 -19  -1   21.70    7.60
  -4 -19  -1   16.50    5.40
   4  19   1   30.10    9.00
  -4  19  -1   34.10    8.70
   4  19   1   28.30    8.40
   4  19   1   19.70    9.20
  -4  19  -1   30.70    8.80
  -5 -19  -1   15.20    6.80
   5 -19   1    5.40    4.60
   5 -19   1   16.60    8.70
  -5 -19  -1   18.80    5.70
  -5 -19  -1   30.70   11.50
   5  19   1   18.50    8.30
   5  19   1   11.90    7.00
   5  19   1   35.40   11.30
  -5  19  -1   17.30    6.90
  -6 -19  -1   99.69   16.90
   6 -19   1  125.29   19.40
   6 -19   1  137.79   12.70
  -6 -19  -1  120.09   12.20
  -6 -19  -1  111.19   14.10
   6  19   1  107.99   15.80
   6  19   1   92.09   18.70
   6  19   1   96.69   16.80
  -6  19  -1   98.99   16.30
  -6  19  -1  128.49   15.80
   7 -19   1   13.00    8.50
   7 -19   1   -0.90    4.00
  -7 -19  -1    9.20    5.20
  -7 -19  -1   -3.10    4.60
  -7  19  -1   10.20    6.30
   7  19   1   10.70    7.10
   7  19   1    3.00    7.50
   7  19   1   17.60   10.40
  -8 -19  -1   18.20    6.00
  -8 -19  -1   11.30    6.40
   8 -19   1   -3.80    7.20
   8 -19   1   19.20    6.20
  -8  19  -1   10.70    8.00
   8  19   1   25.80   10.90
   9 -19   1   11.60    9.90
   9 -19   1    2.40    4.40
  -9 -19  -1   -2.30    4.80
  -9 -19  -1    2.60    7.20
   9  19   1    2.50    8.90
   9  19   1   -4.80    8.90
 -10 -19  -1   -0.40    5.70
  10 -19   1    0.70    8.90
 -10 -19  -1   -5.80    7.30
 -10  19  -1    0.60    8.60
  10  19   1   -5.00    8.20
  11 -19   1   22.10   12.80
  11  19   1   17.70   12.90
 -11  19  -1   -3.60   10.80
 -11 -20   1   -0.80    6.10
  11 -20  -1    0.00   11.30
  11  20  -1   14.00   11.90
 -11  20   1   -9.90   10.20
  10 -20  -1    4.50    9.00
 -10 -20   1   -1.80    5.10
  10 -20  -1  -10.10    3.40
  10  20  -1   -2.00    8.00
 -10  20   1  -18.80    6.70
  -9 -20   1    8.30    6.10
  -9 -20   1   21.30    7.30
   9 -20  -1   19.30    5.30
   9 -20  -1   17.20   10.20
   9  20  -1   10.10    9.20
  -9  20   1   -2.00    5.70
   9  20  -1    3.30    9.00
   8 -20  -1   10.70    4.40
  -8 -20   1   -1.40    4.20
  -8 -20   1    2.80    4.70
   8 -20  -1   10.10    7.20
  -8  20   1    8.00    6.80
   8  20  -1    6.10    7.30
   8  20  -1    8.90   12.00
   8  20  -1   -2.50    5.30
   7 -20  -1   42.80    8.60
  -7 -20   1   71.19   10.80
  -7 -20   1   70.89   10.70
   7 -20  -1   64.89   14.40
  -7  20   1   72.39   12.80
   7  20  -1   70.49   12.30
   7  20  -1   75.09   17.20
   7  20  -1   71.39   15.40
  -6 -20   1   19.70    5.70
   6 -20  -1   21.10    6.00
  -6 -20   1   15.70    5.90
   6 -20  -1   20.80    8.30
   6  20  -1   15.70    6.30
   6  20  -1   24.60    9.20
  -6  20   1   20.80    7.70
  -6  20   1   21.00    6.90
   6  20  -1   26.60   10.80
  -5 -20   1  407.56   32.90
  -5 -20   1  401.76   24.00
  -5 -20   1  395.66   23.90
   5 -20  -1  370.46   27.70
   5 -20  -1  341.17   22.40
   5  20  -1  423.66   32.10
  -5  20   1  356.46   25.60
   5  20  -1  412.76   29.40
  -5  20   1  378.76   24.70
   4 -20  -1   12.30    4.40
  -4 -20   1   12.50    5.20
   4 -20  -1   17.00    7.70
  -4 -20   1   26.00    8.60
  -4 -20   1    9.50    5.30
  -4  20   1   19.50    7.30
   4  20  -1   19.80    6.90
  -4  20   1   28.40    7.80
   4  20  -1   24.00   10.50
  -3 -20   1    7.70    4.00
   3 -20  -1   31.70    9.20
  -3 -20   1   12.70    6.40
  -3 -20   1   26.40    6.80
   3 -20  -1   18.80    5.90
  -3  20   1   18.70    6.00
   3  20  -1   16.30    6.80
   3  20  -1   30.50    9.80
  -3  20   1   27.70    7.60
   2 -20  -1   12.30    5.40
   2 -20  -1   16.60    5.10
  -2 -20   1   22.60    7.20
  -2 -20   1   20.20    5.90
  -2 -20   1   13.60    6.80
  -2 -20   1   15.30    6.00
   2 -20  -1   18.30    7.20
  -2  20   1   20.50    6.90
   2  20  -1   26.80    9.20
   2  20  -1   18.70    6.50
  -2  20   1   16.30    5.90
   1 -20  -1  131.89   13.10
   1 -20  -1  153.48   16.20
   1 -20  -1  141.19   12.80
  -1 -20   1  155.28   14.70
  -1 -20   1  143.19   16.50
  -1 -20   1  148.29   14.40
  -1 -20   1  166.38   13.80
   1  20  -1  123.89   13.70
  -1  20   1  136.99   14.90
  -1  20   1  141.49   14.00
   1  20  -1  134.99   15.60
   0 -20   1  125.29   15.00
   0 -20   1  117.29   12.70
   0 -20  -1  114.69   14.70
   0 -20  -1  134.29   12.20
   0 -20   1   89.49   10.70
   0  20  -1  101.99   12.40
   0  20   1  125.39   13.20
   0  20  -1  104.39   16.00
   0  20   1  136.79   14.90
   1 -20   1   88.49   11.20
  -1 -20  -1   91.69   11.80
  -1 -20  -1   82.09   13.20
   1 -20   1  101.49   16.00
  -1 -20  -1  101.39   10.60
   1 -20   1   86.99   10.00
  -1  20  -1   90.49   10.50
  -1  20  -1   76.59   11.80
   1  20   1   89.39   14.80
   1  20   1   92.19   11.70
  -1  20  -1   95.29   14.60
  -2 -20  -1   36.70    7.60
   2 -20   1   40.80    8.10
  -2 -20  -1   35.70    8.80
   2 -20   1   32.30    9.60
  -2 -20  -1   53.09   10.50
  -2  20  -1   45.90   10.10
  -2  20  -1   35.30    8.10
   2  20   1   35.80   10.40
  -2  20  -1   37.60    7.90
  -3 -20  -1   63.69   12.50
   3 -20   1   55.69    9.80
   3 -20   1   48.10   11.40
  -3 -20  -1   49.20    8.90
  -3  20  -1   63.69   10.10
   3  20   1   37.90   11.30
  -3  20  -1   59.59   10.90
   3  20   1   56.29   11.70
  -3  20  -1   32.10    8.50
  -4 -20  -1    0.30    5.10
  -4 -20  -1    5.60    3.80
   4 -20   1    3.50    3.80
  -4 -20  -1   -3.00    4.20
   4 -20   1    6.60    6.40
  -4  20  -1    1.20    4.90
   4  20   1   -1.80    5.90
   4  20   1   14.00    6.60
  -4  20  -1    3.10    4.00
   4  20   1    8.40    5.70
  -5 -20  -1    3.50    4.70
  -5 -20  -1   -6.80    3.00
   5 -20   1    2.40    3.60
   5 -20   1   -4.10    5.20
  -5 -20  -1   -5.60    5.00
   5  20   1    5.40    4.80
  -5  20  -1   -2.50    4.30
  -5  20  -1   -3.10    4.70
   5  20   1   -0.80    6.80
   5  20   1    5.30    5.40
  -6 -20  -1  134.69   15.50
   6 -20   1  139.99   13.50
  -6 -20  -1  161.68   25.30
   6 -20   1  157.18   19.70
  -6 -20  -1  140.59   13.70
   6  20   1  153.58   26.50
  -6  20  -1  175.08   17.90
   6  20   1  137.29   19.10
   6  20   1  156.78   19.30
   7 -20   1    4.90    4.50
  -7 -20  -1    0.10    5.00
  -7 -20  -1   -3.20    4.20
   7  20   1    8.00    9.50
  -7  20  -1    8.20    6.50
   7  20   1   15.60    7.40
  -8 -20  -1    2.90    5.80
   8 -20   1   13.00    7.90
  -8 -20  -1    5.30    5.80
   8 -20   1    6.60    5.00
   8  20   1    2.70    8.20
   8  20   1    5.70    9.10
  -8  20  -1   -4.90    7.00
   9 -20   1    0.30    4.60
  -9 -20  -1    8.40    6.60
   9 -20   1    5.90    9.90
  -9 -20  -1   13.70    5.80
   9  20   1    3.70   11.50
  -9  20  -1  -15.60    6.40
   9  20   1   16.80    9.60
  10 -20   1    0.50   11.00
 -10 -20  -1   -0.90    6.60
  10 -20   1    5.00    4.50
  10  20   1   -7.40    8.90
 -10  20  -1   -3.50    7.60
  11 -20   1   -3.10   12.00
  11  20   1   -3.80    9.20
 -11  20  -1   -2.80   11.70
  11 -21  -1   26.40   11.60
  11  21  -1   -1.30   10.70
 -11  21   1   24.40   20.80
 -10 -21   1    7.40    6.20
  10 -21  -1   -7.60    7.50
  10 -21  -1   -4.80    3.80
  10  21  -1    6.50    8.80
 -10  21   1   10.30    6.90
  10  21  -1   10.20   13.40
  -9 -21   1    2.70    5.90
   9 -21  -1    4.70    4.60
   9 -21  -1    3.90    8.70
  -9 -21   1   10.30    6.00
   9  21  -1    2.70    8.10
   9  21  -1   -5.50    8.60
  -9  21   1   -9.60    5.20
   8 -21  -1   17.60   10.30
  -8 -21   1    7.30    5.70
   8 -21  -1   23.30    6.00
  -8 -21   1   15.30    6.20
   8  21  -1   11.30    8.00
   8  21  -1   14.40    8.10
  -8  21   1    8.00    6.00
   8  21  -1   11.80   14.00
   7 -21  -1   90.59   16.60
  -7 -21   1   92.79   13.10
   7 -21  -1   87.79   12.00
  -7 -21   1   76.09   11.80
  -7  21   1  118.09   14.10
   7  21  -1  104.49   14.50
   7  21  -1   92.69   21.60
   6 -21  -1   18.30    8.00
   6 -21  -1   11.00    5.30
  -6 -21   1   15.20    5.80
  -6 -21   1   23.40    6.80
   6  21  -1   16.70    8.20
   6  21  -1   14.30    8.90
  -6  21   1   23.80    7.40
  -6  21   1   17.80    7.90
   6  21  -1   20.70    7.40
  -5 -21   1   -1.20    4.00
   5 -21  -1   18.40    5.50
  -5 -21   1   11.10    5.60
  -5 -21   1    7.90    6.30
   5 -21  -1    5.40    6.30
   5  21  -1    3.00    8.20
  -5  21   1   12.00    5.90
   5  21  -1   19.80    8.20
  -5  21   1    9.20    6.80
   4 -21  -1   14.20    5.50
   4 -21  -1   19.40    8.10
  -4 -21   1   19.70    6.30
  -4 -21   1   11.50    6.30
  -4 -21   1   17.00    6.30
   4  21  -1   21.90   10.20
  -4  21   1   15.50    6.50
  -4  21   1   25.90    7.00
   4  21  -1   17.60    7.60
   3 -21  -1    1.90    3.30
  -3 -21   1    1.10    2.80
   3 -21  -1    3.10    4.70
  -3 -21   1    1.40    4.20
  -3 -21   1    0.30    3.90
   3  21  -1    4.90    4.60
   3  21  -1   -2.10    4.80
  -3  21   1    0.90    4.40
  -3  21   1    1.60    3.90
  -2 -21   1  238.58   19.60
   2 -21  -1  194.28   19.30
  -2 -21   1  229.88   18.40
   2 -21  -1  209.98   17.40
  -2 -21   1  225.68   21.60
  -2 -21   1  243.58   17.70
   2 -21  -1  211.98   16.40
   2  21  -1  205.28   21.20
  -2  21   1  199.08   17.10
   2  21  -1  226.38   19.40
  -2  21   1  212.98   18.80
   1 -21  -1    0.40    3.40
  -1 -21   1   -5.20    2.50
   1 -21  -1    0.10    3.20
  -1 -21   1   -3.20    4.40
   1 -21  -1    0.60    4.20
  -1 -21   1   -4.20    3.30
  -1 -21   1    8.80    4.00
  -1  21   1    4.70    4.30
   1  21  -1    6.80    5.30
  -1  21   1   -0.30    4.40
   1  21  -1    3.10    4.50
   0 -21   1  170.88   16.30
   0 -21   1  208.18   20.10
   0 -21  -1  209.68   19.20
   0 -21  -1  236.18   20.70
   0 -21  -1  197.48   16.70
   0 -21  -1  159.98   14.60
   0 -21   1  168.28   15.20
   0  21   1  200.88   17.40
   0  21  -1  212.28   19.70
   0  21   1  205.48   19.10
   0  21  -1  211.48   18.00
  -1 -21  -1  175.98   14.80
  -1 -21  -1  186.88   16.90
  -1 -21  -1  200.68   18.30
   1 -21   1  127.49   16.80
   1 -21   1  155.78   15.20
   1 -21   1  161.18   14.60
   1  21   1  208.88   17.50
  -1  21  -1  148.49   16.90
   1  21   1  187.58   19.00
  -1  21  -1  168.58   16.10
   2 -21   1   -0.10    3.20
  -2 -21  -1   -1.10    5.20
   2 -21   1    1.30    4.80
  -2 -21  -1   -3.50    3.70
  -2 -21  -1    4.40    3.70
  -2  21  -1    8.90    5.40
  -2  21  -1   10.50    5.60
   2  21   1   -3.10    5.20
   2  21   1    9.80    5.70
  -3 -21  -1   13.30    6.80
   3 -21   1   14.40    5.90
   3 -21   1   18.00    7.50
  -3 -21  -1   30.70    8.50
  -3 -21  -1    8.70    4.70
  -3  21  -1   23.40    7.10
   3  21   1   12.60    6.40
   3  21   1   17.50    8.30
  -3  21  -1   16.90    6.90
   4 -21   1   32.90   10.70
  -4 -21  -1   42.10    9.90
   4 -21   1   26.70    7.40
  -4 -21  -1   37.80   10.20
  -4 -21  -1   30.30    7.60
   4  21   1   21.80    7.70
  -4  21  -1   39.30    9.50
   4  21   1   33.20    9.10
  -4  21  -1   32.00    9.30
   4  21   1   11.40    8.80
  -5 -21  -1   16.70    6.10
   5 -21   1   34.10    8.40
  -5 -21  -1   38.10   10.60
  -5 -21  -1   19.20    7.60
   5 -21   1   24.60    9.70
   5  21   1   27.00    9.60
  -5  21  -1   30.80    8.80
  -5  21  -1   17.40    8.60
   5  21   1    9.40   10.70
   5  21   1   17.80    7.50
  -6 -21  -1   28.80    7.00
  -6 -21  -1   23.10    8.00
   6 -21   1   45.10    8.70
   6 -21   1   42.90   12.30
   6  21   1   27.20   11.90
   6  21   1   11.10    8.40
   6  21   1   32.80    9.50
  -6  21  -1   36.90    9.60
  -7 -21  -1   20.80    7.30
  -7 -21  -1   27.90    8.40
   7 -21   1   31.40    8.00
   7 -21   1   25.00   10.20
   7  21   1   20.90   13.80
  -7  21  -1   19.90    8.60
   7  21   1   21.40   10.10
   7  21   1   29.20   10.40
  -8 -21  -1   47.70    9.70
  -8 -21  -1   34.30   10.20
   8 -21   1   34.80   13.20
   8 -21   1   38.50    8.50
   8  21   1   26.30   11.40
   8  21   1   44.70   14.20
  -9 -21  -1   13.40    7.50
   9 -21   1    5.50    5.60
   9 -21   1    2.80   10.30
  -9 -21  -1   13.60    6.50
  -9  21  -1    4.60    6.80
   9  21   1   12.10    8.90
  10 -21   1    0.60   11.20
 -10 -21  -1    2.20    9.70
  10  21   1   -2.40   11.30
 -10  21  -1   -2.60    8.60
  11  21   1    6.10   12.70
  11 -22  -1   -1.40   11.80
  11  22  -1    0.80   11.60
 -10 -22   1   -1.50    7.00
  10 -22  -1    5.30   10.10
  10  22  -1    2.20    9.20
  10  22  -1   22.80   13.70
 -10  22   1    3.80    8.00
  -9 -22   1   13.10    6.70
   9 -22  -1   -5.40    4.90
   9 -22  -1   13.80    9.60
  -9 -22   1   -0.80    5.50
   9  22  -1    6.20    8.10
  -9  22   1   -1.40    6.40
   9  22  -1   19.90    9.80
   8 -22  -1   17.00    5.90
  -8 -22   1    9.10    6.50
   8 -22  -1    6.30    8.30
  -8 -22   1   14.10    6.20
   8  22  -1   13.90   14.80
  -8  22   1    9.20    6.10
   8  22  -1   17.30    9.30
   8  22  -1   -1.00    7.10
  -7 -22   1    7.10    5.30
   7 -22  -1    4.40    4.60
   7 -22  -1   13.00    8.10
  -7 -22   1    5.60    5.50
   7  22  -1   12.40    7.80
   7  22  -1   33.00   13.00
   7  22  -1    5.40    6.60
  -7  22   1   -0.20    5.00
   6 -22  -1   15.50    5.50
  -6 -22   1   17.20    6.00
   6 -22  -1   14.80    8.00
  -6  22   1   13.00    6.10
   6  22  -1    4.50    6.10
   6  22  -1   13.50   10.10
  -6  22   1   -2.10    5.80
   5 -22  -1   21.60    9.20
  -5 -22   1   13.90    6.10
  -5 -22   1   14.60    6.30
   5 -22  -1   27.30    6.70
  -5 -22   1   25.00    8.70
  -5  22   1   32.40    8.80
  -5  22   1   16.70    6.90
   5  22  -1    8.80    9.00
   5  22  -1   19.30    8.20
   4 -22  -1   12.80    7.10
   4 -22  -1    5.50    4.10
  -4 -22   1   19.70    7.40
  -4 -22   1    9.50    5.30
  -4 -22   1   23.30    7.00
   4  22  -1   16.80    9.70
   4  22  -1   16.20    7.10
  -4  22   1    6.20    5.20
  -4  22   1   18.10    7.20
  -3 -22   1   41.90    9.20
  -3 -22   1   50.79   10.00
  -3 -22   1   61.19   12.20
   3 -22  -1   54.89   11.80
   3 -22  -1   61.69   10.30
  -3  22   1   59.69   11.40
   3  22  -1   37.60    9.80
  -3  22   1   46.10    9.60
   3  22  -1   46.50   13.30
  -2 -22   1   41.50   11.30
  -2 -22   1   38.00    9.10
  -2 -22   1   47.10    8.70
   2 -22  -1   24.70    7.20
  -2 -22   1   32.70    8.30
   2 -22  -1   50.49   11.80
   2 -22  -1   40.90    9.30
   2  22  -1   40.90    9.80
   2  22  -1   36.30   11.10
  -2  22   1   48.40   11.10
  -2  22   1   34.30    8.10
   1 -22  -1   63.09   12.70
  -1 -22   1   55.99   11.10
   1 -22  -1   61.79   10.20
  -1 -22   1   50.19   11.60
   1 -22  -1   36.90    8.70
  -1 -22   1   67.79   11.90
  -1 -22   1   67.89   10.70
  -1  22   1   58.49   11.80
   1  22  -1   63.99   13.30
  -1  22   1   42.30    9.40
   1  22  -1   51.89   10.70
   0 -22   1  115.39   13.40
   0 -22  -1  101.59   15.90
   0 -22  -1   87.49   10.90
   0 -22   1  123.59   12.80
   0 -22   1  136.49   16.60
   0 -22  -1   86.69   14.70
   0 -22  -1  105.19   12.60
   0  22   1  115.99   17.20
   0  22   1  102.69   14.80
   0  22  -1  116.99   14.90
   0  22  -1  102.79   16.70
  -1 -22  -1  176.18   15.00
  -1 -22  -1  157.28   17.00
   1 -22   1  138.59   14.80
  -1 -22  -1  163.28   16.20
   1 -22   1  192.18   15.70
   1 -22   1  173.18   18.80
   1  22   1  135.99   17.00
  -1  22  -1  145.19   17.30
   1  22   1  172.98   16.60
  -1  22  -1  170.98   16.50
  -2 -22  -1    2.30    4.40
   2 -22   1    9.40    6.80
   2 -22   1   -3.60    3.20
  -2 -22  -1    6.10    4.30
  -2 -22  -1   10.60    5.80
  -2  22  -1    0.70    5.10
   2  22   1    8.20    6.00
  -2  22  -1    2.60    4.40
   2  22   1    0.80    5.10
   3 -22   1   27.80    9.60
  -3 -22  -1   30.10    9.00
  -3 -22  -1   22.00    8.70
   3 -22   1   26.80    7.40
  -3 -22  -1   24.20    6.90
   3  22   1   22.60    8.40
   3  22   1   27.60   10.00
  -3  22  -1   18.60    7.40
  -3  22  -1   30.20    8.40
   4 -22   1   42.70    8.70
  -4 -22  -1   43.70   11.20
  -4 -22  -1   40.10    9.00
   4 -22   1   31.50   10.80
  -4 -22  -1   42.50   10.30
  -4  22  -1   54.99   11.60
   4  22   1   47.70   13.30
  -4  22  -1   61.09   12.20
   4  22   1   34.80   10.20
  -5 -22  -1    4.70    6.60
   5 -22   1    4.30    4.40
  -5 -22  -1    9.60    6.00
  -5 -22  -1    2.00    4.00
   5 -22   1    4.20    7.20
   5  22   1   -0.90    5.20
  -5  22  -1   -2.90    4.20
   5  22   1    0.50    5.10
   5  22   1   -2.10    7.40
  -5  22  -1   16.00    6.80
  -6 -22  -1   11.20    6.70
  -6 -22  -1    7.60    5.80
   6 -22   1   16.30    7.00
   6 -22   1   25.00    9.80
  -6  22  -1    1.80    6.10
   6  22   1   13.50    8.50
   6  22   1   15.00   11.00
   6  22   1    7.40    7.90
  -7 -22  -1   34.60    8.70
   7 -22   1   20.80    7.20
  -7 -22  -1   26.40    8.70
   7 -22   1    3.40    9.50
  -7  22  -1   30.50    9.70
   7  22   1   35.10   11.80
   7  22   1   20.30    9.60
   8 -22   1   65.59   16.10
  -8 -22  -1   81.79   12.80
   8 -22   1   74.49   11.50
  -8 -22  -1   59.59   12.70
   8  22   1   84.79   15.60
  -8  22  -1   60.39   16.60
   8  22   1   53.99   16.10
   9 -22   1   -6.50    5.70
  -9 -22  -1   -3.70    6.20
  -9 -22  -1    2.00    7.00
   9 -22   1  -17.90    7.80
   9  22   1   -8.40    7.30
  -9  22  -1    1.10    8.00
  10 -22   1    3.90   11.10
 -10 -22  -1   23.40    9.10
  10  22   1    1.00   12.40
 -10  22  -1    0.80   10.40
  11  23  -1   24.10   13.20
 -10 -23   1    2.70    6.10
  10 -23  -1    6.40   10.60
 -10 -23   1   -2.30   11.90
 -10  23   1   20.70    9.10
  10  23  -1   11.80   10.30
   9 -23  -1   -1.10    5.80
   9 -23  -1   18.80   10.40
  -9 -23   1   14.20    6.50
  -9 -23   1   17.40    7.30
   9  23  -1   12.80   10.50
   9  23  -1    6.50    8.10
  -9  23   1   -2.00    6.50
  -8 -23   1   26.80    8.70
  -8 -23   1   27.10    7.70
   8 -23  -1   19.60    7.10
   8 -23  -1   29.80   10.90
   8  23  -1   13.10    8.40
   8  23  -1   31.70   12.50
   7 -23  -1   45.80   14.50
   7 -23  -1   23.90    7.10
  -7 -23   1   27.00    8.40
  -7 -23   1   12.40    6.00
   7  23  -1   18.90   10.70
   7  23  -1   29.90   15.50
  -7  23   1   32.40    9.00
   6 -23  -1    2.80    6.40
   6 -23  -1    2.60    4.90
  -6 -23   1   -0.10    4.90
  -6 -23   1    0.10    4.30
  -6  23   1   12.90    6.90
   6  23  -1   -1.90    4.90
  -6  23   1   -6.60    4.00
   6  23  -1  -19.20    7.70
   5 -23  -1  143.19   18.40
  -5 -23   1  147.39   17.10
   5 -23  -1  156.08   14.80
  -5 -23   1  145.19   15.20
  -5 -23   1  138.19   17.60
   5  23  -1  164.88   19.50
   5  23  -1  211.58   24.30
  -5  23   1  130.39   16.60
  -5  23   1  145.79   15.60
   4 -23  -1    1.60    5.30
  -4 -23   1    6.70    4.50
  -4 -23   1    1.70    4.30
  -4 -23   1   -2.40    5.90
   4 -23  -1   -7.60    4.10
   4  23  -1   11.20    8.30
   4  23  -1    3.90    5.00
  -4  23   1    7.10    4.50
  -3 -23   1    8.90    6.50
  -3 -23   1    2.00    4.40
  -3 -23   1    2.80    4.80
   3 -23  -1    7.70    5.90
   3 -23  -1   11.70    5.70
   3  23  -1    7.40    6.10
  -3  23   1    2.70    4.40
   3  23  -1    7.60    7.60
  -3  23   1   13.00    6.70
  -2 -23   1   14.80    6.30
   2 -23  -1   12.50    6.90
  -2 -23   1   21.30    7.10
   2 -23  -1   12.50    7.70
  -2 -23   1   13.50    8.00
  -2 -23   1    9.10    5.00
   2 -23  -1    8.80    4.70
   2  23  -1   10.80    6.10
   2  23  -1   10.50    7.50
  -2  23   1   14.80    6.00
  -2  23   1   15.90    7.10
  -1 -23   1   79.89   12.10
  -1 -23   1   88.09   16.00
  -1 -23   1   79.19   15.40
   1 -23  -1   59.69   12.90
   1 -23  -1   78.59   12.30
   1 -23  -1   71.69   12.00
  -1 -23   1   89.49   13.70
   1  23  -1   76.09   14.40
  -1  23   1  102.09   14.60
  -1  23   1   87.49   14.90
   1  23  -1   90.79   14.30
   0 -23  -1   96.59   14.30
   0 -23  -1  102.79   16.10
   0 -23   1  100.79   12.00
   0 -23  -1   92.59   13.20
   0 -23   1   87.89   13.80
   0 -23  -1   86.89   15.30
   0 -23   1  117.89   18.10
   0  23  -1  114.89   17.30
   0  23   1  124.49   15.50
   0  23  -1  115.99   14.40
   0  23   1  109.79   15.80
  -1 -23  -1   60.59   10.80
   1 -23   1  100.19   12.60
   1 -23   1   86.89   15.40
   1 -23   1   87.39   13.00
  -1 -23  -1   70.39   12.60
  -1 -23  -1   72.69   13.70
  -1  23  -1   82.99   15.00
  -1  23  -1  108.19   15.80
   1  23   1   93.19   17.10
   1  23   1   73.69   14.20
  -2 -23  -1    7.20    6.10
   2 -23   1   -2.10    5.00
   2 -23   1    3.40    4.70
  -2 -23  -1    3.00    4.60
  -2 -23  -1    9.80    4.80
   2  23   1    5.70    6.70
  -2  23  -1    8.20    6.70
   2  23   1   11.90    6.10
  -2  23  -1   -0.70    4.20
  -3 -23  -1   57.39   12.10
  -3 -23  -1   44.20   10.70
   3 -23   1   30.70   10.30
   3 -23   1   49.00    9.70
  -3 -23  -1   34.80    8.10
   3  23   1   51.39   13.60
   3  23   1   33.30    9.80
  -3  23  -1   40.40   10.00
  -3  23  -1   58.49   12.90
  -4 -23  -1    5.50    5.40
   4 -23   1    3.90    6.20
  -4 -23  -1   12.30    5.80
   4 -23   1    4.10    4.90
  -4  23  -1    5.40    6.40
   4  23   1    6.80    6.00
  -4  23  -1    4.50    5.70
  -5 -23  -1   21.30    7.00
   5 -23   1   37.20   11.60
   5 -23   1   29.70    7.00
  -5 -23  -1   14.90    7.40
  -5 -23  -1   30.10   10.20
  -5  23  -1   22.00    7.90
   5  23   1   14.50    9.90
   5  23   1   22.80    8.20
   5  23   1    8.60    6.90
   6 -23   1   17.30    6.90
   6 -23   1   36.40   12.20
  -6 -23  -1   39.70   10.50
  -6 -23  -1   41.50   10.00
   6  23   1   33.40   11.30
   6  23   1   30.30   13.60
   6  23   1   37.40   11.90
  -6  23  -1   32.60   10.20
   7 -23   1   11.00    6.00
   7 -23   1   13.40    8.60
  -7 -23  -1    6.20    6.20
   7  23   1    3.60    7.30
   8 -23   1    2.30    9.30
  -8 -23  -1   12.10    8.30
  -8 -23  -1   22.60    8.70
   8 -23   1   -2.20    5.70
   8  23   1   14.80    9.10
   8  23   1   22.50   11.80
  -8  23  -1   13.60   10.00
   9 -23   1    2.10    9.80
  -9 -23  -1   -8.90    6.70
   9 -23   1    7.40    6.70
  -9  23  -1  -16.20    6.50
   9  23   1   -5.90    7.80
 -10 -23  -1  -14.60    7.90
  10 -23   1    1.90   11.50
 -10  23  -1  -11.10    9.10
  10  23   1   12.20   12.20
 -10 -24   1   -2.50    5.70
  10 -24  -1    8.50   10.60
 -10  24   1  -18.90    8.50
  10  24  -1   12.20   10.90
  -9 -24   1    6.00    6.20
   9 -24  -1   11.30    6.40
   9 -24  -1    6.10    9.20
   9  24  -1    2.10    8.20
   9  24  -1   13.00   10.50
  -9  24   1   -2.80    6.70
   8 -24  -1  -11.00    6.90
   8 -24  -1    2.30    5.50
  -8 -24   1    8.70    5.80
  -8 -24   1    2.60    6.70
  -8  24   1   -9.90    4.80
   8  24  -1    7.00    7.70
  -7 -24   1   22.90    7.30
   7 -24  -1   18.10    9.50
   7 -24  -1   32.60    7.40
  -7 -24   1   30.30   12.40
   7  24  -1   37.50   17.40
   7  24  -1    6.20    8.30
  -7  24   1   20.90    8.60
   6 -24  -1   14.60    8.70
  -6 -24   1   19.90    6.90
   6 -24  -1   10.30    6.30
   6  24  -1   36.10   11.60
   6  24  -1   35.60   12.50
  -6  24   1   32.60    9.10
  -5 -24   1   -0.70    5.30
   5 -24  -1   -4.40    5.30
  -5 -24   1   13.20    9.40
   5 -24  -1   -4.80    4.30
  -5 -24   1   13.40    5.80
   5  24  -1   13.70   11.40
  -5  24   1   -0.50    4.40
   5  24  -1   10.50    7.60
  -5  24   1    1.80    6.00
  -4 -24   1    7.40    6.70
   4 -24  -1   16.00    6.50
   4 -24  -1   14.00    7.80
  -4 -24   1   28.20    7.70
  -4  24   1   15.00    7.20
   4  24  -1   26.40   10.80
  -4  24   1    7.20    5.80
   4  24  -1    7.00    6.70
  -3 -24   1   -2.60    5.00
   3 -24  -1    6.70    5.70
  -3 -24   1   12.30    5.90
   3 -24  -1    2.80    4.20
   3  24  -1   10.20    7.90
  -3  24   1    1.50    5.10
  -3  24   1   10.00    5.30
   3  24  -1   10.60    6.30
   2 -24  -1   16.60    6.50
  -2 -24   1   13.90    7.60
   2 -24  -1   25.10    8.70
   2 -24  -1   17.10    6.60
  -2 -24   1   14.70    7.20
  -2 -24   1   10.60    6.30
  -2 -24   1   15.10    5.80
  -2  24   1   12.40    7.20
  -2  24   1   10.70    6.40
   2  24  -1   13.20    9.00
   2  24  -1   11.30    6.90
  -1 -24   1    8.40    6.10
   1 -24  -1   -0.10    5.90
  -1 -24   1    9.80    6.40
  -1 -24   1    5.60    6.50
  -1 -24   1   12.50    5.10
   1 -24  -1    4.70    4.80
   1 -24  -1    8.50    4.50
  -1  24   1    2.40    4.90
  -1  24   1    4.80    6.30
   1  24  -1   10.50    7.50
   1  24  -1    0.10    5.00
   0 -24   1   30.10    8.70
   0 -24   1   44.20   12.40
   0 -24  -1   25.70    7.20
   0 -24  -1   17.30    7.10
   0 -24   1   30.50    7.90
   0 -24  -1   29.30    9.60
   0 -24  -1   37.60   10.30
   0  24   1   31.50    9.10
   0  24  -1   21.70    7.80
   0  24   1   35.30   10.40
   0  24  -1   26.80    9.60
   1 -24   1   -7.00    3.60
  -1 -24  -1    6.90    5.60
  -1 -24  -1   -0.60    3.50
   1 -24   1    2.40    3.80
  -1 -24  -1    0.90    4.40
   1 -24   1    2.30    5.70
  -1  24  -1    1.30    5.10
   1  24   1   -0.80    3.90
   1  24   1    9.80    7.00
  -1  24  -1    6.80    6.30
   2 -24   1   70.29   12.20
  -2 -24  -1   65.09   12.90
  -2 -24  -1   77.09   14.30
  -2 -24  -1   61.39   10.90
   2 -24   1   70.59   15.40
  -2  24  -1  100.89   17.30
   2  24   1   82.89   17.10
   2  24   1   52.09   11.90
  -2  24  -1   65.99   13.40
  -3 -24  -1   45.60   10.80
   3 -24   1   53.69   13.00
  -3 -24  -1   68.49   13.90
  -3 -24  -1   45.70    9.60
   3 -24   1   41.40    9.40
   3  24   1   17.10   11.20
  -3  24  -1   65.59   14.10
  -3  24  -1   68.79   13.00
   3  24   1   50.69   12.10
  -4 -24  -1   46.50   11.20
   4 -24   1   20.10    9.30
  -4 -24  -1   18.70    7.40
  -4 -24  -1   39.50    9.10
   4 -24   1   38.60    9.10
   4  24   1   30.50   10.30
  -4  24  -1   38.80   10.00
  -4  24  -1   20.90    9.30
   4  24   1   24.20   10.90
   5 -24   1    0.80    4.80
  -5 -24  -1   10.70    7.20
   5 -24   1    7.50    7.60
   5  24   1   -3.70    8.80
  -5  24  -1    8.10    6.40
   5  24   1   26.20    9.20
   6 -24   1   17.40    6.70
  -6 -24  -1   32.40    8.70
  -6 -24  -1   13.50    7.30
   6  24   1   11.70    8.60
   6  24   1   20.50    9.20
  -7 -24  -1   36.60   10.40
  -7 -24  -1   42.40    9.80
   7 -24   1   14.30    7.40
   7 -24   1   36.80   13.40
  -7  24  -1   42.00   11.90
   7  24   1   24.00   10.70
   7  24   1   25.40   11.00
  -8 -24  -1   77.89   13.90
  -8 -24  -1   97.29   14.30
   8 -24   1   73.79   17.60
   8 -24   1   77.59   12.30
  -8  24  -1  101.99   16.80
   8  24   1   77.29   15.90
   8  24   1   86.69   18.30
  -9 -24  -1   -0.40    7.30
   9 -24   1   -1.70    8.90
   9 -24   1  -16.60    6.70
  -9 -24  -1   16.20    9.50
   9  24   1   11.50   10.30
  -9  24  -1   11.60    8.70
 -10 -24  -1   -9.00    8.60
  10 -24   1   12.10   13.20
 -10  24  -1    8.30   11.10
  10  24   1  -30.50   11.10
 -10 -25   1    7.80    6.20
  10 -25  -1    6.60    9.90
 -10  25   1    5.40    9.40
  10  25  -1   -5.50   11.40
  -9 -25   1   12.70    6.60
   9 -25  -1    4.70    8.00
   9 -25  -1   11.80   10.10
  -9 -25   1   20.20   10.10
  -9  25   1   13.10    7.60
   9  25  -1   14.20   11.30
   8 -25  -1   19.90    8.10
  -8 -25   1   19.20    7.50
   8 -25  -1   28.20   12.30
  -8 -25   1   14.10    7.90
   7 -25  -1   -3.00    5.40
   7 -25  -1   -7.20    5.70
  -7 -25   1    4.20    5.00
  -7 -25   1   -2.90    6.00
  -7  25   1   -2.10    5.20
   7  25  -1   -9.60    6.10
   6 -25  -1   -5.60    6.10
  -6 -25   1   -2.30    4.20
  -6 -25   1    1.10    5.60
   6 -25  -1   -6.20    5.20
   6  25  -1   -5.30   10.30
  -6  25   1    5.40    5.70
   5 -25  -1   13.50    6.10
  -5 -25   1   26.60    7.80
  -5 -25   1    4.70    5.20
   5 -25  -1   18.50    8.90
   5  25  -1    5.90    6.30
  -5  25   1    6.80    6.50
  -5  25   1    6.20    5.80
   5  25  -1   19.10    9.80
  -4 -25   1   19.90    7.00
   4 -25  -1   10.00    5.40
  -4 -25   1   11.00    7.50
   4 -25  -1    8.20    6.60
   4  25  -1    5.00    9.50
   4  25  -1    5.70    6.50
  -4  25   1    8.80    7.40
  -4  25   1    9.90    5.70
  -3 -25   1   21.90    8.40
  -3 -25   1   31.70    9.30
   3 -25  -1   36.60   10.40
   3 -25  -1   38.20    9.00
  -3  25   1   21.10    8.90
  -3  25   1   28.90    8.10
   3  25  -1   38.60   10.20
   3  25  -1   39.30   12.40
  -2 -25   1   65.29   11.70
  -2 -25   1   60.99   12.10
  -2 -25   1   71.69   13.60
   2 -25  -1   67.29   12.30
   2 -25  -1   63.59   11.60
   2 -25  -1   59.39   13.50
  -2  25   1   75.69   18.30
   2  25  -1   82.89   17.10
   2  25  -1   46.80   11.40
  -2  25   1   64.19   12.10
   1 -25  -1   52.99   12.50
  -1 -25   1   40.90   10.80
  -1 -25   1   50.59   10.50
  -1 -25   1   36.80    9.70
   1 -25  -1   29.90   10.30
  -1 -25   1   27.50   10.60
   1 -25  -1   49.00   10.40
   1 -25  -1   63.69   11.90
  -1  25   1   40.60    9.90
   1  25  -1   49.00   11.40
   1  25  -1   31.60   11.00
  -1  25   1   36.20   10.50
   0 -25   1   94.89   17.50
   0 -25  -1   67.09   14.30
   0 -25  -1   92.69   13.60
   0 -25  -1  103.39   15.40
   0 -25   1   85.99   13.30
   0 -25   1   81.79   13.70
   0 -25  -1  144.99   17.40
   0  25  -1  101.79   17.70
   0  25   1   75.89   14.70
   0  25   1   70.29   15.40
   0  25  -1   85.29   14.60
  -1 -25  -1   42.90   11.20
   1 -25   1   52.19   13.00
  -1 -25  -1   53.79   10.10
   1 -25   1   65.09   11.60
  -1 -25  -1   69.19   13.40
   1 -25   1   29.20    9.10
  -1  25  -1   47.40   11.20
   1  25   1   55.19   12.10
  -1  25  -1   30.90   11.10
   1  25   1   58.29   12.70
  -2 -25  -1   20.20    7.20
   2 -25   1    8.40    7.40
   2 -25   1   10.30    5.20
  -2 -25  -1    5.90    5.50
  -2 -25  -1    5.10    7.20
  -2  25  -1   16.40    7.60
   2  25   1    2.80    5.70
  -2  25  -1   12.10    6.40
  -3 -25  -1   87.59   15.50
   3 -25   1   74.99   16.00
  -3 -25  -1   89.59   14.90
   3 -25   1   56.59   11.20
  -3  25  -1   70.19   14.70
  -3  25  -1   70.89   15.50
   3  25   1   74.29   15.40
   3  25   1  100.49   18.90
   4 -25   1   -0.20    5.00
  -4 -25  -1   -2.50    4.80
  -4 -25  -1   -1.10    5.30
   4 -25   1   -0.70    5.30
  -4 -25  -1    9.10    7.90
   4  25   1   11.40   10.10
   4  25   1    6.40    6.60
  -4  25  -1    0.60    6.00
   5 -25   1    0.60    6.80
  -5 -25  -1    2.60    5.50
  -5 -25  -1    5.60    4.90
   5  25   1   -1.80    9.10
  -5  25  -1   -0.20    5.70
   5  25   1   -1.90    5.00
   6 -25   1   -4.30    6.60
  -6 -25  -1    3.60    6.50
  -6 -25  -1    4.10    5.40
   6 -25   1    4.20    6.50
   6  25   1    6.60    7.70
  -6  25  -1    2.10    6.20
   7 -25   1   -5.10    7.10
  -7 -25  -1   -0.20    5.90
   7 -25   1    8.80    6.50
  -7 -25  -1   10.60    6.90
   7  25   1  -15.20    8.40
  -7  25  -1  -13.40    5.20
   7  25   1   10.70    9.70
   8 -25   1    9.90    7.70
  -8 -25  -1    5.70    7.70
  -8 -25  -1    5.00    7.40
   8 -25   1    4.80    9.40
   8  25   1   21.20   11.40
  -8  25  -1   19.30    8.80
   8  25   1    7.20   10.80
   9 -25   1   24.10   13.00
  -9 -25  -1   24.70    9.40
   9 -25   1   17.80    9.90
  -9 -25  -1   -8.50    9.40
  -9  25  -1   -9.70    8.70
   9  25   1   30.90   13.10
 -10 -25  -1   -5.30    9.40
  10 -25   1    3.00   12.40
 -10  25  -1    5.60   11.60
  10  25   1   12.70   11.80
 -10 -26   1   -2.40    6.70
  10 -26  -1    5.50   11.80
 -10  26   1  -11.90   10.30
  10  26  -1   37.90   14.30
   9 -26  -1   -2.20    9.60
  -9 -26   1    9.60    9.90
   9 -26  -1   29.10    9.40
  -9 -26   1   -7.60    5.60
   9  26  -1   20.80   11.10
  -9  26   1    7.30    7.60
  -8 -26   1  -10.30    6.80
   8 -26  -1   23.00   10.40
  -8 -26   1   12.20    7.60
   8 -26  -1   16.80    8.20
   8  26  -1   10.80    9.50
  -8  26   1    0.10    6.50
   7 -26  -1   25.20   11.50
  -7 -26   1   29.90    9.70
  -7 -26   1   25.00    8.10
   7 -26  -1   24.40    8.70
   7  26  -1   28.80   11.70
  -7  26   1   22.70    8.30
   6 -26  -1    7.00    7.40
  -6 -26   1   10.10    6.60
  -6 -26   1    6.60    5.50
   6 -26  -1   12.00    6.30
  -6  26   1    8.40    6.60
   6  26  -1    7.20    7.10
  -5 -26   1   11.90    6.90
  -5 -26   1   13.50    6.90
   5 -26  -1   28.80   10.80
   5 -26  -1   14.50    7.50
  -5  26   1   40.70   10.50
   5  26  -1   24.20   10.10
   5  26  -1   13.50   11.00
  -4 -26   1   -7.40    5.80
   4 -26  -1   -2.20    5.40
  -4 -26   1   -7.10    4.10
  -4 -26   1   -1.60    4.80
   4 -26  -1    6.70    6.30
   4  26  -1   -8.70    8.10
  -4  26   1    7.40    5.60
   4  26  -1    3.40    6.20
  -4  26   1  -13.60    5.40
  -3 -26   1   19.00    7.20
   3 -26  -1   13.80    7.80
  -3 -26   1    4.40    5.30
  -3 -26   1   -1.90    6.10
   3 -26  -1    2.20    5.70
   3  26  -1   -1.70    5.10
  -3  26   1    9.30    7.10
  -3  26   1   13.10    6.60
   3  26  -1   11.10    9.30
   2 -26  -1  152.08   19.20
  -2 -26   1  142.89   16.20
  -2 -26   1  157.18   17.70
   2 -26  -1  162.08   16.70
  -2 -26   1  161.08   18.20
  -2  26   1  181.48   19.70
   2  26  -1  170.48   18.70
  -2  26   1  140.49   16.50
   1 -26  -1   23.80    9.00
   1 -26  -1   23.10    7.70
  -1 -26   1   36.50    9.70
  -1 -26   1   29.20   10.50
   1 -26  -1   20.00    8.70
  -1 -26   1   24.70    8.80
  -1 -26   1   34.90   10.00
  -1  26   1   36.30    9.60
  -1  26   1   27.60    9.70
   1  26  -1   33.00   10.30
   0 -26   1   33.80   12.10
   0 -26  -1   45.00   10.90
   0 -26   1   39.50   10.40
   0 -26  -1   37.50    9.60
   0 -26  -1   68.89   14.50
   0 -26  -1   30.90   10.40
   0 -26   1   37.00   10.30
   0  26   1   58.09   15.10
   0  26  -1   32.10    9.80
   0  26   1   31.50    9.50
  -1 -26  -1   19.80    7.70
   1 -26   1   21.40    8.20
   1 -26   1   21.50    8.00
  -1 -26  -1   27.70    8.40
  -1 -26  -1   15.10    7.80
   1 -26   1   18.20    9.20
  -1  26  -1   19.40    7.90
   1  26   1   20.10    9.50
  -1  26  -1    8.30    7.10
   1  26   1   12.70    7.10
   2 -26   1   44.20   10.00
  -2 -26  -1   43.90   12.00
   2 -26   1   35.20   11.50
  -2 -26  -1   50.19   10.60
  -2 -26  -1   46.40   11.00
  -2  26  -1   34.10    9.60
   2  26   1   32.40   11.80
   2  26   1   40.60   11.60
   3 -26   1  190.88   22.40
  -3 -26  -1  155.58   18.70
  -3 -26  -1  171.68   17.10
  -3 -26  -1  206.88   36.90
   3 -26   1  159.78   16.90
   3  26   1  173.28   22.00
   3  26   1  162.98   20.10
  -3  26  -1  196.88   19.50
   4 -26   1   20.00    9.80
  -4 -26  -1   26.30   10.00
   4 -26   1   27.10    8.10
  -4 -26  -1   33.60    9.20
  -4 -26  -1   38.90   10.40
  -4  26  -1   49.80   11.60
   4  26   1   22.90    9.90
   4  26   1   31.90   13.40
  -5 -26  -1   30.20    9.50
   5 -26   1   25.70    7.80
  -5 -26  -1   12.60    6.70
  -5  26  -1   20.30    8.00
   5  26   1   24.70    9.90
  -6 -26  -1    0.60    5.50
  -6 -26  -1    0.20    5.90
   6 -26   1    7.00    7.20
   6 -26   1   -8.10    5.50
  -6  26  -1    5.20    6.10
   6  26   1    2.50    6.50
   7 -26   1   36.00   11.80
  -7 -26  -1   -3.00    6.50
   7 -26   1   14.30    7.10
   7  26   1   -2.50    8.80
  -7  26  -1   13.10    7.40
   8 -26   1   23.40    8.60
  -8 -26  -1   26.40    9.10
   8 -26   1   28.20   11.90
  -8  26  -1    1.00    6.70
   8  26   1   16.30   10.70
   9 -26   1   36.50   15.90
   9 -26   1    2.60    9.40
  -9 -26  -1   34.80   11.90
   9  26   1   32.80   14.40
  -9  26  -1    4.50    8.30
  10 -26   1   -2.50   12.20
 -10 -26  -1   15.00    9.70
 -10  26  -1   12.20   12.20
  10  26   1    5.50   12.70
  10 -27  -1   -4.90   10.30
 -10 -27   1    0.90    6.80
  10  27  -1   -9.40   11.50
   9 -27  -1   11.70    9.60
  -9 -27   1    8.80    6.10
   9 -27  -1   12.80    8.90
   9  27  -1   21.40   10.90
  -9  27   1  -13.00    7.70
  -8 -27   1    2.60    6.20
   8 -27  -1    2.20    8.70
   8 -27  -1   13.10    8.30
  -8  27   1   12.20    6.90
   8  27  -1    1.40    8.80
   7 -27  -1    4.10    6.30
  -7 -27   1    4.60    5.60
   7 -27  -1    9.20    8.70
  -7  27   1    8.80    6.20
   7  27  -1    9.00    8.70
  -6 -27   1    7.80    6.10
   6 -27  -1   -1.70    7.50
   6 -27  -1    1.70    6.60
  -6 -27   1   -1.10    5.60
  -6  27   1   10.00    6.90
   6  27  -1   18.70    9.90
   5 -27  -1   16.20    7.00
   5 -27  -1   26.90   11.40
  -5 -27   1    2.00    5.50
  -5 -27   1   11.90    6.70
   5  27  -1   10.50   19.30
  -5  27   1   15.40    7.50
   5  27  -1   17.10    8.90
  -4 -27   1   18.90    7.20
  -4 -27   1   19.50    8.30
   4 -27  -1   31.10   11.00
   4 -27  -1   19.70    7.30
  -4  27   1   20.50    8.30
   4  27  -1   35.70   10.50
   4  27  -1    8.40   11.50
   3 -27  -1   15.30    8.10
  -3 -27   1   18.20    7.80
   3 -27  -1   16.30    6.60
  -3 -27   1   18.60    8.40
  -3 -27   1   29.50    9.30
  -3  27   1   16.10    8.40
  -3  27   1   11.80    6.40
   3  27  -1   40.60   13.70
   3  27  -1   15.10    7.90
   2 -27  -1   25.10    9.80
  -2 -27   1   50.19   11.20
  -2 -27   1   23.70    8.70
   2 -27  -1   51.59   11.30
   2 -27  -1   26.80    8.00
   2  27  -1   39.90   11.00
  -2  27   1   30.50   10.20
  -2  27   1   49.30   11.60
   2  27  -1   36.80   13.20
  -1 -27   1   60.49   13.40
  -1 -27   1   47.30   11.80
  -1 -27   1   46.60   13.30
  -1 -27   1   41.70   10.60
   1 -27  -1   57.89   14.60
   1 -27  -1   65.89   12.90
   1 -27  -1   70.89   16.10
   1 -27  -1   67.69   12.20
  -1  27   1   77.69   14.40
   1  27  -1   55.29   14.20
   1  27  -1   61.49   13.50
  -1  27   1   67.99   15.00
   0 -27   1  154.68   17.90
   0 -27  -1  191.58   21.00
   0 -27   1  145.99   16.30
   0 -27  -1  173.48   20.70
   0 -27   1  160.08   19.20
   0 -27  -1  157.88   24.30
   0 -27   1  173.38   21.40
   0 -27  -1  170.78   18.20
   0  27   1  191.78   19.30
   0  27  -1  165.58   19.00
   0  27  -1  162.98   20.80
   1 -27   1   24.90    7.60
  -1 -27  -1   32.60   10.70
   1 -27   1   29.90    9.30
   1 -27   1   55.69   14.20
  -1 -27  -1   32.20    9.80
  -1 -27  -1   31.30    8.50
  -1  27  -1   29.30    9.50
  -1  27  -1   26.10   10.90
   1  27   1   30.40    9.80
   1  27   1   22.00   10.30
  -2 -27  -1   15.10    8.50
  -2 -27  -1   24.60    8.70
  -2 -27  -1   16.10    6.90
   2 -27   1   15.50    9.40
   2 -27   1   11.30    6.20
  -2  27  -1   25.60    9.10
   2  27   1    3.30    6.50
   2  27   1   -7.70    7.20
  -3 -27  -1   80.39   13.30
   3 -27   1   79.99   13.10
   3 -27   1   68.69   15.40
  -3 -27  -1   66.79   14.70
  -3 -27  -1   80.09   15.50
   3  27   1   74.49   15.70
  -3  27  -1   77.79   14.40
   3  27   1   97.99   18.70
   4 -27   1   33.30    9.00
  -4 -27  -1   26.70   13.20
   4 -27   1   42.60   13.70
  -4 -27  -1   39.00   11.30
  -4  27  -1   28.20    9.80
   4  27   1   36.00   11.10
   5 -27   1   -3.00    7.70
   5 -27   1    7.70    5.70
  -5 -27  -1    4.70    6.60
  -5 -27  -1   -0.80    6.00
   5  27   1    8.10    7.30
  -5  27  -1    1.90    5.40
   6 -27   1   -5.40    5.90
   6 -27   1   -2.20    8.50
  -6 -27  -1   19.60    8.70
   6  27   1   10.40    8.40
  -6  27  -1   20.70    8.20
  -7 -27  -1   11.30    8.00
   7 -27   1   17.20   10.60
   7 -27   1    2.00    6.70
  -7  27  -1   13.00    8.60
   7  27   1   -1.20    8.10
   8 -27   1   -5.20    8.50
  -8 -27  -1   -9.60    6.60
   8 -27   1   -4.20    8.60
   8  27   1   -1.30    8.80
  -8  27  -1  -11.10    7.00
  -9 -27  -1    3.80    9.50
   9 -27   1   11.30   12.30
  -9  27  -1    6.10   10.30
   9  27   1    9.70   14.00
  -9 -28   1    3.50    6.20
   9 -28  -1   -2.00    9.50
  -9  28   1    8.20    9.50
   9  28  -1   11.30   10.40
   8 -28  -1    8.60    8.60
  -8 -28   1    5.70    6.30
   8 -28  -1    9.30    9.50
  -8  28   1   14.70    8.50
   8  28  -1   14.30   11.10
   7 -28  -1   -2.80    7.80
   7 -28  -1   -8.30    6.70
  -7 -28   1    0.60    5.90
  -7  28   1    1.20    6.30
   7  28  -1    2.90    7.30
   6 -28  -1   22.70    7.80
  -6 -28   1   14.20    7.00
   6 -28  -1   15.70    9.40
  -6  28   1   20.40    8.00
   6  28  -1   17.20    9.30
  -5 -28   1    4.90    5.90
   5 -28  -1    7.10    7.60
   5 -28  -1   29.60   11.60
  -5  28   1   12.70    7.80
   4 -28  -1   57.59   11.70
  -4 -28   1   76.79   13.80
   4 -28  -1   41.40   12.70
  -4  28   1   62.69   12.20
   4  28  -1   68.89   25.60
   4  28  -1   63.69   15.30
  -3 -28   1   65.09   13.10
   3 -28  -1   36.10    9.60
   3 -28  -1   49.90   12.80
  -3 -28   1   52.49   13.20
   3  28  -1   59.89   14.40
   3  28  -1   61.49   13.40
  -3  28   1   48.90   11.70
  -2 -28   1   45.90   11.50
  -2 -28   1   34.10    9.50
   2 -28  -1   39.90   10.70
  -2 -28   1   40.30   11.60
   2 -28  -1   47.50   10.80
   2 -28  -1   53.79   13.50
   2  28  -1   57.49   15.10
   2  28  -1   64.99   14.50
  -2  28   1   67.69   14.30
   1 -28  -1  138.99   21.80
  -1 -28   1  195.28   20.80
   1 -28  -1  171.78   18.80
   1 -28  -1  215.98   23.00
  -1 -28   1  202.98   23.40
  -1 -28   1  201.58   21.10
   1 -28  -1  221.48   19.50
   1  28  -1  191.08   22.30
   1  28  -1  190.28   20.60
  -1  28   1  166.58   18.60
   0 -28   1   40.00   12.30
   0 -28   1   39.10   11.40
   0 -28  -1   37.30   12.10
   0 -28   1   44.10   11.70
   0 -28  -1   35.10   11.50
   0 -28  -1   32.70    9.70
   0  28   1   37.00   10.40
   0  28  -1   26.00    9.10
   0  28  -1   55.49   14.80
   1 -28   1  103.09   16.50
   1 -28   1  114.49   20.30
  -1 -28  -1  100.49   22.70
   1 -28   1  142.69   15.90
  -1 -28  -1  117.59   19.10
  -1 -28  -1  143.89   16.80
   1  28   1   91.89   19.00
  -1  28  -1   94.99   16.10
   1  28   1  118.09   17.90
   2 -28   1   83.39   14.50
  -2 -28  -1   82.09   16.10
   2 -28   1  103.49   19.90
   2  28   1  101.89   17.90
   2  28   1  119.89   21.40
  -2  28  -1   82.29   16.00
  -3 -28  -1   25.80    9.50
   3 -28   1   29.00   11.30
   3 -28   1   18.70    7.60
  -3 -28  -1   18.20    9.40
  -3  28  -1   24.30    8.90
   3  28   1   31.50   10.10
  -4 -28  -1   16.40    7.70
   4 -28   1   16.50    7.10
   4  28   1   20.50    9.80
  -4  28  -1   23.40    9.20
  -5 -28  -1   13.40    8.00
   5 -28   1   -6.40    6.10
   5 -28   1   -5.20    6.90
  -5  28  -1   -8.90    5.10
   5  28   1   -5.40    5.70
   6 -28   1   -2.00    7.80
  -6 -28  -1   -0.80    6.30
  -6  28  -1   10.30    7.70
   6  28   1    2.10    7.70
  -7 -28  -1  -11.00    6.10
   7 -28   1   13.30    8.80
  -7  28  -1   -9.80    6.50
   7  28   1    2.00    8.80
   8 -28   1    9.60   10.50
  -8 -28  -1    2.70    8.00
  -8  28  -1  -11.10    7.80
   8  28   1    6.00   10.20
   9 -28   1   16.90   13.60
  -9 -28  -1    2.30    8.90
   9  28   1    2.40   12.00
  -9  28  -1   -9.20   10.50
  -9 -29   1   10.70    6.70
   9 -29  -1   10.70   11.30
   9  29  -1   -6.70    8.60
  -9  29   1   25.20   11.70
  -8 -29   1   15.10    7.50
   8 -29  -1   -4.70    9.70
  -8  29   1   -5.30    8.00
   8  29  -1   10.00    9.10
  -7 -29   1   16.80    7.10
   7 -29  -1    4.00    8.30
  -7  29   1    1.80    6.30
   7  29  -1   10.90    9.90
  -6 -29   1    2.00    6.20
   6 -29  -1    8.40    7.40
  -6  29   1   10.70    7.00
   6  29  -1    3.20    7.60
  -5 -29   1   41.80   11.00
   5 -29  -1   34.20   12.70
  -5  29   1   41.50   11.30
   5  29  -1   51.89   14.30
  -4 -29   1   81.39   14.60
   4  29  -1   93.99   17.70
  -4  29   1   90.39   15.40
  -3 -29   1   10.80    7.60
   3 -29  -1    9.60    8.30
   3  29  -1   15.50    7.90
   2 -29  -1    2.80    7.20
   2 -29  -1    7.60    6.90
  -2 -29   1    1.20    6.20
  -2 -29   1   16.20    8.20
   2 -29  -1   15.50    8.40
   2  29  -1   14.10    8.40
   2  29  -1   -0.60    9.80
  -2  29   1    7.00    5.90
  -1 -29   1   19.30    9.10
   1 -29  -1    2.70    7.30
   1 -29  -1    6.40    6.50
   1 -29  -1    9.60    7.30
   1 -29  -1   10.00    8.40
  -1 -29   1   11.60    9.30
  -1 -29   1   20.00    9.20
   1  29  -1   12.00   10.20
   1  29  -1   11.20    8.40
  -1  29   1   25.80    8.20
   0 -29  -1   22.60   10.60
   0 -29  -1   13.80    8.90
   0 -29   1   13.20    8.10
   0 -29  -1   19.70    8.10
   0 -29   1    9.20    7.80
   0 -29   1   26.00   10.70
   0  29   1   17.40    7.50
   0  29  -1   14.00   10.20
   0  29  -1   15.40    7.90
   1 -29   1    9.00    7.60
  -1 -29  -1   29.10    9.50
  -1 -29  -1   27.60   10.10
   1 -29   1   46.40   14.10
   1 -29   1   33.10   14.40
   1  29   1   29.20    9.80
  -1  29  -1   37.20   10.70
   2 -29   1   36.60   12.60
  -2 -29  -1   22.10    9.60
  -2 -29  -1   25.90   10.90
   2  29   1   21.60    9.30
  -2  29  -1   44.10   11.70
  -3 -29  -1   13.70    9.10
   3 -29   1   -7.30    6.70
  -3 -29  -1   17.70   10.00
  -3  29  -1   17.30    7.60
   3  29   1   30.50   11.00
  -4 -29  -1   -5.00    5.10
   4 -29   1    1.10    6.10
  -4  29  -1   -9.70    5.70
   4  29   1    9.50    7.70
   5 -29   1   21.30   10.00
  -5 -29  -1   12.20    8.60
  -5  29  -1   23.00    9.20
   5  29   1   24.50   11.20
   6 -29   1    0.50    8.80
  -6 -29  -1   25.00    9.50
  -6  29  -1   20.40    9.70
   6  29   1   40.00   13.90
   7 -29   1    4.80    9.20
  -7 -29  -1   15.50    8.60
  -7  29  -1    0.50    7.70
   7  29   1   -9.80    7.80
  -8 -29  -1   16.20    8.90
   8 -29   1  -16.60   10.20
  -8  29  -1   -4.90    8.10
   8  29   1   -5.30    9.00
   9 -29   1   32.30   14.20
  -9 -29  -1   -9.00    9.40
   9  29   1    0.50   12.90
  -9  29  -1   13.00   11.60
  -9 -30   1    6.20    7.60
   9 -30  -1    1.60   11.70
  -9  30   1   -8.30   11.00
   9  30  -1    8.10   11.30
  -8 -30   1    7.60    6.40
   8 -30  -1  -22.10    8.20
  -8  30   1  -14.70    7.60
   8  30  -1    6.50    9.90
  -7 -30   1   13.50    8.10
   7 -30  -1   29.80   12.10
  -7  30   1   -0.90    6.90
   7  30  -1    4.70    9.10
  -6 -30   1   -4.20    5.60
   6 -30  -1    0.60    8.00
   6  30  -1   -5.20    6.90
  -6  30   1    9.60    8.30
  -5 -30   1   14.60    8.00
   5 -30  -1   15.50    9.60
  -5  30   1    4.70    7.30
   5  30  -1   13.80    9.70
  -4 -30   1   21.80    8.60
   4 -30  -1    4.80    7.20
   4  30  -1   27.20   10.40
  -3 -30   1   13.40    7.80
   3 -30  -1   -5.10    8.50
   3  30  -1    2.80    6.70
  -3  30   1   -0.90    6.50
   2 -30  -1   31.10   10.30
  -2 -30   1   16.90    8.40
  -2 -30   1   13.30    8.90
   2 -30  -1   21.00   10.40
  -2  30   1   14.40    8.30
   2  30  -1   14.90    8.40
  -1 -30   1  119.49   18.70
   1 -30  -1  110.99   20.10
  -1 -30   1  127.79   22.00
  -1 -30   1  144.59   17.70
   1 -30  -1  132.79   19.20
   1 -30  -1  116.79   20.50
   1  30  -1  145.69   18.30
  -1  30   1  120.89   19.00
   0 -30  -1   34.60   12.30
   0 -30   1   23.20    9.80
   0 -30  -1   25.90    9.30
   0 -30   1   26.20   13.30
   0 -30   1   31.60   12.20
   0 -30  -1   19.70    9.60
   0  30  -1   21.50    8.80
   0  30   1   27.40    9.30
   1 -30   1   -5.40    6.10
   1 -30   1   -3.90    6.10
  -1 -30  -1    3.40    6.80
  -1  30  -1   -7.70    5.30
   1  30   1   -1.20    5.50
  -2 -30  -1    1.10    6.50
  -2 -30  -1    5.30    8.40
   2 -30   1   11.40    8.10
   2  30   1    5.00    6.60
  -2  30  -1   32.30   10.20
  -3 -30  -1   70.29   15.30
   3 -30   1   77.19   17.00
  -3  30  -1   76.99   15.50
   3  30   1   51.79   14.00
  -4 -30  -1   -5.80    6.30
   4 -30   1    8.60    8.80
   4  30   1    4.20    7.20
  -4  30  -1   15.90    7.90
   5 -30   1   14.80   10.10
  -5 -30  -1    2.60    7.70
  -5  30  -1    7.50    8.10
   5  30   1   -5.70    8.70
  -6 -30  -1   38.80   11.70
   6 -30   1   29.40   12.10
  -6  30  -1   32.90   11.40
   6  30   1   27.90   12.40
  -7 -30  -1   20.90    9.30
   7 -30   1   28.90   14.20
   7  30   1   29.60   12.90
  -7  30  -1   22.50   10.30
   8 -30   1    6.70   12.10
  -8  30  -1   -0.20    8.10
   8  30   1   17.10   12.70
   9 -30   1  -16.50   12.00
  -9 -30  -1    4.40   10.00
   9  30   1    5.60   12.50
  -9  30  -1  -16.90   12.00
   9 -31  -1  -10.00   12.00
  -9 -31   1   10.10    8.20
   9  31  -1   38.00   14.60
  -9  31   1   -2.80   13.20
  -8 -31   1    4.80    6.40
   8 -31  -1   10.30   10.00
  -8  31   1   -6.10    8.40
   8  31  -1   13.20    9.90
  -7 -31   1    9.40    7.80
   7 -31  -1    9.80    9.90
  -7  31   1    6.40    7.70
   7  31  -1   -3.00    9.20
  -6 -31   1    9.20    7.90
   6 -31  -1   11.40    9.90
   6  31  -1   10.60    8.60
  -6  31   1    5.90    8.20
  -5 -31   1   22.90    8.70
   5 -31  -1   13.40    9.60
   5  31  -1   20.70   10.60
   4 -31  -1   12.70    8.90
  -4  31   1   13.80    8.50
   4  31  -1   20.70   10.60
  -3 -31   1    2.50    6.90
   3 -31  -1    7.10    8.50
  -3  31   1    7.50    6.60
   3  31  -1   -4.10    6.60
   2 -31  -1   -3.50    6.10
  -2 -31   1   -2.40    5.40
   2 -31  -1   -4.50    7.80
   2  31  -1   -4.30    5.60
  -2  31   1    3.00    5.30
  -1 -31   1    3.20    8.00
   1 -31  -1    9.20    8.50
  -1 -31   1    1.90    8.70
  -1 -31   1    5.30    8.00
   1 -31  -1   15.00    9.40
   1 -31  -1    8.40    7.60
   1  31  -1    9.90    7.50
  -1  31   1   14.60    7.10
   0 -31  -1   45.70   14.70
   0 -31  -1   29.70   11.90
   0 -31   1   30.80   11.10
   0 -31  -1   35.20   11.80
   0 -31   1   27.20   12.30
   0 -31   1   55.49   12.60
   0  31   1   33.80   10.60
   0  31  -1   31.30   10.50
   1 -31   1   13.30    9.50
  -1 -31  -1   19.30    8.90
  -1 -31  -1   34.00   12.40
   1 -31   1   17.30    9.40
   1  31   1   33.40   11.00
  -1  31  -1   13.70    8.40
  -2 -31  -1   33.80   11.50
  -2 -31  -1   28.20   11.70
   2 -31   1   33.30   13.80
   2  31   1   31.10   10.60
  -2  31  -1   36.00   11.00
  -3 -31  -1   11.50    8.00
   3 -31   1   -3.40    8.20
   3  31   1   18.40    9.60
  -3  31  -1   18.00    9.50
  -4 -31  -1   10.40    8.20
   4 -31   1   23.40   11.70
  -4  31  -1   19.60    9.30
  -5 -31  -1    2.80    8.60
   5 -31   1   -0.10    8.90
   5  31   1   -0.30    7.60
  -5  31  -1    6.60    8.00
  -6 -31  -1    1.80    7.60
   6 -31   1   22.70   11.00
   6  31   1    7.90    9.40
  -6  31  -1   -3.50    9.00
  -7 -31  -1   11.90    9.20
   7 -31   1   -3.60    9.70
   7  31   1   -5.70    9.50
  -7  31  -1  -11.80    7.70
   8 -31   1    6.40   13.00
  -8 -31  -1    1.60    8.60
  -8  31  -1   -3.80    9.80
   8  31   1   12.10   12.10
   8 -32  -1   16.30   11.80
  -8 -32   1  -12.70    6.20
   8  32  -1   -5.60    9.20
  -8  32   1   15.00   10.00
   7 -32  -1   -3.50    9.20
  -7 -32   1    5.60    7.20
   7  32  -1    1.50    9.90
  -6 -32   1   26.40    8.90
   6 -32  -1   10.40   10.00
  -6  32   1   -6.90    8.40
   6  32  -1   10.80   10.80
   5 -32  -1    5.20    8.80
  -5 -32   1   -1.50    7.10
   5  32  -1   -4.00    7.60
  -5  32   1    1.10    7.00
  -4 -32   1   -0.50    6.20
   4 -32  -1   -6.10    7.90
  -4  32   1   10.30    7.70
   4  32  -1   -0.50    7.00
  -3 -32   1   10.70    7.90
   3 -32  -1    4.20    9.20
  -3  32   1   -8.60    5.10
   3  32  -1    8.80    8.50
   2 -32  -1    2.10    7.90
  -2 -32   1   22.90    8.70
   2 -32  -1   12.70    8.50
  -2  32   1    6.40    6.80
   2  32  -1   19.50   10.00
  -1 -32   1    5.50    7.70
  -1 -32   1    4.70    9.10
   1 -32  -1    8.50    8.70
   1 -32  -1    3.00    8.50
  -1 -32   1    2.10    8.60
   1 -32  -1   19.40   11.30
   1  32  -1    0.40    7.20
  -1  32   1    4.90    7.00
   0 -32  -1   -2.30    7.30
   0 -32   1    3.90    8.20
   0 -32  -1    8.00    9.30
   0 -32   1    5.00    8.20
   0 -32  -1   14.50   10.00
   0  32   1   11.20    7.90
   0  32  -1    0.10    6.20
   1 -32   1   21.90   10.60
  -1 -32  -1   20.10    9.40
   1 -32   1   15.90   10.00
  -1 -32  -1   25.60   11.90
   1  32   1   21.50    9.60
  -1  32  -1   30.20   10.70
   2 -32   1    0.30    8.30
  -2 -32  -1    4.80    8.60
   2  32   1    3.50    7.10
  -2  32  -1    2.90    7.30
  -3 -32  -1   24.00   10.00
   3 -32   1   51.69   15.00
   3  32   1   27.90   11.30
  -3  32  -1   41.30   11.90
   4 -32   1  -10.90    7.50
  -4 -32  -1    8.90    9.00
   4  32   1   12.30    9.70
  -4  32  -1    4.50    7.40
   5 -32   1   -4.50    8.10
  -5 -32  -1   20.80   10.10
   5  32   1   20.90   12.10
  -5  32  -1   11.00    8.60
   6 -32   1   19.90   11.70
  -6 -32  -1   -1.70    8.60
  -6  32  -1   17.10    9.90
   6  32   1  -17.50    7.60
   7 -32   1  -18.30    8.70
   7  32   1    4.90   10.00
  -7  32  -1  -12.70    8.20
   8 -32   1  -12.80   13.00
  -8 -32  -1   -8.40    9.30
  -8  32  -1    2.40   11.40
   8  32   1    8.00   11.90
  -8 -33   1    7.50    7.40
   8 -33  -1    8.30   11.60
   8  33  -1   12.30   12.70
  -7 -33   1   15.70    8.50
   7 -33  -1    7.30   11.30
  -7  33   1   12.60    9.10
   7  33  -1   -3.40    9.50
  -6 -33   1   -5.20    6.90
   6 -33  -1  -12.80    7.60
  -6  33   1    2.30    7.40
   6  33  -1   16.60    9.90
  -5 -33   1   -6.90    6.10
   5 -33  -1   -0.70    8.00
  -5  33   1    4.70    8.00
   5  33  -1    2.10    9.30
   4 -33  -1    1.40    8.90
  -4 -33   1   -1.50    6.20
  -4  33   1   -7.90    7.10
   4  33  -1    4.10    7.80
  -3 -33   1   14.40    9.10
   3 -33  -1   13.90   10.20
   3  33  -1    5.70    8.30
  -3  33   1   16.20    8.50
   2 -33  -1   11.10    8.90
   2 -33  -1    8.80    8.10
   2 -33  -1    4.10    9.80
  -2 -33   1   -1.30    6.50
  -2  33   1    7.00    7.00
   2  33  -1    3.70    8.20
  -1 -33   1   27.80   11.00
   1 -33  -1   25.60   13.60
   1 -33  -1   25.20   12.80
   1 -33  -1   21.90   13.00
  -1 -33   1   26.90   13.20
   1  33  -1   22.20   10.20
  -1  33   1   31.70   10.70
   0 -33   1    7.60    9.40
   0 -33   1   11.10    9.20
   0 -33   1   18.20   10.40
   0 -33  -1   22.80   10.90
   0 -33  -1   11.90   10.30
   0  33   1   22.50    9.90
   0  33  -1   13.10    9.50
   1 -33   1   18.70   12.10
  -1 -33  -1    3.50   10.00
  -1 -33  -1   43.00   12.80
   1 -33   1   44.00   14.20
  -1  33  -1   15.50    9.00
   1  33   1   26.00   10.30
   2 -33   1    1.70    8.20
  -2 -33  -1   14.20    9.50
   2  33   1   -7.80    5.50
  -2  33  -1   11.10    8.90
   3 -33   1   26.30   11.10
  -3 -33  -1   10.30    8.90
   3  33   1    7.60    8.70
  -3  33  -1    7.40    7.20
  -4 -33  -1   35.80   12.20
   4 -33   1   34.10   13.60
  -4  33  -1   32.40   11.50
   4  33   1   26.50   12.50
  -5 -33  -1    4.50    8.20
   5 -33   1    3.60   10.80
  -5  33  -1   15.20    8.60
   5  33   1    8.70    9.10
   6 -33   1   14.20   10.20
  -6 -33  -1    1.50    9.60
  -6  33  -1   20.60   11.00
   6  33   1   26.90   12.30
  -7 -33  -1   -6.10    8.70
   7 -33   1   -9.80    9.90
  -7  33  -1  -13.30    9.90
   7  33   1   -6.10   10.60
   8 -33   1   15.00   13.30
  -8 -33  -1   13.10   10.80
   8  33   1    3.60   12.10
  -8  33  -1  -10.20   12.00
   8 -34  -1   25.70   13.00
  -8 -34   1    0.20    8.20
   8  34  -1   28.10   14.00
  -8  34   1   -8.50   11.90
   7 -34  -1    1.80   11.20
  -7 -34   1    9.30    8.70
   7  34  -1    8.00   12.10
  -7  34   1   -7.70    8.60
   6 -34  -1    8.10   10.80
  -6 -34   1   10.60    8.40
  -6  34   1    0.10    7.50
   6  34  -1   -2.20    9.40
   5 -34  -1    5.20   10.10
  -5 -34   1    7.50    7.70
  -5  34   1    6.50    8.30
   5  34  -1   -2.80    9.60
   4 -34  -1   18.50   10.60
  -4 -34   1   13.50    8.90
   4  34  -1    4.00    8.90
  -4  34   1    1.80    7.50
  -3 -34   1   19.40    9.90
   3 -34  -1   18.80   12.10
  -3  34   1   22.30   10.10
   3  34  -1   21.20   10.70
  -2 -34   1   -2.80    6.80
   2 -34  -1   -4.20    7.20
   2 -34  -1    4.70    8.20
   2  34  -1    1.50    7.30
  -2  34   1   19.10    9.00
  -1 -34   1   17.40   11.50
   1 -34  -1   14.00    9.30
   1 -34  -1   28.40   13.60
   1 -34  -1   -3.20    8.50
  -1 -34   1    6.20    7.90
   1  34  -1    2.90    6.70
  -1  34   1    3.50    7.20
   0 -34  -1   24.10   11.10
   0 -34  -1   10.30   15.60
   0 -34   1   12.50   11.10
   0 -34   1   23.20   12.80
   0  34  -1   14.90    8.90
   0  34   1   17.40    9.50
   1 -34   1    6.60    8.80
   1 -34   1    3.90   15.90
  -1 -34  -1   26.50   11.50
  -1  34  -1   13.10    9.50
   1  34   1   11.20    7.50
  -2 -34  -1  116.79   20.60
   2 -34   1  117.09   23.30
   2  34   1   76.49   17.40
  -2  34  -1  111.39   19.60
  -3 -34  -1    0.90    7.50
   3 -34   1    0.90    8.80
  -3  34  -1   -0.60    7.00
   3  34   1  -12.40    7.50
   4 -34   1    2.20    9.30
  -4 -34  -1    4.80    9.30
  -4  34  -1   17.60   10.50
   4  34   1    8.10    8.80
  -5 -34  -1    3.00    9.50
   5 -34   1    0.20   10.70
   5  34   1  -18.10    7.90
  -5  34  -1   16.50   10.20
  -6 -34  -1   10.40    9.60
   6 -34   1   26.10   13.40
  -6  34  -1   31.60   10.40
   6  34   1   11.90   10.60
   7 -34   1   -1.40   11.10
  -7 -34  -1   19.10   10.40
   7  34   1   -2.80   10.80
  -7  34  -1   -5.40    8.80
  -7 -35   1  -13.60    7.50
   7 -35  -1   14.00   11.80
  -7  35   1  -15.50    9.80
   7  35  -1   19.40   13.10
   6 -35  -1   33.00   12.90
  -6 -35   1   19.10    9.60
   6  35  -1   -2.20    9.20
  -6  35   1  -17.40    8.10
  -5 -35   1    1.00    8.60
   5 -35  -1    0.00    9.20
   5  35  -1    2.00    9.60
  -5  35   1    1.30    8.70
  -4 -35   1   -3.50    8.00
   4 -35  -1    3.70    8.70
  -4  35   1    2.30    8.10
   4  35  -1    5.90   10.30
  -3 -35   1   -1.00    8.50
   3 -35  -1    9.20   10.30
   3 -35  -1   -9.60    8.50
   3  35  -1   21.80   10.50
  -3  35   1   13.80    9.00
  -2 -35   1   11.80    9.10
   2 -35  -1    3.40    8.80
   2 -35  -1   10.40   10.10
  -2  35   1   12.70    8.80
   2  35  -1    5.60    6.90
  -1 -35   1   12.10   10.10
   1 -35  -1   26.30   12.80
  -1 -35   1   22.70   12.20
   1 -35  -1   16.00   11.10
   1 -35  -1    4.60    9.40
   1  35  -1   26.10    9.80
  -1  35   1   13.50    8.80
   0 -35   1    9.30    8.90
   0 -35  -1   12.30   10.60
   0 -35   1    3.10   10.60
   0  35  -1    8.20    8.30
   0  35   1   10.30    9.40
  -1 -35  -1   13.80   17.50
   1 -35   1   10.30   10.60
   1 -35   1    5.80   10.10
  -1  35  -1   11.80    8.50
   1  35   1    2.00    7.20
   2 -35   1   15.10   11.60
   2  35   1   17.80    9.40
  -2  35  -1   16.80   10.00
   3 -35   1   -6.50    8.50
  -3  35  -1    6.60    9.40
   3  35   1    2.80    8.50
   4 -35   1   -3.50   10.60
   4  35   1    5.00    9.30
  -4  35  -1   -3.30    8.00
  -5 -35  -1    2.90    8.90
   5 -35   1    9.90   12.00
   5  35   1   -4.00    8.40
  -5  35  -1    1.00    9.30
  -6 -35  -1  -10.20    9.20
   6 -35   1   24.00   13.50
  -6  35  -1    0.80    9.70
   6  35   1  -24.90   10.60
   7 -35   1   27.90   16.40
  -7 -35  -1   26.80   12.70
   7  35   1   26.60   14.90
  -7  35  -1   12.20   12.80
   7 -36  -1   20.30   14.40
  -7 -36   1    2.30    8.30
   7  36  -1   -6.40   13.40
  -7  36   1    2.60   11.10
   6 -36  -1    5.20   12.60
  -6 -36   1   -4.30    8.30
  -6  36   1   -1.10    9.10
   6  36  -1   -5.80    9.80
  -5 -36   1    8.20    8.80
   5 -36  -1   -5.90    9.30
  -5  36   1  -14.90    7.60
   5  36  -1    7.80   10.20
   4 -36  -1   12.60   10.60
  -4 -36   1   12.30   10.30
   4  36  -1    6.50    9.70
  -4  36   1    9.60    8.60
   3 -36  -1   -4.90    8.40
   3 -36  -1    9.80   10.60
  -3 -36   1   10.30    9.90
   3  36  -1   -2.10    8.40
  -3  36   1   12.90    8.30
  -2 -36   1   14.70   10.60
   2 -36  -1    8.20    8.40
   2 -36  -1    2.00    9.10
  -2  36   1   -1.60    7.90
   2  36  -1    7.20    9.40
   1 -36  -1   14.60   11.30
   1 -36  -1   44.20   14.30
  -1 -36   1    6.80   10.40
  -1  36   1   12.00   10.50
   0 -36   1   23.70   13.00
   0 -36  -1   24.30   11.20
   0 -36   1   19.40   12.10
   0  36   1   27.10   12.00
   0  36  -1   32.00   12.60
   1 -36   1   44.00   13.90
   1 -36   1    6.20   10.60
  -1 -36  -1   38.60   13.40
   1  36   1   24.60   10.40
  -1  36  -1    8.00    9.00
   2 -36   1    6.40   11.10
  -2 -36  -1    0.70    8.10
   2  36   1   13.30   16.60
  -2  36  -1    6.20    9.50
   3 -36   1    2.20   10.70
  -3 -36  -1    5.30    9.30
   3  36   1    4.70    8.80
  -3  36  -1   -0.70    9.20
   4 -36   1    8.50   11.70
  -4 -36  -1    9.20    9.70
   4  36   1   -1.00    9.30
  -4  36  -1   14.50    9.90
   5 -36   1   -5.60   10.30
  -5 -36  -1   -4.60    9.00
   5  36   1    0.80    9.80
  -5  36  -1    4.10    9.50
   6 -36   1    9.50   12.70
  -6 -36  -1    2.10   11.00
   6  36   1   23.70   12.80
  -7 -36  -1    7.90   10.90
   7 -36   1  -10.50   12.10
   7  36   1    5.50   13.00
  -7  36  -1    9.40   12.40
   7 -37  -1   36.10   16.50
  -7  37   1    6.70   13.60
   7  37  -1   66.29   20.10
   6 -37  -1    4.60   11.10
  -6 -37   1   -5.90    9.20
   6  37  -1   18.30   13.30
  -6  37   1   -0.50   10.50
  -5 -37   1   -9.60    8.40
   5 -37  -1  -10.80   10.60
  -5  37   1    4.80    8.50
   5  37  -1   18.70   11.40
  -4 -37   1   16.70   10.60
   4 -37  -1   10.00   12.10
  -4  37   1   -1.30    9.90
   4  37  -1    2.90    8.90
   3 -37  -1   -5.10   10.30
   3 -37  -1   23.30   13.50
  -3 -37   1   19.00   11.20
  -3  37   1  -11.30    7.80
   3  37  -1   15.60   10.90
   2 -37  -1   -2.10    9.10
   2 -37  -1    5.60   10.50
  -2  37   1    5.80    8.40
   2  37  -1   -4.10    8.00
   1 -37  -1   -4.40    8.20
   1 -37  -1   -2.00   10.00
  -1 -37   1    9.30    9.50
  -1  37   1    5.80    8.70
   1  37  -1   -7.00    7.50
   0 -37   1   -6.20    8.50
   0 -37  -1    9.80   11.50
   0 -37   1   -5.90    8.50
   0  37   1   10.90   10.00
   0  37  -1   12.90   12.90
   1 -37   1   37.30   14.60
  -1 -37  -1   35.70   14.10
   1 -37   1   53.29   18.10
   1  37   1   45.90   15.20
  -1  37  -1   52.19   14.20
   2 -37   1   37.10   15.00
  -2 -37  -1    9.20   10.60
   2 -37   1   34.60   14.20
   2  37   1   15.80   10.80
  -2  37  -1   16.90   11.70
  -3 -37  -1   -3.30    9.10
   3 -37   1    3.00   10.90
  -3  37  -1   19.20   10.40
   3  37   1   -8.30    8.40
  -4 -37  -1    2.90    9.50
   4 -37   1  -18.90    8.80
   4  37   1    7.50   11.30
  -4  37  -1    8.80   10.80
  -5 -37  -1   11.60   11.20
   5 -37   1   20.70   13.40
   5  37   1    0.80    9.60
  -5  37  -1  -10.90   10.20
   6 -37   1    8.60   12.00
  -6 -37  -1   -9.50   10.10
  -6  37  -1   34.00   13.30
   6  37   1    5.80   11.30
   6 -38  -1   -3.80   12.70
  -6  38   1   13.90   12.10
   6  38  -1    2.00   12.90
   5 -38  -1    6.00   10.10
  -5  38   1   -1.30    9.70
   5  38  -1   20.30   11.90
   4 -38  -1   10.80   11.40
   4  38  -1   -5.80    9.90
  -4  38   1   26.10   12.10
   3 -38  -1    8.90   11.10
   3 -38  -1    6.70   12.00
  -3 -38   1  -13.80    9.50
   3  38  -1    1.20    8.70
  -3  38   1    2.40    9.20
  -2 -38   1   -9.20    8.30
   2 -38  -1   -2.00   11.80
   2 -38  -1   -8.50    8.40
  -2  38   1    7.50    9.20
   2  38  -1    5.20    9.60
  -1 -38   1    6.60   10.40
   1 -38  -1   21.30   13.00
   1 -38  -1   17.20   11.80
   1  38  -1   -1.60    8.10
  -1  38   1   14.10   10.00
   0 -38   1    8.90   10.50
   0 -38  -1   -5.50    9.30
   0 -38   1   12.50   10.10
   0  38   1    5.10    8.30
   0  38  -1   -5.50    8.80
   1 -38   1   58.29   17.70
  -1 -38  -1   17.50   13.10
   1 -38   1   51.99   16.40
   1  38   1   16.90   12.20
   2 -38   1   -3.60    9.30
  -2 -38  -1   -1.10    9.60
   2 -38   1    2.30   11.50
  -2  38  -1    9.30   10.10
   2  38   1   -5.10    9.70
  -3 -38  -1    1.40    9.90
   3 -38   1   -8.00    9.30
   3  38   1   21.90   12.00
  -3  38  -1   -8.50    9.40
  -4 -38  -1  -19.20    9.60
   4 -38   1   -3.60   10.80
   4  38   1  -14.80    8.60
  -4  38  -1   15.90   10.70
   5 -38   1   27.30   14.70
  -5 -38  -1   42.90   14.50
  -5  38  -1   29.40   13.10
   5  38   1   33.70   14.60
  -6 -38  -1   12.90   11.90
   6 -38   1   -2.50   14.70
  -6  38  -1   13.40   11.30
   6  38   1    3.30   14.40
   6 -39  -1   15.20   13.00
  -6 -39   1    0.80   10.50
   6  39  -1    5.10   12.60
  -6  39   1  -11.00   12.50
   5 -39  -1  -13.50   10.60
  -5 -39   1   -0.40   10.70
  -5  39   1    0.30   10.20
   5  39  -1    4.10   11.50
   4 -39  -1   21.90   12.80
   4 -39  -1    5.00   14.40
  -4 -39   1   16.80   12.10
   4  39  -1   21.10   11.30
  -4  39   1  -10.20    9.90
   3 -39  -1   16.80   13.60
  -3 -39   1   14.20   13.90
   3 -39  -1   24.20   14.10
   3  39  -1   42.30   14.00
  -3  39   1   23.40   12.80
   2 -39  -1    3.20    9.40
   2 -39  -1    1.20   11.20
  -2 -39   1    6.60   11.20
  -2  39   1    6.20   10.90
   2  39  -1    5.70    9.80
   1 -39  -1   11.00   10.50
  -1 -39   1    6.00   10.80
   1  39  -1   19.50   11.20
  -1  39   1   19.80   11.30
   0 -39   1   -8.60   10.10
   0 -39  -1   13.00   11.60
   0 -39   1   14.80   12.30
   0  39  -1    2.80    9.40
   1 -39   1    8.60   10.90
  -1 -39  -1   11.70   11.00
   1 -39   1    0.30   11.00
  -1  39  -1    1.90    9.30
   1  39   1   -2.90   10.80
   2 -39   1  -16.60   10.60
  -2 -39  -1   -8.10   10.30
   2 -39   1  -11.10    9.60
   2  39   1   -1.20   10.70
   3 -39   1    2.60   12.50
  -3 -39  -1   25.10   13.50
   3  39   1   -1.40   11.90
  -3  39  -1    9.80   11.10
   4 -39   1    6.40   13.20
  -4 -39  -1   12.90   11.90
  -4  39  -1   -8.80    9.90
   4  39   1   17.50   12.50
   5 -39   1   19.10   15.60
  -5 -39  -1   -7.30   11.30
  -5  39  -1   -4.00   10.90
   5  39   1   35.80   16.40
   5 -40  -1  -15.10   11.80
  -5 -40   1    4.40   11.10
  -5  40   1   -9.90   11.60
   5  40  -1   10.00   12.10
  -4 -40   1   20.00   12.70
   4 -40  -1    1.00   12.60
   4 -40  -1    2.30   12.50
   4  40  -1  -25.50    9.70
  -4  40   1  -10.50   10.70
  -3 -40   1   16.50   13.70
   3 -40  -1   -1.70   11.70
   3 -40  -1   -3.40   12.80
   3  40  -1  -18.60    8.70
  -3  40   1   -1.70   11.20
   2 -40  -1    9.00   10.50
  -2 -40   1   14.30   12.60
   2 -40  -1   -1.00   10.20
  -2  40   1   -7.60   10.00
   2  40  -1  -10.30    9.60
   1 -40  -1   20.80   11.50
  -1 -40   1   -2.40   10.80
  -1  40   1    0.20   11.40
   1  40  -1    7.50   10.30
   0 -40  -1   20.00   13.00
   0 -40   1   22.40   13.30
   0 -40   1   32.70   14.10
   0  40   1   37.20   13.80
   0  40  -1   19.70   13.00
   1 -40   1   10.50   14.00
  -1 -40  -1   24.50   14.20
   1 -40   1   26.90   13.10
   1  40   1   25.50   13.50
  -1  40  -1   11.60   11.90
   2 -40   1   28.50   15.40
  -2 -40  -1    6.70   12.60
   2 -40   1    8.10   12.70
   2  40   1   -5.90   10.20
  -2  40  -1   25.20   11.90
   3 -40   1   18.10   14.40
  -3 -40  -1   11.50   12.80
   3  40   1   22.90   14.50
  -3  40  -1   21.80   13.20
  -4 -40  -1   18.70   13.90
   4 -40   1   -0.10   12.50
  -4  40  -1   32.80   17.00
   4  40   1   22.20   13.70
   5 -40   1    8.20   15.10
  -5 -40  -1   13.60   12.10
  -5  40  -1   -4.10   13.60
   5  40   1    4.20   13.10
   4 -41  -1  -12.90   13.40
  -4 -41   1   -5.70   11.20
   4 -41  -1   -9.90   11.40
  -4  41   1  -15.60   10.50
   4  41  -1  -12.00   12.00
  -3 -41   1   33.50   15.40
   3 -41  -1   17.90   14.60
   3 -41  -1   22.00   14.50
   3  41  -1   18.50   12.10
  -3  41   1   16.90   11.90
   2 -41  -1   -0.70   11.70
   2 -41  -1    8.80   10.50
  -2 -41   1    6.30   12.80
   2  41  -1   21.70   12.30
  -2  41   1   -1.10   11.00
   1 -41  -1   -4.30   13.30
  -1 -41   1    8.50   12.80
   1  41  -1   -1.20   11.30
  -1  41   1   20.20   12.80
   0 -41  -1  -16.90   10.90
   0 -41   1    8.20   12.40
   0  41   1    2.40   11.10
   0  41  -1    7.80   11.30
   1 -41   1    8.60   12.20
  -1 -41  -1    2.00   11.70
   1 -41   1    9.60   11.90
  -1  41  -1    2.80   10.80
   1  41   1   -3.30   11.10
   2 -41   1    4.30   12.90
   2 -41   1   -4.90   11.60
  -2 -41  -1   23.10   13.60
   2  41   1   -2.10   11.20
  -2  41  -1   -3.80   11.10
   3 -41   1  -28.80   11.80
   3 -41   1    9.70   13.60
  -3 -41  -1    3.60   12.30
   3  41   1    4.50   11.40
  -3  41  -1   -3.50   12.00
  -4 -41  -1   26.80   13.70
   4 -41   1   -9.20   12.40
   4  41   1   10.50   14.00
  -4 -42   1   30.70   14.50
   4 -42  -1   23.10   15.80
   4 -42  -1   12.10   18.20
   4  42  -1    5.50   14.10
  -4  42   1   -7.30   12.00
   3 -42  -1  -13.60   11.20
  -3 -42   1  -26.20   11.90
   3 -42  -1    1.70   13.60
   3  42  -1    8.50   11.80
  -3  42   1   10.80   15.10
   2 -42  -1   -2.60   12.50
  -2 -42   1   -1.60   13.30
  -2  42   1   15.60   13.70
   2  42  -1   -1.30   11.40
   1 -42  -1  -13.90   12.00
  -1 -42   1    4.60   12.60
  -1  42   1    6.20   11.10
   1  42  -1   -1.20   10.90
   0 -42  -1  -16.50   11.70
   0 -42   1   -5.50   12.10
   0  42   1    5.60   11.30
   0  42  -1   -6.60   10.40
   1 -42   1   -9.30   10.70
   1 -42   1    8.80   13.20
  -1 -42  -1   -2.00   12.70
   1  42   1   -7.00   12.10
  -1  42  -1    1.40   12.30
   2 -42   1    0.80   13.40
   2 -42   1  -27.80   10.90
  -2 -42  -1    8.60   13.30
   2  42   1   25.30   13.00
  -2  42  -1    9.40   13.10
   3 -42   1    0.20   13.10
  -3 -42  -1  -10.60   12.50
   3 -42   1   16.00   15.40
  -3  42  -1   14.20   14.00
   3  42   1   14.80   13.10
   3 -43  -1   13.00   13.40
  -3 -43   1   12.90   14.30
  -3  43   1    2.90   12.30
   3  43  -1   -9.30   11.70
  -2 -43   1   17.10   15.20
   2 -43  -1   -0.10   13.90
   2  43  -1   -0.60   12.80
  -2  43   1  -14.80   12.00
   1 -43  -1   -8.70   11.90
  -1 -43   1   28.00   15.00
   1  43  -1   21.40   13.50
  -1  43   1   16.00   14.30
   0 -43   1    6.70   11.30
   0 -43  -1   39.00   16.30
   0  43  -1   17.50   12.80
   0  43   1   -7.10   11.70
   1 -43   1   -7.60   14.50
  -1 -43  -1  -23.80   12.70
   1 -43   1   -7.90   13.00
   1  43   1    9.40   12.80
  -1  43  -1    8.40   13.30
   2 -43   1    1.80   14.30
   2 -43   1   24.90   14.50
  -2 -43  -1  -27.20   13.50
  -2  43  -1  -16.60   12.30
   2  43   1    9.30   14.50
   1 -44  -1    4.60   13.60
  -1 -44   1    0.70   13.50
  -1  44   1   26.50   15.10
   1  44  -1   -3.00   13.20
   0 -44  -1   17.90   15.00
   0 -44   1   23.90   14.70
   0  44   1  -23.90   13.10
   0  44  -1   27.40   16.60
   1 -44   1   -4.50   12.70
  12   0  -2    2.70    8.10
  11   0  -2   12.90    8.80
  10   0  -2    9.50    8.20
  10   0  -2   20.80    9.20
   9   0  -2   42.20   10.50
   9   0  -2   37.40    9.10
  -9   0   2   33.30    8.40
  -8   0   2    8.50    5.70
   8   0  -2   20.10    7.00
   8   0  -2   30.50    7.50
   7   0  -2    7.60    4.20
   7   0  -2    9.70    5.20
  -7   0   2   13.80    4.90
  -6   0   2  109.29   10.20
   6   0  -2  123.99   13.70
   6   0  -2   99.39    9.80
   5   0  -2  160.08   11.50
  -5   0   2  178.48   12.00
   5   0  -2  169.08   12.40
   4   0  -2  177.08   11.30
  -4   0   2  176.58   10.90
   4   0  -2  189.78    7.30
   4   0  -2  189.68   11.00
   3   0  -2    5.20    1.90
  -3   0   2    5.20    1.70
   3   0  -2    3.10    1.00
   2   0  -2   42.20    3.10
  -2   0   2   43.90    3.00
  -2   0   2   43.80    3.50
   2   0  -2   45.00    3.50
   1   0  -2  790.72   28.90
  -1   0   2  716.03   28.60
   1   0  -2  732.63   28.30
  -1   0   2  762.32   28.40
  -1   0  -2  298.37   13.80
   1   0   2  293.57   13.80
   1   0   2  301.77   15.00
  -1   0  -2  311.57   15.00
   1   0   2  300.67   15.20
  -1   0  -2  292.17   15.10
   2   0   2   51.89    6.00
  -2   0  -2   53.39    6.10
  -2   0  -2   52.59    6.30
  -2   0  -2   52.99    4.80
   2   0   2   55.59    6.60
  -3   0  -2    2.40    2.40
   3   0   2    2.20    2.60
   3   0   2   -1.60    2.10
  -3   0  -2    0.50    1.30
  -3   0  -2    2.30    2.40
   4   0   2   50.79    8.50
   4   0   2   37.90    7.90
  -4   0  -2   29.20    6.50
  -4   0  -2   34.60    7.10
  -4   0  -2   42.70    4.60
  -5   0  -2    2.20    1.70
   5   0   2    3.40    3.90
  -5   0  -2    3.30    2.90
  -5   0  -2    1.40    3.40
   5   0   2    0.90    3.30
  -6   0  -2    6.90    4.00
   6   0   2    4.80    3.90
  -6   0  -2    8.20    5.00
  -6   0  -2    3.30    1.90
   6   0   2    5.80    5.50
   7   0   2   24.50    8.40
   7   0   2   34.10    9.40
  -7   0  -2   29.50    3.40
   8   0   2    3.70    6.50
   8   0   2    8.60    6.90
   9   0   2    8.20    7.70
  10   0   2   33.40   12.20
  11   0   2   -9.90    8.80
  12   0   2   18.30   13.50
  12  -1  -2   -4.70    8.60
  12   1  -2    2.90    8.20
  11  -1  -2   65.69   15.50
  11   1  -2   38.60   12.40
  10  -1  -2   10.50    7.60
  10  -1  -2    1.80    6.30
  10   1  -2   -0.80    6.10
  10   1  -2    2.50    6.40
  -9  -1   2    4.30    5.30
   9  -1  -2    4.20    5.50
   9  -1  -2    2.70    5.20
   9   1  -2   12.70    6.50
  -9   1   2    1.70    4.90
   9   1  -2    3.50    4.80
   8  -1  -2  102.09   12.50
  -8  -1   2  139.69   14.20
   8  -1  -2  129.89   14.70
   8   1  -2  120.39   14.10
   8   1  -2  146.29   14.20
  -8   1   2  103.09   12.60
   7  -1  -2   22.00    6.00
  -7  -1   2   14.90    5.10
   7  -1  -2   21.00    6.70
   7   1  -2   19.00    6.50
   7   1  -2   19.70    6.10
  -7   1   2   27.20    6.60
  -6  -1   2   11.20    4.40
   6  -1  -2   14.60    4.80
   6   1  -2    9.70    4.40
  -6   1   2   19.20    5.10
   6   1  -2   19.10    5.00
   5  -1  -2  155.98   11.50
   5  -1  -2  165.78   12.30
  -5  -1   2  168.18   13.50
   5   1  -2  170.68   12.50
  -5   1   2  168.98   11.50
   5   1  -2  183.58   11.80
  -4  -1   2   83.99    7.20
   4  -1  -2   96.09    7.60
   4  -1  -2   99.29    4.20
   4   1  -2   81.29    7.40
   4   1  -2   91.59    7.10
   4   1  -2   85.39    4.30
  -4   1   2   95.39    7.20
   3  -1  -2  119.39    5.80
   3  -1  -2  123.89    7.20
  -3  -1   2   99.19    6.80
  -3  -1   2  114.49    5.80
   3   1  -2  109.09    7.30
  -3   1   2  112.89    6.70
   3   1  -2  109.39    5.70
   3   1  -2  103.69    6.50
   2  -1  -2  154.38    6.70
  -2  -1   2  144.69    7.30
   2  -1  -2  153.78    7.60
  -2  -1   2  151.68    7.60
   2   1  -2  142.89    7.40
  -2   1   2  154.68    6.30
   2   1  -2  143.99    7.40
  -1  -1   2 1589.34   57.29
  -1  -1   2 1527.55   56.09
   1  -1  -2 1588.84   55.29
   1  -1  -2 1644.84   57.49
   1  -1  -2 1636.14   57.69
   1   1  -2 1552.64   56.19
   1   1  -2 1579.34   56.19
   1   1  -2 1588.64   57.39
   1   1  -2 1530.55   56.59
   0  -1   2   84.09    5.50
   0  -1   2   80.69    5.60
   0  -1  -2   73.29    5.30
   0  -1   2   78.59    5.20
   0  -1  -2   68.39    5.50
   0  -1  -2   75.19    5.10
   0   1   2   81.29    5.20
   0   1   2   69.09    5.50
   0   1  -2   78.89    5.50
   0   1  -2   75.79    5.10
   0   1  -2   81.09    5.40
   1  -1   2 2550.04   91.29
  -1  -1  -2 2511.35   90.19
   1  -1   2 2382.36   89.89
  -1  -1  -2 2639.54   91.89
   1  -1   2 2549.74   92.19
  -1  -1  -2 2502.75   91.69
  -1   1  -2 2464.75   89.99
   1   1   2 2597.94   91.99
  -1   1  -2 2339.57   91.59
   1   1   2 2482.95   91.69
  -1   1  -2 2623.84   91.19
   2  -1   2   70.79    5.40
  -2  -1  -2   48.80    4.80
  -2  -1  -2   43.80    5.70
   2  -1   2   55.09    6.60
   2  -1   2   60.09    6.40
  -2  -1  -2   50.69    6.20
   2   1   2   51.89    6.30
  -2   1  -2   66.39    6.80
  -2   1  -2   59.79    5.10
   2   1   2   47.50    6.80
  -2   1  -2   64.59    6.30
   3  -1   2   94.99    9.30
  -3  -1  -2  105.59    9.20
  -3   1  -2  120.09    7.50
   3   1   2   96.59    9.50
  -3   1  -2  102.09    9.20
  -4  -1  -2  168.48   14.00
  -4  -1  -2  177.18   13.50
   4  -1   2  178.18   15.90
   4  -1   2  176.28   14.90
  -4  -1  -2  172.28   10.20
  -4   1  -2  189.28   10.40
  -4   1  -2  198.08   14.00
   4   1   2  182.48   14.30
  -4   1  -2  172.48   14.10
   4   1   2  192.78   15.40
  -5  -1  -2    8.70    4.50
  -5  -1  -2    4.90    3.60
  -5  -1  -2    2.90    1.80
   5  -1   2    2.20    3.20
   5  -1   2    0.10    3.40
  -5   1  -2    4.00    3.70
  -5   1  -2    1.60    1.70
   5   1   2   10.80    5.00
  -5   1  -2    0.20    2.40
   5   1   2    3.80    4.20
  -6  -1  -2   19.60    6.40
  -6  -1  -2   26.90    7.00
   6  -1   2   20.20    6.80
  -6  -1  -2   21.80    3.70
   6  -1   2   33.20    8.90
  -6   1  -2   16.70    5.60
  -6   1  -2   21.60    3.60
   6   1   2   19.20    7.40
   6   1   2   29.60    8.30
  -7  -1  -2  117.79    7.00
   7  -1   2  108.19   16.20
   7  -1   2  108.79   17.10
   7   1   2  113.49   17.50
  -7   1  -2  107.99    6.60
   7   1   2  101.69   15.90
   8  -1   2   -1.50    5.00
   8  -1   2    3.70    6.90
   8   1   2   -3.10    6.60
   8   1   2    1.30    6.00
   9  -1   2   11.40    7.50
   9   1   2   20.90    8.80
  10  -1   2   15.80   10.30
  10   1   2   13.50    9.30
  11  -1   2    1.40    9.80
  11   1   2   25.90   11.30
  12  -1   2   51.59   17.60
  12   1   2   37.40   16.30
  12  -2  -2   -1.60    8.60
  12   2  -2   -8.90    9.00
  11  -2  -2    2.10    8.30
  11   2  -2   -4.80    7.00
  10  -2  -2   15.00    8.10
  10  -2  -2   13.80    8.40
  10   2  -2   14.80    8.50
  -9  -2   2   -5.00    4.50
   9  -2  -2    8.00    6.10
   9  -2  -2    7.10    5.60
   9   2  -2    7.20    6.00
   9   2  -2   19.40    7.10
  -9   2   2   14.00    5.70
   8  -2  -2  101.19   12.60
   8  -2  -2   98.49   12.80
  -8  -2   2  116.89   13.20
   8   2  -2  132.69   14.70
   8   2  -2   95.99   12.30
  -8   2   2  135.39   13.30
   7  -2  -2    3.30    3.60
  -7  -2   2   -1.90    2.90
   7  -2  -2   10.80    5.10
   7   2  -2    1.70    4.10
  -7   2   2    4.30    3.10
   7   2  -2    2.40    3.10
   6  -2  -2   40.50    8.00
  -6  -2   2   53.29    8.40
  -6   2   2   43.30    7.00
   6   2  -2   53.29    8.00
   6   2  -2   45.60    8.50
   5  -2  -2  184.58   12.90
   5  -2  -2  175.68   12.40
  -5   2   2  180.58   12.00
   5   2  -2  213.38   12.80
   5   2  -2  194.58   13.60
   4  -2  -2  218.98   13.20
  -4  -2   2  248.38   10.30
   4  -2  -2  213.98    9.60
  -4  -2   2  256.57   14.00
   4   2  -2  258.47   14.60
   4   2  -2  283.17   10.40
  -4   2   2  220.78   12.60
   4   2  -2  264.77   13.20
  -3  -2   2  122.49    7.80
  -3  -2   2  121.19    6.30
   3  -2  -2  116.59    7.20
   3  -2  -2  110.09    6.00
   3   2  -2  123.09    6.80
  -3   2   2  118.09    6.70
   3   2  -2  123.69    6.30
   3   2  -2  111.59    7.70
  -2  -2   2  107.89    6.10
  -2  -2   2  113.69    6.40
   2  -2  -2   92.89    4.90
   2   2  -2  113.89    6.50
   2   2  -2  109.09    7.00
   2   2  -2  121.09    6.30
  -2   2   2   93.89    4.30
  -1  -2   2 1171.28   42.00
  -1  -2   2 1188.88   44.00
  -1  -2   2 1190.78   44.10
  -1  -2   2 1189.58   43.30
   1  -2  -2 1113.39   41.60
   1  -2  -2 1173.98   44.80
   1   2  -2 1149.89   43.90
   1   2  -2 1248.58   43.50
   1   2  -2 1204.78   41.90
   1   2  -2 1239.18   44.10
   0  -2   2  882.91   32.90
   0  -2   2  788.42   31.20
   0  -2  -2  820.92   32.80
   0  -2  -2  856.21   31.60
   0  -2   2  792.62   31.80
   0   2  -2  772.02   31.00
   0   2   2  824.42   32.80
   0   2  -2  837.72   31.90
   0   2   2  840.92   31.60
   0   2  -2  845.82   32.50
  -1  -2  -2 1761.02   64.29
   1  -2   2 1607.34   62.29
   1  -2   2 1709.53   64.69
   1  -2   2 1732.53   63.39
  -1  -2  -2 1705.73   63.99
  -1   2  -2 1767.12   62.69
   1   2   2 1713.43   64.09
   1   2   2 1615.44   64.09
  -1   2  -2 1744.73   63.29
  -1   2  -2 1694.33   64.49
  -2  -2  -2   34.20    5.80
  -2  -2  -2   36.30    5.70
   2  -2   2   33.20    5.30
   2  -2   2   30.60    5.70
   2  -2   2   33.60    4.00
   2   2   2   35.70    6.00
  -2   2  -2   30.80    5.30
  -2   2  -2   32.00    5.30
   2   2   2   33.60    5.80
  -2   2  -2   36.30    4.00
   3  -2   2  141.69   12.00
   3  -2   2  149.59    8.80
   3  -2   2  134.89   11.00
  -3  -2  -2  132.19   10.80
  -3  -2  -2  151.28    9.00
  -3  -2  -2  151.58   11.80
   3   2   2  140.29   11.70
  -3   2  -2  129.59   10.50
   3   2   2  128.79   11.00
  -3   2  -2  131.89    8.30
  -3   2  -2  145.89   11.80
  -4  -2  -2  347.57   16.20
  -4  -2  -2  338.17   19.80
  -4  -2  -2  339.17   21.00
   4  -2   2  297.37   20.80
   4   2   2  342.37   20.70
  -4   2  -2  307.97   20.40
   4   2   2  344.67   21.70
  -4   2  -2  334.27   19.60
  -4   2  -2  313.97   15.50
  -5  -2  -2  121.79   12.90
  -5  -2  -2  142.69    9.00
   5  -2   2  130.09   13.10
  -5  -2  -2  138.39   12.70
   5  -2   2  152.08   14.70
   5   2   2  136.69   13.90
  -5   2  -2  134.59   13.30
  -5   2  -2  144.59    8.70
   5   2   2  128.99   13.20
   6  -2   2   21.80    6.70
   6  -2   2   11.40    6.00
  -6  -2  -2   20.00    6.70
  -6  -2  -2   11.50    5.20
  -6  -2  -2   12.40    3.00
   6   2   2   11.20    5.50
  -6   2  -2   14.00    5.70
  -6   2  -2    5.10    2.20
   6   2   2   12.50    5.70
   7  -2   2   26.90    8.50
  -7  -2  -2   32.00    4.10
   7  -2   2   13.60    7.60
  -7  -2  -2   17.30    6.90
   7   2   2   35.20   10.00
   7   2   2   30.70    9.60
  -7   2  -2   28.00    3.30
   8  -2   2   23.10    8.90
   8  -2   2    1.60    6.30
   8   2   2   11.50    7.30
   8   2   2   19.20    9.00
   9  -2   2   39.60   11.90
   9   2   2   30.60   10.30
  10  -2   2   24.60   10.50
  10   2   2   11.20    9.20
  11  -2   2    6.40   10.60
  11   2   2   21.40   11.30
  12  -2   2   14.70   12.10
  12   2   2   -0.90   12.20
  12  -3  -2   -1.20    8.90
  12   3  -2   -4.20    8.50
  11  -3  -2   -8.40    7.00
  11   3  -2    0.50    7.20
  11   3  -2   -2.00    9.80
  10  -3  -2    2.70    6.50
  10  -3  -2    9.00    7.10
  10   3  -2   16.40   10.00
  10   3  -2   22.20    8.70
  -9  -3   2   -0.80    4.80
   9  -3  -2   20.70    8.10
   9  -3  -2   -3.20    6.10
   9   3  -2    2.30    5.50
   9   3  -2   12.50    7.00
  -9   3   2   25.50    7.20
   8  -3  -2   41.90    9.70
  -8  -3   2   50.89   10.30
   8  -3  -2   34.90    8.70
   8   3  -2   36.00    9.50
  -8   3   2   28.50    7.20
   8   3  -2   41.60    9.00
  -7  -3   2   32.60    7.30
   7  -3  -2   29.90    7.30
   7  -3  -2   28.90    6.90
  -7   3   2   28.40    6.60
   7   3  -2   28.60    6.80
   7   3  -2   19.40    6.80
   6  -3  -2  141.79   12.00
  -6  -3   2  124.59   11.40
   6   3  -2  142.29   12.70
  -6   3   2  137.89   11.10
   6   3  -2  117.99   10.70
   5  -3  -2  257.47   15.50
  -5  -3   2  251.87   10.30
   5  -3  -2  245.48   15.50
  -5  -3   2  255.17   15.90
  -5   3   2  249.28   14.70
   5   3  -2  265.77   15.10
   5   3  -2  260.87   16.60
   4  -3  -2  241.38   14.20
  -4  -3   2  267.37   11.70
  -4  -3   2  279.07   15.20
   4  -3  -2  257.67   11.20
   4   3  -2  290.07   14.10
   4   3  -2  280.57   11.60
  -4   3   2  271.47   13.90
   4   3  -2  289.87   16.00
  -3  -3   2   43.30    4.60
   3   3  -2   38.60    3.40
  -2  -3   2  307.97   14.50
  -2  -3   2  326.97   15.10
   2  -3  -2  356.76   13.40
   2   3  -2  322.27   15.20
   2   3  -2  336.07   16.10
  -2   3   2  364.86   12.70
   2   3  -2  328.87   14.60
  -2   3   2  352.46   12.50
   2   3  -2  326.17   12.60
  -1  -3   2 2832.92   97.29
   1  -3  -2 2692.23   95.29
  -1  -3   2 2704.03   98.09
  -1  -3   2 2754.12   97.59
  -1  -3   2 2766.22   94.89
   1  -3  -2 2839.22   98.89
   1   3  -2 2781.02   94.69
   1   3  -2 2767.52   97.49
  -1   3   2 2614.64   95.09
  -1   3   2 2727.13   95.29
   1   3  -2 2571.84   97.89
   1   3  -2 2798.42   97.29
   0  -3   2 2392.56   79.09
   0  -3   2 2026.50   77.39
   0  -3   2 2035.90   76.49
   0  -3  -2 2078.59   78.69
   0  -3  -2 2187.68   77.19
   0   3  -2 2085.29   77.39
   0   3   2 2231.48   77.19
   0   3   2 2146.09   78.89
   0   3  -2 2274.97   78.79
   0   3  -2 2018.50   76.29
   1  -3   2 1242.38   51.19
  -1  -3  -2 1289.97   50.99
  -1  -3  -2 1279.77   50.49
   1  -3   2 1368.36   49.90
   1  -3   2 1331.87   49.30
   1   3   2 1249.88   50.39
  -1   3  -2 1298.17   51.19
  -1   3  -2 1369.46   49.90
   1   3   2 1277.87   51.09
  -1   3  -2 1395.06   49.50
  -2  -3  -2  698.03   30.50
   2  -3   2  717.23   30.20
   2  -3   2  681.53   27.80
   2  -3   2  694.23   31.50
  -2  -3  -2  659.83   30.50
  -2   3  -2  746.73   30.20
  -2   3  -2  686.33   27.80
   2   3   2  662.83   30.80
  -2   3  -2  646.54   30.70
   2   3   2  635.54   30.30
  -3  -3  -2  290.17   17.30
   3  -3   2  268.87   17.00
   3  -3   2  329.67   14.90
  -3   3  -2  278.47   14.10
  -3   3  -2  265.57   16.40
   3   3   2  316.37   18.10
   4  -3   2  356.46   21.50
  -4  -3  -2  420.26   22.20
   4  -3   2  340.97   22.40
   4  -3   2  333.27   16.90
  -4  -3  -2  385.36   22.70
  -4  -3  -2  391.36   17.80
   4   3   2  399.86   23.60
  -4   3  -2  344.17   16.80
  -4   3  -2  313.27   21.10
   4   3   2  394.16   22.50
   5  -3   2   70.99   10.80
   5  -3   2   69.39   11.30
  -5  -3  -2   69.89    6.30
  -5  -3  -2   61.29    9.80
  -5  -3  -2   49.10    9.30
  -5   3  -2   78.59   12.00
   5   3   2   57.69    9.90
   5   3   2   61.89   11.00
  -5   3  -2   72.39    6.10
  -6  -3  -2   77.49    6.50
   6  -3   2   73.69   11.80
  -6  -3  -2   81.69   12.00
   6  -3   2   81.69   14.20
  -6  -3  -2   93.69   14.20
   6   3   2   61.39   11.60
  -6   3  -2   67.79    5.70
   6   3   2   59.19   11.70
  -6   3  -2   82.39   12.90
  -7  -3  -2   14.80    7.10
  -7  -3  -2    8.20    5.20
  -7  -3  -2    5.70    2.50
   7  -3   2    3.10    5.70
   7  -3   2   10.30    6.90
   7   3   2    3.80    6.10
   7   3   2   10.30    6.00
  -7   3  -2   11.60    2.30
   8  -3   2    9.20    7.70
   8  -3   2   18.00    7.90
  -8  -3  -2   10.20    1.80
  -8  -3  -2   14.20    1.90
   8   3   2   10.10    6.90
   8   3   2   11.30    7.90
   9  -3   2   30.60   11.20
   9   3   2    8.30    7.50
  10  -3   2   10.30    9.00
  10   3   2   -0.40    7.90
  11  -3   2   -1.00    9.50
  11   3   2   19.60   11.40
  12  -3   2   29.60   13.80
  12   3   2   -0.30   10.20
  12  -4  -2   14.90    9.40
  12   4  -2   12.60   10.10
  11  -4  -2   -5.90    7.60
  11   4  -2   -2.90    8.10
  11   4  -2   12.10    9.30
  10  -4  -2    1.30    6.50
  10  -4  -2   19.10    9.00
  10   4  -2   11.40    7.60
  10   4  -2   13.40    8.00
   9  -4  -2   42.20   10.40
   9  -4  -2   43.50   10.40
   9   4  -2   21.60    8.30
   9   4  -2   33.80    9.60
  -9   4   2   38.20    9.40
   8  -4  -2   51.89   10.00
   8  -4  -2   51.49   10.70
  -8   4   2   43.30    8.90
   8   4  -2   48.40   10.80
   8   4  -2   68.59   10.80
   7  -4  -2   17.10    6.00
  -7  -4   2   16.40    6.10
   7  -4  -2   20.40    6.00
   7   4  -2   16.50    5.80
   7   4  -2   16.90    5.80
  -7   4   2    9.70    4.50
   6  -4  -2  179.18   14.00
  -6  -4   2  170.48   13.80
  -6   4   2  163.58   12.50
   6   4  -2  172.38   14.50
   6   4  -2  182.58   13.30
   5  -4  -2   18.70    1.60
  -5  -4   2   12.50    4.20
  -5  -4   2   14.00    2.20
   5  -4  -2   21.50    5.10
   5  -4  -2   22.20    1.80
   5   4  -2   16.80    4.70
  -5   4   2   17.50    4.10
   5   4  -2   15.80    4.10
   4  -4  -2  623.44   24.70
  -4  -4   2  677.23   29.80
  -4  -4   2  689.63   25.80
   4  -4  -2  611.54   28.30
   4   4  -2  701.63   30.50
   4   4  -2  675.43   25.40
   4   4  -2  672.73   27.50
  -4   4   2  599.04   27.20
  -3  -4   2  102.59    6.40
   3  -4  -2  118.49    7.20
  -3  -4   2   89.29    7.50
   3   4  -2  106.59    6.40
   3   4  -2  101.99    7.90
   3   4  -2  105.59    6.20
  -3   4   2  120.79    6.60
  -2  -4   2 1142.79   44.30
  -2  -4   2 1148.19   43.50
   2  -4  -2 1160.28   42.20
   2   4  -2 1171.88   44.50
   2   4  -2 1139.79   45.40
   2   4  -2 1194.88   40.70
  -2   4   2 1152.68   41.20
   2   4  -2 1180.48   43.50
  -2   4   2 1134.89   41.40
   1  -4  -2 1657.33   61.59
   1  -4  -2 1566.94   57.89
  -1  -4   2 1641.84   59.89
  -1  -4   2 1653.13   59.89
  -1  -4   2 1623.84   56.99
  -1  -4   2 1584.64   60.89
   1  -4  -2 1642.04   58.39
   1   4  -2 1562.44   60.79
  -1   4   2 1613.24   58.19
   1   4  -2 1699.73   59.99
   1   4  -2 1679.13   59.99
   0  -4  -2  274.77   12.40
   0  -4   2  232.38   11.40
   0  -4   2  239.68   12.40
   0  -4   2  273.37   14.00
   0  -4  -2  282.47   14.20
   0   4  -2  234.78   12.30
   0   4   2  255.17   13.80
   0   4  -2  269.97   13.80
   0   4   2  270.87   12.40
  -1  -4  -2  509.35   23.60
  -1  -4  -2  526.15   24.40
   1  -4   2  541.85   23.00
   1  -4   2  513.55   24.60
   1  -4   2  521.25   22.50
  -1   4  -2  524.25   24.50
  -1   4  -2  588.54   23.20
   1   4   2  507.45   24.30
  -1   4  -2  562.94   22.70
   1   4   2  516.65   23.70
   2  -4   2  395.26   19.30
   2  -4   2  407.76   17.70
  -2  -4  -2  372.16   19.80
  -2  -4  -2  362.96   19.50
   2  -4   2  380.66   20.60
  -2   4  -2  398.76   17.50
   2   4   2  370.96   19.90
   2   4   2  356.66   19.80
  -2   4  -2  342.37   19.70
   3  -4   2  752.42   36.00
  -3  -4  -2  774.22   35.50
  -3  -4  -2  751.92   34.30
   3  -4   2  724.13   30.70
   3  -4   2  717.93   33.90
   3   4   2  778.92   35.40
   3   4   2  809.62   36.40
  -3   4  -2  754.02   30.80
  -3   4  -2  748.03   35.20
   4  -4   2  134.89    8.70
  -4  -4  -2  118.49   11.80
  -4  -4  -2  127.29   11.60
   4  -4   2  115.29   11.20
   4  -4   2  106.69   11.90
   4   4   2  140.79   12.90
  -4   4  -2  123.09    8.30
   4   4   2  127.09   12.10
  -4   4  -2  130.79   12.30
   5  -4   2   45.50    8.80
  -5  -4  -2   45.50    5.30
  -5  -4  -2   34.70    8.10
  -5  -4  -2   46.20    8.90
   5  -4   2   33.60    4.80
   5  -4   2   34.60    8.40
  -5   4  -2   28.20    7.70
   5   4   2   52.99    9.80
   5   4   2   31.10    8.20
  -5   4  -2   38.40    4.50
  -6  -4  -2   30.80    7.50
   6  -4   2   26.80    7.80
  -6  -4  -2   34.20    5.00
   6  -4   2   31.50    8.60
  -6  -4  -2   34.80    8.20
   6   4   2   25.00    8.30
  -6   4  -2   29.00    4.20
  -6   4  -2   30.60    7.60
   6   4   2   24.20    7.70
  -7  -4  -2   -1.60    4.60
  -7  -4  -2    5.10    2.20
   7  -4   2   -5.50    5.10
  -7  -4  -2    2.70    4.70
   7  -4   2    5.30    5.30
   7   4   2   12.70    6.80
  -7   4  -2    2.90    5.90
   7   4   2    2.50    4.50
  -7   4  -2    2.20    1.50
  -8  -4  -2   31.40    3.40
  -8  -4  -2   33.80    3.50
   8  -4   2   66.89   13.10
   8  -4   2   41.90   11.60
   8   4   2   46.40   12.20
   8   4   2   30.70   12.40
   9  -4   2    2.30    7.40
   9   4   2   -5.30    6.90
  10  -4   2   -1.10    7.40
  10   4   2    4.00    9.40
  11  -4   2   -0.60    8.90
  11   4   2   -0.10    8.70
  12  -4   2   17.00   14.10
  12   4   2   18.30   15.20
  12  -5  -2    7.10    8.50
  12   5  -2   23.60   12.20
  11  -5  -2   -1.80    7.40
  11   5  -2   15.70    9.60
  11   5  -2   -4.90   10.10
  10  -5  -2    3.80    6.70
  10   5  -2   17.00    8.00
  10   5  -2   12.50    8.10
   9  -5  -2   80.49   16.70
   9  -5  -2   69.59   12.90
   9   5  -2   94.49   16.10
   9   5  -2   75.89   13.50
  -9   5   2   76.89   12.30
   8  -5  -2  212.88   18.20
   8  -5  -2  219.28   18.90
  -8  -5   2  176.58   19.30
   8   5  -2  199.48   18.80
   8   5  -2  201.08   17.10
  -8   5   2  206.78   16.60
   7  -5  -2  183.78   15.60
  -7  -5   2  123.19   13.20
   7  -5  -2  146.89   13.70
  -7   5   2  150.58   13.00
   7   5  -2  152.68   15.00
  -6  -5   2  324.47   20.30
   6  -5  -2  325.17   19.90
  -6  -5   2  310.37   13.00
   6  -5  -2  336.27   26.20
   6   5  -2  334.67   19.10
  -6   5   2  306.77   18.30
   6   5  -2  330.27   21.30
  -5  -5   2    2.20    1.30
   5  -5  -2    1.20    2.40
   5  -5  -2    2.40    1.00
  -5  -5   2    0.00    2.30
   5   5  -2    0.40    2.10
  -5   5   2   -2.20    1.40
   5   5  -2   -2.70    1.80
   4  -5  -2  660.23   24.90
  -4  -5   2  643.74   25.60
   4  -5  -2  604.74   27.90
  -4  -5   2  662.03   29.70
  -4   5   2  620.44   27.00
   4   5  -2  671.03   30.10
   4   5  -2  637.44   25.40
   4   5  -2  629.04   26.90
  -3  -5   2   87.59    7.30
  -3  -5   2   90.59    6.00
  -3  -5   2   91.49    5.10
   3  -5  -2   68.49    5.80
   3   5  -2   78.09    5.30
   3   5  -2   92.29    5.90
  -3   5   2   66.09    5.30
   3   5  -2   87.09    7.50
   2  -5  -2  220.38   10.70
  -2  -5   2  249.88   12.70
  -2  -5   2  242.68   11.70
  -2  -5   2  202.98    8.60
  -2   5   2  195.88    9.70
   2   5  -2  232.78    9.00
  -2   5   2  208.78   10.10
   2   5  -2  232.38   13.50
   2   5  -2  276.17   12.00
   2   5  -2  269.47   13.10
   1  -5  -2 1890.81   69.69
  -1  -5   2 1936.01   72.49
   1  -5  -2 1926.81   72.79
  -1  -5   2 1928.11   70.79
  -1  -5   2 1991.20   71.19
   1  -5  -2 1855.51   68.89
   1   5  -2 1974.70   72.39
  -1   5   2 1876.21   69.49
   1   5  -2 1990.60   71.19
   1   5  -2 1975.20   70.79
   0  -5  -2 6852.31  236.28
   0   5   2 6531.15  235.88
   1  -5   2  318.87   14.90
   1  -5   2  304.77   16.70
  -1  -5  -2  273.27   15.80
  -1  -5  -2  240.58   14.60
   1  -5   2  332.37   14.80
  -1   5  -2  290.57   16.20
   1   5   2  265.57   15.80
  -1   5  -2  302.37   14.40
   1   5   2  277.97   15.20
   2  -5   2   90.89    8.10
   2  -5   2   99.89    7.30
  -2  -5  -2  114.59    9.40
  -2  -5  -2  115.09    9.50
   2  -5   2  102.09    9.70
   2   5   2  119.09    9.90
  -2   5  -2   95.59    9.20
   2   5   2  123.49    9.90
  -2   5  -2  111.59    7.60
   3  -5   2  201.88   14.00
  -3  -5  -2  211.58   14.60
   3  -5   2  217.98   11.90
  -3  -5  -2  215.18   15.10
   3  -5   2  226.88   15.90
   3   5   2  210.98   15.20
   3   5   2  190.88   14.40
  -3   5  -2  227.38   15.40
  -3   5  -2  189.28   11.40
  -4  -5  -2  193.78   14.80
   4  -5   2  252.47   16.50
   4  -5   2  225.18   12.10
  -4  -5  -2  191.98   15.50
   4  -5   2  194.88   16.30
   4   5   2  195.78   15.50
   4   5   2  166.58   15.10
  -4   5  -2  208.78   16.00
  -4   5  -2  222.58   11.90
  -5  -5  -2  118.69   12.70
  -5  -5  -2  102.89   11.10
   5  -5   2   90.19   11.00
  -5  -5  -2  115.99    8.60
   5  -5   2   98.19   12.50
   5  -5   2   88.09    7.40
  -5   5  -2  115.59   12.00
  -5   5  -2  100.59    7.50
   5   5   2  112.09   12.40
   5   5   2  115.29   13.00
   6  -5   2    3.70    4.70
   6  -5   2    6.50    5.00
  -6  -5  -2    7.30    4.80
  -6  -5  -2    8.00    4.70
  -6  -5  -2    6.70    2.80
  -6   5  -2    6.90    4.50
   6   5   2    5.50    4.80
   6   5   2   14.70    6.30
  -6   5  -2    2.30    2.00
   7  -5   2   18.90    8.10
  -7  -5  -2    7.90    6.60
  -7  -5  -2    9.60    6.00
   7  -5   2   24.50    8.50
  -7  -5  -2   14.80    3.60
   7   5   2   13.80    7.10
  -7   5  -2   17.30    3.10
   7   5   2   22.90    7.80
  -7   5  -2   18.30    7.60
  -8  -5  -2   92.99   14.30
   8  -5   2   90.49   16.10
  -8  -5  -2   72.29    5.50
   8  -5   2   56.69   13.90
  -8  -5  -2   87.49    6.00
   8   5   2   89.09   16.70
   8   5   2   72.19   17.50
   9  -5   2    4.70    9.00
   9   5   2    1.90    6.60
  10  -5   2    7.50    9.90
  10   5   2   15.70    9.80
  11  -5   2    2.00    8.80
  11   5   2    6.40    9.30
  12  -5   2   -4.60   11.80
  12   5   2  -12.60   11.00
  12  -6  -2   19.30   12.10
  12   6  -2    9.80   10.30
  11  -6  -2    7.80    8.90
  11   6  -2   19.00    9.30
  11   6  -2    6.00   11.20
  10  -6  -2    2.70    5.70
  10   6  -2    3.20    6.10
  10   6  -2  -10.70    7.40
   9  -6  -2   19.40    8.10
   9  -6  -2    2.80    6.50
  -9   6   2   20.70    6.70
   9   6  -2   26.70    8.90
   9   6  -2   16.50    7.30
   8  -6  -2    5.10    4.90
   8  -6  -2    4.30    5.10
  -8  -6   2    4.90    5.60
  -8   6   2    4.60    4.40
   8   6  -2   -0.30    4.00
   8   6  -2    4.20    4.20
   7  -6  -2   22.90    6.90
  -7  -6   2   16.30    6.50
   7  -6  -2   27.00    7.10
   7   6  -2   11.60    5.80
   7   6  -2   31.60    8.30
  -7   6   2   31.00    6.50
   6  -6  -2   22.10    5.70
  -6  -6   2    8.20    2.00
   6  -6  -2   12.30    1.50
   6  -6  -2    8.40    3.90
   6  -6  -2   10.10    1.40
  -6  -6   2   15.10    5.30
   6   6  -2    5.60    3.50
   6   6  -2    9.30    3.90
  -6   6   2   13.00    4.00
   5  -6  -2   10.40    2.00
  -5  -6   2    6.90    3.70
  -5  -6   2    6.10    2.00
   5  -6  -2    4.20    3.10
   5   6  -2    3.40    3.20
   5   6  -2    5.00    2.60
  -5   6   2   12.80    3.60
  -4  -6   2  123.59   10.00
   4  -6  -2   80.99    5.80
  -4  -6   2  105.39    6.90
  -4  -6   2  112.19    7.10
   4  -6  -2   78.99    7.70
   4   6  -2  112.19    9.70
   4   6  -2  118.59    7.90
  -4   6   2   79.29    7.00
   4   6  -2  110.69    6.90
  -3  -6   2  229.88   12.00
  -3  -6   2  219.08   13.50
  -3  -6   2  233.28   10.40
   3  -6  -2  221.78   12.30
  -3   6   2  238.28   11.70
   3   6  -2  238.48   11.10
   3   6  -2  237.28   14.00
   3   6  -2  237.68   15.10
   3   6  -2  232.08   11.80
   2  -6  -2 1407.26   52.69
  -2  -6   2 1452.45   55.59
   2  -6  -2 1389.76   53.49
  -2  -6   2 1474.75   56.89
  -2  -6   2 1519.05   54.69
  -2  -6   2 1487.85   51.29
  -2   6   2 1366.66   52.89
   2   6  -2 1438.06   57.09
   2   6  -2 1442.06   55.69
   2   6  -2 1502.95   54.49
   1  -6  -2  516.85   21.50
  -1  -6   2  486.05   23.50
  -1  -6   2  485.45   21.80
   1  -6  -2  513.25   20.60
  -1  -6   2  511.45   22.40
   1   6  -2  505.85   23.60
   1   6  -2  484.05   22.20
  -1   6   2  492.15   21.10
   1   6  -2  528.15   22.00
   0  -6   2    7.60    3.30
   0  -6   2    2.30    1.90
   0  -6  -2    6.60    2.20
   0  -6  -2    2.80    2.60
   0   6   2    6.60    3.10
   0   6   2    6.70    2.30
   0   6  -2    4.90    3.00
   0   6  -2    2.20    1.70
   0   6  -2    4.10    2.30
   1  -6   2  372.66   19.40
  -1  -6  -2  361.46   18.90
  -1  -6  -2  332.47   17.50
   1  -6   2  350.96   16.70
   1  -6   2  360.56   16.80
  -1   6  -2  331.37   18.40
   1   6   2  318.17   18.30
  -1   6  -2  365.16   16.80
   1   6   2  323.37   17.60
  -2  -6  -2  177.68   12.40
   2  -6   2  167.78   11.30
  -2  -6  -2  168.28   12.00
   2  -6   2  160.68   10.10
   2  -6   2  169.38   12.90
   2   6   2  170.38   12.40
  -2   6  -2  163.18   10.00
   2   6   2  180.18   12.60
  -2   6  -2  164.28   12.50
   3  -6   2  107.29   10.20
   3  -6   2  135.49    8.90
  -3  -6  -2  126.69   11.00
   3   6   2  135.19   11.70
   4  -6   2  132.89    8.90
  -4  -6  -2  102.09   11.30
   4  -6   2  136.99   12.10
  -4  -6  -2  126.69   11.90
   4  -6   2  115.09   12.40
  -4   6  -2  101.79   11.40
   4   6   2  122.09   12.20
   4   6   2   94.29   11.30
  -4   6  -2  123.39    8.50
   5  -6   2   60.89   11.20
   5  -6   2   58.99    6.00
   5  -6   2   78.59   11.50
  -5  -6  -2   49.20    9.70
  -5  -6  -2   52.69    9.10
   5   6   2   63.29   11.10
   5   6   2   50.39   10.30
  -5   6  -2   66.29   11.30
  -5   6  -2   73.59    6.40
  -6  -6  -2   50.09   10.30
  -6  -6  -2   37.00    8.60
  -6  -6  -2   50.49    5.90
   6  -6   2   47.80   10.70
   6  -6   2   40.30    9.70
  -6   6  -2   35.30    8.50
   6   6   2   60.39   11.20
   6   6   2   53.29   10.90
  -6   6  -2   43.00    4.80
  -7  -6  -2   47.90   10.70
   7  -6   2   55.69   12.20
  -7  -6  -2   55.19    6.10
   7  -6   2   55.09   12.60
  -7  -6  -2   58.39   11.30
   7   6   2   38.20   10.70
  -7   6  -2   61.99    5.40
  -7   6  -2   53.29   11.60
   7   6   2   50.59   12.20
  -8  -6  -2   18.10    3.40
   8  -6   2   28.00    9.50
  -8  -6  -2   15.80    6.90
  -8  -6  -2   19.30    3.30
   8  -6   2   31.40   11.30
   8   6   2   13.80    7.70
   9  -6   2    0.40    8.30
   9   6   2   16.50    8.70
  10  -6   2    5.50    7.50
  10   6   2    2.20    7.00
  11  -6   2    7.10    9.60
  11   6   2    4.80    9.80
  12  -6   2  -17.80   11.80
  12   6   2   30.00   12.80
  12  -7  -2   26.10   11.50
  12   7  -2   25.30   12.30
  11  -7  -2    9.00    8.80
  11   7  -2    0.40    9.30
  11   7  -2    1.10    7.10
  10  -7  -2   49.90   12.50
  10   7  -2   59.59   12.30
  10   7  -2   48.20   11.90
   9  -7  -2   33.50    9.20
   9  -7  -2   24.50    8.50
   9   7  -2   35.60    8.90
   9   7  -2   33.90   10.60
  -9   7   2   27.70    7.90
  -8  -7   2   44.50    9.90
   8  -7  -2   42.60    9.50
   8  -7  -2   26.50    8.10
   8   7  -2   59.99   12.00
   8   7  -2   56.59    9.90
  -8   7   2   48.20    9.30
  -7  -7   2   77.59    4.90
  -7  -7   2   90.39   13.30
   7  -7  -2   78.89   12.20
   7  -7  -2   77.49   11.90
  -7   7   2   89.99   10.00
   7   7  -2   83.19   13.10
   7   7  -2   83.19   10.30
  -6  -7   2   13.40    2.70
   6  -7  -2   15.50    2.20
   6  -7  -2   16.10    5.30
  -6  -7   2   15.00    5.50
  -6   7   2   15.00    4.20
   6   7  -2   14.00    4.50
   6   7  -2   14.40    5.40
  -5  -7   2   71.29    6.40
  -5  -7   2   65.99    5.60
  -5  -7   2   77.39    9.00
   5  -7  -2   66.79    5.10
   5  -7  -2   85.79    8.80
   5   7  -2   82.19    9.30
   5   7  -2   83.39    7.70
   4  -7  -2  404.26   21.30
  -4  -7   2  452.45   19.10
  -4  -7   2  456.95   19.80
  -4  -7   2  457.85   23.20
   4  -7  -2  418.16   18.60
  -4   7   2  401.56   20.10
   4   7  -2  446.66   20.10
   4   7  -2  431.16   23.30
   4   7  -2  445.96   19.40
   3   7  -2   44.80    4.60
  -2  -7   2  734.93   27.20
   2  -7  -2  717.33   29.50
  -2  -7   2  729.23   29.90
   2  -7  -2  741.33   28.60
  -2  -7   2  731.53   31.20
  -2  -7   2  699.83   32.20
   2   7  -2  733.93   29.80
   2   7  -2  731.53   31.30
  -2   7   2  670.53   28.70
   2   7  -2  751.82   33.00
   1  -7  -2  550.04   23.40
  -1  -7   2  624.94   25.10
  -1  -7   2  568.54   25.30
  -1  -7   2  577.44   26.90
   1  -7  -2  593.24   24.70
   1   7  -2  546.85   26.50
  -1   7   2  547.25   23.40
   1   7  -2  599.54   24.90
  -1   7   2  524.35   24.10
   1   7  -2  601.04   25.70
   0  -7   2 1006.60   40.50
   0  -7  -2  956.00   39.90
   0  -7   2  889.41   37.50
   0  -7  -2  959.30   37.50
   0   7  -2  962.40   40.00
   0   7   2  947.71   39.80
   0   7  -2  901.11   38.10
   0   7   2  945.21   38.40
   0   7  -2  852.01   37.20
   0   7   2 1006.40   38.00
  -1  -7  -2  905.11   37.60
   1  -7   2  934.01   36.50
   1  -7   2  868.51   38.90
  -1  -7  -2  913.91   38.70
   1   7   2  841.72   38.20
  -1   7  -2  917.61   36.30
   1   7   2  882.71   37.60
  -1   7  -2  875.71   38.70
  -2  -7  -2   42.40    7.00
   2  -7   2   62.19    6.60
   2  -7   2   58.59    8.70
   2  -7   2   64.69    6.00
  -2  -7  -2   58.09    7.00
   2   7   2   55.79    8.20
  -2   7  -2   51.39    5.40
  -2   7  -2   65.49    7.80
   2   7   2   52.09    7.90
   3  -7   2  108.79   11.00
   3  -7   2   73.89    8.20
  -3  -7  -2   86.29    9.20
  -3  -7  -2   79.79    8.90
   3  -7   2   81.59    7.00
   3   7   2   68.69    8.80
   3   7   2  114.29   10.80
  -3   7  -2   59.19    6.20
  -4  -7  -2  673.93   32.80
  -4  -7  -2  625.64   33.40
   4  -7   2  641.14   34.70
   4  -7   2  645.44   28.30
   4  -7   2  668.93   32.90
   4   7   2  656.03   34.60
  -4   7  -2  615.04   27.80
  -4   7  -2  636.24   33.50
   4   7   2  691.43   37.30
   5  -7   2   68.39   10.80
   5  -7   2   63.69    6.20
   5  -7   2   48.50   10.20
  -5  -7  -2   50.39    9.00
  -5  -7  -2   49.40    9.80
   5   7   2   46.40    9.90
  -5   7  -2   63.69    6.10
   5   7   2   44.80    9.00
  -5   7  -2   58.19   10.80
  -6  -7  -2   43.10    9.30
  -6  -7  -2   39.20    6.10
   6  -7   2   40.80   10.50
  -6  -7  -2   55.99   11.00
   6  -7   2   73.99   12.10
   6  -7   2   49.10    5.50
   6   7   2   48.00   10.60
   6   7   2   40.10    9.80
  -6   7  -2   38.40    9.50
  -6   7  -2   55.19    5.40
   7  -7   2   21.80    9.00
  -7  -7  -2   29.40    8.40
  -7  -7  -2   20.80    4.60
  -7  -7  -2   26.50    4.40
  -7  -7  -2   35.30    9.50
   7   7   2   32.00   10.00
   7   7   2   28.90    9.50
  -7   7  -2   20.50    3.80
  -7   7  -2   17.40    7.60
   8  -7   2   66.59   13.50
   8  -7   2   75.59   15.80
  -8  -7  -2   69.99    6.50
  -8  -7  -2   42.30   10.20
  -8  -7  -2   53.59    5.60
   8   7   2   62.79   13.90
   9  -7   2   13.20    8.00
   9   7   2    2.40    7.40
   9   7   2    9.50   16.50
  10  -7   2  -13.90    6.00
  10   7   2   -1.80    7.70
  11  -7   2    3.10   10.50
  11   7   2   11.00   10.40
  12  -7   2  -20.60   11.00
  12   7   2   -3.30   12.30
  12  -8  -2   -5.20    9.10
  12   8  -2   -6.10    9.10
  11  -8  -2    9.40    8.90
  11   8  -2   18.80   10.90
  11   8  -2    9.50    8.20
  10  -8  -2   -3.00    5.90
  10   8  -2    2.40    6.80
  10   8  -2    9.90    7.40
   9  -8  -2    4.90    5.20
   9  -8  -2   -2.30    5.90
   9   8  -2    5.40    5.40
  -9   8   2    3.30    4.50
   9   8  -2    7.40    5.60
   8  -8  -2  115.99   14.50
  -8  -8   2  140.89   15.60
   8  -8  -2  142.99   15.30
  -8   8   2  143.59   13.80
   8   8  -2  113.69   13.50
   8   8  -2  139.09   15.90
   7  -8  -2  124.29   13.70
  -7  -8   2  106.39   14.90
   7  -8  -2  127.19   13.30
  -7  -8   2  108.49    7.00
  -7   8   2  122.89   11.90
   7   8  -2  119.09   11.90
   7   8  -2  110.19   13.30
   6  -8  -2  133.89   12.80
   6  -8  -2  115.09    7.20
  -6  -8   2  147.59   13.50
  -6  -8   2  134.79    8.40
  -6   8   2  134.49   11.00
   6   8  -2  139.89   13.70
   6   8  -2  134.19   11.30
  -5  -8   2   39.30    7.60
   5  -8  -2   34.40    4.00
   5  -8  -2   29.10    6.00
  -5  -8   2   42.00    5.10
  -5  -8   2   43.90    4.80
  -5   8   2   39.40    7.00
   5   8  -2   40.60    6.30
   4  -8  -2  167.18   12.00
   4  -8  -2  164.98    9.70
  -4  -8   2  185.08    9.80
  -4  -8   2  176.18   10.40
  -4  -8   2  174.68   14.90
   4   8  -2  191.98   15.00
   4   8  -2  160.98   10.30
  -4   8   2  167.58   10.50
   4   8  -2  167.18   13.10
   4   8  -2  194.48   10.60
  -4   8   2  153.48   10.60
  -3  -8   2  399.76   20.50
   3  -8  -2  387.16   18.80
  -3  -8   2  369.06   17.90
  -3  -8   2  369.56   16.00
   3   8  -2  353.76   16.40
   3   8  -2  363.66   21.40
  -3   8   2  389.36   17.90
   3   8  -2  380.66   20.30
   3   8  -2  371.06   17.90
   2  -8  -2  687.53   27.30
   2  -8  -2  681.73   28.60
  -2  -8   2  664.63   26.10
  -2  -8   2  667.43   29.80
  -2  -8   2  681.23   31.30
  -2  -8   2  654.53   28.40
   2   8  -2  663.03   28.30
   2   8  -2  632.64   31.20
   2   8  -2  667.13   30.00
  -2   8   2  684.93   27.90
   1  -8  -2   39.70    5.70
  -1  -8   2   52.49    5.70
  -1  -8   2   34.90    6.20
   1  -8  -2   46.20    4.60
  -1  -8   2   46.70    5.00
   1   8  -2   54.49    6.90
   1   8  -2   44.20    6.40
  -1   8   2   43.40    5.10
   1   8  -2   47.40    5.20
  -1   8   2   37.30    4.30
   0  -8  -2  133.79   10.90
   0  -8  -2  135.69    9.30
   0  -8   2  164.08   11.80
   0  -8   2  144.09    9.50
   0   8   2  138.89   10.10
   0   8   2  123.19    9.00
   0   8  -2  153.28   10.40
   0   8  -2  154.48   11.40
   0   8   2  132.19   10.60
   0   8  -2  131.39    9.10
  -1  -8  -2   73.99    7.30
   1  -8   2   71.29    8.30
  -1  -8  -2   64.39    7.80
   1  -8   2   70.09    6.50
   1   8   2   83.49    8.40
   1   8   2   87.89    7.90
  -1   8  -2   73.09    6.60
  -1   8  -2   62.99    7.60
  -2  -8  -2  148.29   11.90
   2  -8   2  127.69   11.80
  -2  -8  -2  153.38   11.70
   2  -8   2  138.29    9.50
   2   8   2  136.59   11.60
  -2   8  -2  147.69    9.70
   2   8   2  126.39   11.20
  -2   8  -2  135.39   11.70
   3  -8   2  522.65   27.60
   3  -8   2  559.44   25.50
  -3  -8  -2  557.14   29.30
  -3  -8  -2  574.44   28.80
   3  -8   2  590.04   30.90
  -3   8  -2  547.95   25.10
  -3   8  -2  599.44   30.00
   3   8   2  574.44   29.60
   3   8   2  544.95   29.40
   4  -8   2  157.98   14.90
  -4  -8  -2  146.79   13.80
  -4  -8  -2  146.49   13.10
   4  -8   2  153.48   10.50
   4  -8   2  151.68   13.10
  -4   8  -2  142.29   13.50
   4   8   2  161.08   14.70
  -4   8  -2  164.98   10.60
  -5  -8  -2    5.20    4.10
   5  -8   2   10.70    5.70
   5  -8   2   24.90    7.90
  -5  -8  -2    8.00    5.20
   5  -8   2   11.40    3.50
   5   8   2   10.00    5.40
  -5   8  -2   19.20    3.90
  -5   8  -2   22.10    7.00
   5   8   2   13.30    5.90
  -6  -8  -2   45.10    8.90
   6  -8   2   63.09   12.20
   6  -8   2   55.89   11.00
  -6  -8  -2   72.89   13.20
   6  -8   2   66.39    6.60
   6   8   2   41.90    9.70
  -6   8  -2   54.09    6.00
   6   8   2   50.99   10.80
  -6   8  -2   63.19   12.10
  -7  -8  -2   53.89    5.80
  -7  -8  -2   50.89   10.50
  -7  -8  -2   44.00    6.70
   7  -8   2   45.70   12.40
   7  -8   2   51.19   11.30
   7   8   2   54.19   11.70
   7   8   2   47.30   11.80
  -7   8  -2   49.40    5.40
  -7   8  -2   54.89   12.20
   8  -8   2   17.60    9.10
  -8  -8  -2   21.00    4.40
  -8  -8  -2   23.30    8.00
  -8  -8  -2   15.50    3.50
   8   8   2   19.60    8.50
  -9  -8  -2    8.00    2.10
   9  -8   2   35.80   11.20
  -9  -8  -2   16.70    7.90
  -9  -8  -2    1.90    1.50
   9   8   2   28.90   10.20
   9   8   2   11.30   16.40
  10   8   2   10.40    9.10
  11  -8   2   -1.60   11.40
  11   8   2    5.00   11.00
  12  -8   2   14.60   13.00
  12   8   2   -9.30   11.30
  12  -9  -2    3.60   10.80
  12   9  -2    5.00   10.50
  11  -9  -2    3.50    8.20
  11   9  -2   -1.70    7.70
  11   9  -2  -15.80   10.00
  10  -9  -2   11.10    8.20
  10   9  -2    4.60    6.70
  10   9  -2   16.00    8.70
   9  -9  -2   11.60    6.10
   9  -9  -2   11.00    7.80
  -9   9   2   12.30    5.80
   9   9  -2    5.20    5.70
   9   9  -2    3.20    5.60
  -8  -9   2   39.40    3.30
   8  -9  -2   52.09   10.80
  -8  -9   2   38.70    9.50
   8  -9  -2   33.20    9.40
  -8   9   2   40.40    8.60
   8   9  -2   41.40    8.60
   8   9  -2   35.40    9.90
   7  -9  -2   70.19    4.60
   7  -9  -2   73.19   11.90
  -7  -9   2   72.49    5.90
  -7  -9   2   58.99   11.10
   7  -9  -2   62.09   10.90
   7   9  -2   82.09   10.00
   7   9  -2   70.99   12.80
  -7   9   2   76.39   11.00
   6  -9  -2  130.59   12.80
  -6  -9   2  114.29    8.10
  -6  -9   2  117.69    9.40
  -6  -9   2  140.09   13.20
   6  -9  -2  106.69    7.30
   6   9  -2  123.59   13.20
   6   9  -2  115.69   10.60
  -6   9   2  116.09   10.40
   5  -9  -2   17.30    3.30
  -5  -9   2   23.20    4.00
  -5  -9   2   26.60    4.60
  -5  -9   2   25.30    6.40
   5  -9  -2   23.90    5.60
  -5   9   2   20.60    4.40
   5   9  -2   20.90    4.70
   5   9  -2   22.60    6.00
  -4  -9   2  132.79    8.50
  -4  -9   2  142.39   11.90
   4  -9  -2  151.48   11.40
  -4  -9   2  123.69    9.10
   4  -9  -2  170.28    9.60
   4   9  -2  131.19    9.30
   4   9  -2  129.49   11.90
  -4   9   2  148.99   10.10
   4   9  -2  133.29    9.10
   4   9  -2  141.49   13.20
  -4   9   2  142.59    9.60
  -3  -9   2  123.19    7.50
  -3  -9   2  145.29   11.20
   3   9  -2  106.09    8.40
  -3   9   2  122.69    8.20
   3   9  -2  139.29   10.90
   2  -9  -2    3.10    1.70
  -2  -9   2    0.80    1.90
  -2  -9   2    2.10    1.60
  -2  -9   2    5.60    2.70
  -2  -9   2    2.20    2.90
   2  -9  -2    1.80    2.10
   2   9  -2    7.20    3.90
   2   9  -2    3.30    1.90
  -2   9   2    3.10    2.10
   2   9  -2    3.10    2.40
  -2   9   2    2.00    1.60
  -1  -9   2   92.19    9.40
  -1  -9   2  103.69    8.60
   1  -9  -2   92.19    8.10
  -1  -9   2   93.49    7.70
   1  -9  -2   90.29    7.20
   1   9  -2  107.49    8.80
   1   9  -2   97.29    9.40
  -1   9   2   92.09    7.20
  -1   9   2   86.49    7.70
   1   9  -2  125.79    8.50
   0  -9   2  636.14   29.10
   0  -9  -2  596.14   28.30
   0  -9   2  560.04   26.40
   0  -9  -2  566.04   25.70
   0  -9   2  514.05   25.30
   0   9  -2  555.44   26.40
   0   9  -2  616.04   28.60
   0   9   2  593.94   27.10
   0   9   2  564.54   27.60
   0   9  -2  542.95   25.40
   0   9   2  568.84   25.90
   1  -9   2  445.26   21.20
   1  -9   2  411.56   23.50
  -1  -9  -2  450.05   23.30
  -1  -9  -2  438.66   22.10
  -1   9  -2  404.36   21.70
  -1   9  -2  414.96   23.20
   1   9   2  471.45   22.60
   1   9   2  430.86   23.20
  -1   9  -2  446.46   21.10
   2  -9   2  121.49   11.70
  -2  -9  -2  123.09   10.80
   2  -9   2  123.19    9.20
  -2  -9  -2  130.19   11.40
   2   9   2  143.69   11.80
   2   9   2  111.49   10.60
  -2   9  -2  124.29   11.40
  -2   9  -2  130.69    9.40
  -3  -9  -2  288.17   18.90
   3  -9   2  297.97   20.30
   3  -9   2  279.07   15.70
  -3  -9  -2  277.97   18.20
   3   9   2  274.77   18.90
  -3   9  -2  280.67   15.50
   3   9   2  275.87   18.60
   4  -9   2  203.88   18.20
  -4  -9  -2  184.28   16.20
  -4  -9  -2  233.18   16.90
   4  -9   2  247.48   17.10
   4  -9   2  226.98   13.60
   4   9   2  187.38   18.80
  -4   9  -2  205.68   16.80
  -4   9  -2  235.08   13.50
   4   9   2  217.78   17.70
   5  -9   2   36.40    9.60
  -5  -9  -2   45.50    9.90
   5  -9   2   27.70    7.60
  -5  -9  -2   32.80    7.70
   5  -9   2   39.40    6.20
  -5   9  -2   28.90    5.00
  -5   9  -2   24.50    7.30
   5   9   2   38.50    9.60
   5   9   2   28.10    7.60
   6  -9   2  105.89    8.80
   6  -9   2  102.19   12.80
   6  -9   2  120.09   15.30
  -6  -9  -2  117.09   13.40
  -6  -9  -2   96.79   15.20
   6   9   2  132.89   15.50
  -6   9  -2  103.49   13.10
   6   9   2   93.59   14.10
  -6   9  -2   99.79    8.30
   7  -9   2    5.60    5.70
  -7  -9  -2   -0.90    4.30
  -7  -9  -2    5.50    2.60
   7  -9   2    5.80    2.80
   7  -9   2    6.30    5.90
  -7  -9  -2    4.50    3.00
  -7   9  -2    6.30    2.70
   7   9   2    4.70    5.10
   7   9   2    3.90    5.90
  -7   9  -2   -0.40    5.10
   8  -9   2   15.30    9.00
  -8  -9  -2   12.20    3.50
  -8  -9  -2   17.40    7.80
  -8  -9  -2   10.20    3.90
   8   9   2   19.60    9.20
   8   9   2   -2.50    8.70
   9  -9   2   -2.80    7.20
  -9  -9  -2   -2.70    4.90
  -9  -9  -2   -3.00    1.90
  -9  -9  -2   -1.30    2.10
   9   9   2    2.60    6.40
  10  -9   2  -13.90    7.20
  10   9   2    0.40    6.40
  11  -9   2   -6.90    9.80
  11   9   2   -0.10    9.40
  12  -9   2   20.10   13.80
  12   9   2   11.60   12.50
  12 -10  -2    3.90   10.20
  12  10  -2    7.60   11.10
  11 -10  -2   -2.00    8.20
  11  10  -2   -9.10    6.70
  11  10  -2    1.20   10.40
  10 -10  -2   14.10    8.20
  10  10  -2  -12.70    6.40
  10  10  -2  -11.10    5.10
   9 -10  -2    5.30    7.50
   9 -10  -2    5.40    6.10
   9  10  -2    5.50    6.40
  -9  10   2   -4.50    5.10
   8 -10  -2  190.48   18.00
  -8 -10   2  115.59   17.10
  -8 -10   2  170.88    9.30
   8 -10  -2  172.68   24.20
   8  10  -2  204.78   19.60
  -8  10   2  165.08   15.00
   8  10  -2  168.38   15.50
   7 -10  -2   46.50    9.80
   7 -10  -2   53.19   10.30
  -7 -10   2   65.89    6.10
  -7 -10   2   73.29   12.50
   7 -10  -2   43.80    4.60
   7  10  -2   48.20    8.70
  -7  10   2   48.50    8.70
   7  10  -2   75.39   12.90
  -6 -10   2  154.48   14.80
  -6 -10   2  164.08   11.60
  -6 -10   2  155.28   10.50
   6 -10  -2  167.38    9.90
   6 -10  -2  194.38   15.70
   6  10  -2  170.58   12.90
  -6  10   2  184.38   13.50
   6  10  -2  179.98   16.40
  -5 -10   2   42.90    8.40
  -5 -10   2   28.80    4.80
  -5 -10   2   45.50    5.40
   5 -10  -2   39.90    7.40
   5 -10  -2   29.90    4.60
  -5  10   2   35.40    6.10
   5  10  -2   41.80    9.50
  -5  10   2   28.30    5.50
   5  10  -2   38.00    6.20
   5  10  -2   34.20    7.40
  -4 -10   2  282.27   13.80
  -4 -10   2  260.37   17.50
  -4 -10   2  293.87   15.30
   4 -10  -2  264.77   16.60
   4 -10  -2  242.38   13.80
  -4  10   2  239.88   15.00
  -4  10   2  255.07   14.60
   4  10  -2  279.07   14.80
   4  10  -2  262.47   19.30
   4  10  -2  284.77   14.80
   4  10  -2  264.17   18.00
   3 -10  -2  593.94   25.50
  -3 -10   2  544.65   28.00
  -3 -10   2  551.24   23.80
   3 -10  -2  636.04   27.60
  -3 -10   2  525.65   25.40
   3  10  -2  584.34   28.60
  -3  10   2  572.24   26.00
  -3  10   2  541.65   24.80
   3  10  -2  560.14   24.10
   3  10  -2  621.24   30.90
   3  10  -2  557.44   25.60
   2 -10  -2   23.40    4.10
   2 -10  -2   17.20    4.40
  -2 -10   2   27.90    4.20
  -2 -10   2   17.30    5.10
  -2 -10   2   30.60    5.20
  -2 -10   2   19.40    4.80
   2  10  -2   26.60    4.70
  -2  10   2   27.80    4.50
  -2  10   2   26.30    4.90
   2  10  -2   14.30    5.00
   2  10  -2   24.30    5.30
   1 -10  -2  245.28   14.70
  -1 -10   2  220.18   15.80
   1 -10  -2  248.08   13.40
  -1 -10   2  226.38   13.60
  -1 -10   2  217.88   14.10
   1  10  -2  232.38   15.90
   1  10  -2  235.48   13.60
  -1  10   2  237.88   14.20
  -1  10   2  246.08   13.40
   1  10  -2  221.08   14.40
   0 -10   2  115.69    9.50
   0 -10  -2  124.19    9.30
   0 -10   2  105.59    8.70
   0 -10   2  116.29   10.90
   0 -10  -2  108.19   10.30
   0  10  -2  109.59    8.60
   0  10  -2  112.09    9.40
   0  10   2  112.49    9.00
   0  10   2  119.09   10.00
   0  10  -2  129.39   11.10
  -1 -10  -2   99.59   10.20
   1 -10   2  120.99   11.30
  -1 -10  -2  105.49    9.30
   1 -10   2  111.19    8.70
  -1  10  -2  137.39   10.50
   1  10   2   89.19    9.70
  -1  10  -2   99.49   10.10
  -1  10  -2  115.19    8.90
   1  10   2  105.69   10.30
   1  10   2   90.99    9.00
   2 -10   2  203.88   16.40
   2 -10   2  227.18   14.00
  -2 -10  -2  247.08   16.30
  -2 -10  -2  231.48   16.20
   2  10   2  254.27   16.60
   2  10   2  249.18   16.80
  -2  10  -2  243.78   14.10
  -2  10  -2  209.98   15.90
   3 -10   2   65.39   11.00
   3 -10   2   56.79    6.40
   3 -10   2   51.09    8.10
  -3 -10  -2   53.69    9.10
  -3 -10  -2   57.59    9.80
   3  10   2   54.19    9.30
  -3  10  -2   55.19    6.30
  -3  10  -2   52.29    9.10
   3  10   2   37.50    8.10
  -4 -10  -2  244.08   18.60
   4 -10   2  222.98   21.90
  -4 -10  -2  223.28   17.00
   4 -10   2  222.98   14.10
   4 -10   2  223.38   16.90
   4  10   2  241.68   18.80
  -4  10  -2  244.38   14.20
  -4  10  -2  228.88   18.20
   4  10   2  224.38   17.70
   5 -10   2   48.40    7.00
   5 -10   2   53.59   10.00
  -5 -10  -2   43.70    8.90
  -5 -10  -2   51.39   10.40
   5 -10   2   46.00   10.60
  -5  10  -2   49.70   10.40
   5  10   2   54.89   10.90
   5  10   2   53.79   11.00
  -5  10  -2   49.30    6.90
   6 -10   2   68.49   12.20
  -6 -10  -2   78.09   13.30
  -6 -10  -2   43.70    9.70
   6 -10   2   68.89    7.60
   6  10   2   80.29   13.50
  -6  10  -2   69.69    7.10
  -6  10  -2   75.69   13.30
   6  10   2   62.19   11.80
  -7 -10  -2   80.79    8.00
   7 -10   2   86.29   14.30
   7 -10   2   86.39   15.60
  -7 -10  -2   79.49   13.00
   7 -10   2   80.49    7.80
  -7  10  -2   90.29   15.30
   7  10   2   70.19   14.20
   7  10   2   62.29   13.80
  -7  10  -2   98.49    7.90
  -8 -10  -2    9.50    5.90
   8 -10   2   -2.30    5.50
  -8 -10  -2   13.80    3.70
  -8 -10  -2    8.00    3.70
   8  10   2   11.30    7.70
   8  10   2    2.30    9.10
  -9 -10  -2    7.70    3.00
   9 -10   2    3.70    7.90
  -9 -10  -2   20.10    8.30
   9  10   2    3.60    7.10
  10 -10   2   17.40    9.30
  10  10   2    9.20    9.00
  11 -10   2    3.70   11.90
  11  10   2   -4.40    8.60
  12 -11  -2   18.00   11.30
  12  11  -2   18.30   10.90
  11 -11  -2   11.40    8.80
  11  11  -2   17.40   11.00
  11  11  -2    3.90    8.00
  10 -11  -2    6.00    6.30
  10  11  -2   -8.10    6.70
  10  11  -2    3.30    6.30
   9 -11  -2   14.40    7.40
  -9  11   2   -2.80    4.80
   9  11  -2   11.90    6.90
   9  11  -2   21.40    8.40
  -8 -11   2   35.50    4.80
   8 -11  -2   32.90    8.90
   8 -11  -2   20.50    7.90
   8  11  -2   29.00    7.30
  -8  11   2   44.90   10.00
   8  11  -2   27.00    9.20
  -7 -11   2  140.09   11.10
  -7 -11   2  102.09   16.90
   7 -11  -2  116.99   13.80
  -7 -11   2  120.69    9.10
   7 -11  -2  134.39    8.40
   7  11  -2  128.39   12.60
  -7  11   2  136.19   12.70
   7  11  -2  128.29   15.00
   6 -11  -2   25.90    7.10
  -6 -11   2   13.10    3.50
   6 -11  -2   13.30    3.20
  -6 -11   2   21.50    6.50
  -6 -11   2   20.40    4.70
   6  11  -2    8.00    4.10
  -6  11   2    5.10    3.90
   6  11  -2   14.90    6.00
  -5 -11   2   21.10    4.40
  -5 -11   2   27.80    6.80
   5 -11  -2   19.20    3.90
  -5 -11   2   25.50    4.70
   5 -11  -2   15.50    5.00
  -5  11   2   26.00    5.80
   5  11  -2   17.80    4.60
  -5  11   2   19.80    4.50
   5  11  -2   14.10    5.80
   5  11  -2   22.70    6.40
  -4 -11   2  292.77   15.80
  -4 -11   2  312.67   19.30
   4 -11  -2  260.97   17.20
   4 -11  -2  265.07   14.80
  -4 -11   2  295.17   14.60
   4  11  -2  294.57   20.80
  -4  11   2  223.08   15.30
   4  11  -2  270.77   15.00
   4  11  -2  289.57   15.70
  -4  11   2  250.57   15.20
   4  11  -2  289.67   19.10
  -3 -11   2    7.80    2.80
   3  11  -2   11.40    3.30
  -2 -11   2  577.04   30.30
   2 -11  -2  531.35   25.60
  -2 -11   2  613.04   27.20
  -2 -11   2  577.94   25.20
   2 -11  -2  552.64   27.50
  -2 -11   2  616.54   28.90
   2  11  -2  591.74   28.70
  -2  11   2  567.24   26.90
  -2  11   2  587.54   26.00
   2  11  -2  555.04   30.10
   2  11  -2  627.64   27.30
  -1 -11   2  706.33   31.70
  -1 -11   2  644.54   33.20
   1 -11  -2  691.43   31.60
  -1 -11   2  706.83   30.60
   1 -11  -2  682.83   29.80
  -1  11   2  677.03   29.80
   1  11  -2  692.53   30.40
   1  11  -2  652.23   31.30
  -1  11   2  664.43   31.00
   1  11  -2  648.14   32.90
   0 -11   2   38.60    6.00
   0 -11   2   49.40    8.70
   0 -11  -2   50.69    8.10
   0 -11  -2   39.00    6.20
   0 -11   2   53.39    7.90
   0  11  -2   51.29    6.00
   0  11  -2   47.60    7.30
   0  11   2   40.60    6.90
   0  11   2   45.70    6.80
   0  11  -2   49.50    8.50
   1 -11   2  128.69   11.90
   1 -11   2  115.99    9.20
  -1 -11  -2   96.19    9.30
  -1 -11  -2  100.89   10.60
  -1  11  -2  103.39   10.70
   1  11   2  104.99   10.60
   1  11   2  100.39   10.40
  -1  11  -2  134.99   10.70
   1  11   2  119.59   10.50
  -1  11  -2  120.69    9.40
  -2 -11  -2  296.47   18.60
   2 -11   2  246.68   18.40
   2 -11   2  250.47   15.40
  -2 -11  -2  285.97   18.00
  -2  11  -2  237.48   14.80
   2  11   2  264.27   17.70
   2  11   2  304.87   19.00
  -2  11  -2  247.58   17.90
  -3 -11  -2  363.46   25.40
  -3 -11  -2  349.37   22.30
   3 -11   2  332.57   19.10
   3 -11   2  448.26   25.80
  -3  11  -2  334.07   18.90
  -3  11  -2  414.66   24.00
   3  11   2  373.66   23.10
   3  11   2  363.36   23.30
  -4 -11  -2    8.10    4.30
   4 -11   2    5.50    4.80
  -4 -11  -2    2.00    3.90
   4 -11   2   10.20    3.50
   4 -11   2   11.80    4.60
  -4  11  -2   13.20    6.10
  -4  11  -2    7.70    2.90
   4  11   2    7.70    5.60
   5 -11   2  217.48   14.20
   5 -11   2  222.08   17.90
  -5 -11  -2  230.28   19.40
   5 -11   2  224.18   20.30
   5  11   2  261.47   21.00
   5  11   2  211.08   18.50
  -5  11  -2  246.38   14.40
  -5  11  -2  192.48   17.80
   6 -11   2  183.78   17.40
  -6 -11  -2  168.18   16.10
   6 -11   2  177.38   12.40
  -6 -11  -2  159.08   17.20
   6 -11   2  219.88   20.50
  -6  11  -2  159.08   11.60
   6  11   2  172.78   17.40
  -6  11  -2  175.78   17.70
   6  11   2  180.38   18.90
   7 -11   2    5.60    3.50
   7 -11   2    5.10    6.70
  -7 -11  -2    8.30    3.40
   7 -11   2    5.60    6.80
  -7 -11  -2   17.60    6.90
   7  11   2   16.10    8.30
  -7  11  -2    9.60    3.50
   7  11   2    7.90    7.20
  -7  11  -2    4.80    6.30
  -8 -11  -2   62.79   12.10
   8 -11   2   40.00   12.40
  -8 -11  -2   57.59    7.10
  -8 -11  -2   69.89    8.10
   8  11   2   42.10   12.30
   8  11   2   46.50   13.20
  -9 -11  -2   19.60    4.50
   9 -11   2    4.50    9.10
  -9 -11  -2   30.40    9.80
   9  11   2   27.90   11.50
  10 -11   2   12.40   10.30
  10  11   2   -9.80    6.50
  11 -11   2   17.40   11.90
  11  11   2   -7.40    9.30
  12 -12  -2    7.70   10.10
 -12  12   2   24.60   13.30
  12  12  -2   -0.90   10.10
  11 -12  -2    2.30    7.50
  11  12  -2  -10.20    7.40
  11  12  -2    7.70   12.50
  10 -12  -2   23.60    9.40
  10  12  -2   16.80    8.20
  10  12  -2   17.10    8.40
  -9 -12   2   32.10    3.70
   9 -12  -2   20.90    9.20
   9  12  -2   36.70    8.20
   9  12  -2   24.70    9.70
   8 -12  -2   10.80    2.40
   8 -12  -2    6.80    5.00
   8 -12  -2   14.20    7.20
  -8 -12   2    5.60    5.70
  -8 -12   2    9.60    3.20
   8  12  -2   16.80    5.60
   8  12  -2    3.30    5.70
   7 -12  -2   16.70    3.50
  -7 -12   2   23.20    5.40
  -7 -12   2   10.70    6.80
  -7 -12   2   11.50    3.70
   7 -12  -2   18.10    7.40
   7  12  -2   17.80    6.50
   7  12  -2   25.40    8.50
  -7  12   2   13.40    5.30
   6 -12  -2   26.50    7.00
  -6 -12   2   40.70    6.10
   6 -12  -2   21.40    4.50
  -6 -12   2   24.80    5.00
  -6 -12   2   31.00    8.20
   6  12  -2   32.30    6.30
  -6  12   2   26.10    5.90
  -6  12   2   21.40    5.70
   6  12  -2   20.40    6.90
   6  12  -2   24.40    9.50
  -5 -12   2   32.90    5.80
  -5 -12   2   31.10    7.50
   5 -12  -2   32.10    5.10
  -5 -12   2   33.10    5.50
  -5  12   2   29.30    5.60
   5  12  -2   30.80    7.50
  -5  12   2   30.90    6.20
   5  12  -2   25.20    7.90
   5  12  -2   33.60    5.90
  -4 -12   2  172.98   10.60
   4 -12  -2  170.18   13.50
  -4 -12   2  167.58   11.70
   4 -12  -2  181.78   11.50
  -4 -12   2  153.98   13.70
   4  12  -2  149.99   15.30
  -4  12   2  159.08   11.30
   4  12  -2  149.09   10.70
  -4  12   2  149.39   13.30
   4  12  -2  165.08   14.50
   3 -12  -2  407.16   21.70
   3 -12  -2  516.05   25.00
  -3 -12   2  492.65   25.80
  -3 -12   2  434.46   21.10
  -3 -12   2  409.76   22.30
   3  12  -2  535.05   28.70
   3  12  -2  451.55   22.60
  -3  12   2  504.15   23.90
   3  12  -2  465.25   25.60
  -3  12   2  442.06   22.10
   2 -12  -2  405.56   20.10
  -2 -12   2  376.76   19.20
  -2 -12   2  397.86   24.00
  -2 -12   2  416.26   20.90
  -2 -12   2  412.46   22.50
   2 -12  -2  378.96   21.50
   2  12  -2  368.46   23.60
  -2  12   2  425.46   21.50
   2  12  -2  363.96   21.80
  -2  12   2  399.86   20.00
   2  12  -2  415.26   20.80
  -1 -12   2  134.09   10.20
   1 -12  -2  123.09   11.00
  -1 -12   2  124.09   12.20
  -1 -12   2  130.79   10.90
   1 -12  -2  122.79    9.70
  -1  12   2  133.49   11.00
   1  12  -2  126.39   10.90
   1  12  -2  130.79   12.20
   1  12  -2  132.69   10.20
  -1  12   2  116.79    9.50
   0 -12   2   56.79    8.00
   0 -12  -2   62.39    7.20
   0 -12   2   65.69   10.40
   0 -12   2   58.99    7.30
   0 -12  -2   73.49   10.60
   0  12  -2   71.19   10.40
   0  12  -2   66.39    7.70
   0  12   2   76.29    7.80
   0  12   2   66.69    8.30
   0  12  -2   62.49    7.00
   1 -12   2  123.99   12.50
  -1 -12  -2  110.49   11.00
  -1 -12  -2   83.99    9.10
   1 -12   2  140.49   10.40
   1  12   2  104.59   11.10
  -1  12  -2  119.99   10.70
  -1  12  -2  114.09   11.60
   1  12   2   96.39   10.60
   1  12   2  110.99   10.40
  -1  12  -2  110.19    9.30
  -2 -12  -2  566.94   29.00
   2 -12   2  542.55   26.50
  -2 -12  -2  572.64   29.60
   2 -12   2  510.35   29.90
   2  12   2  576.84   29.80
  -2  12  -2  496.75   27.50
  -2  12  -2  552.34   26.30
   2  12   2  548.95   29.00
   3 -12   2  207.98   17.70
   3 -12   2  190.18   13.50
  -3 -12  -2  220.48   16.80
  -3 -12  -2  220.78   16.80
   3  12   2  263.67   18.50
  -3  12  -2  207.48   16.80
  -3  12  -2  195.68   13.40
   3  12   2  207.98   16.70
  -4 -12  -2   57.09   10.20
   4 -12   2   49.99    7.80
  -4 -12  -2   43.20    8.60
   4 -12   2   40.50    8.10
   4 -12   2   33.30    9.20
  -4  12  -2   48.00    6.90
  -4  12  -2   41.70    8.90
   4  12   2   50.69    9.80
   4  12   2   38.90    8.80
   5 -12   2    6.80    4.70
   5 -12   2   11.40    4.00
  -5 -12  -2    3.90    5.40
  -5 -12  -2   11.40    5.50
   5 -12   2    7.50    6.50
   5  12   2   15.90    6.90
  -5  12  -2   14.80    4.20
  -5  12  -2   20.90    6.70
   5  12   2    5.70    5.30
   6 -12   2  483.15   33.70
  -6 -12  -2  453.15   31.80
   6 -12   2  462.55   24.50
   6 -12   2  469.65   30.60
  -6 -12  -2  513.55   30.30
  -6  12  -2  518.45   24.60
   6  12   2  488.75   31.70
  -6  12  -2  493.45   31.80
   6  12   2  522.15   33.90
   7 -12   2   24.70   10.70
  -7 -12  -2   21.20    7.80
   7 -12   2   25.10    5.20
   7 -12   2   28.60    9.80
   7  12   2    9.60    7.60
  -7  12  -2   21.90    4.60
   7  12   2   39.20   10.90
  -7  12  -2   22.10    8.30
  -8 -12  -2   -3.60    2.70
  -8 -12  -2    2.20    3.40
  -8 -12  -2   -1.20    4.70
   8 -12   2    3.00    2.70
   8 -12   2   -5.80    8.50
   8  12   2   -1.10    7.80
   9 -12   2   -0.20    7.00
  -9 -12  -2    3.50    6.10
  -9 -12  -2    6.60    3.50
  -9 -12  -2    0.10    2.70
   9  12   2    1.80    6.50
  10 -12   2   12.00   10.70
  10  12   2    7.60    8.50
  11 -12   2    5.00   10.50
  11  12   2  -11.70    9.70
  12 -13  -2   17.30   11.60
  12  13  -2   11.40   12.00
  11 -13  -2  -13.00    7.30
  11  13  -2   15.30   15.20
 -11  13   2   -1.60    7.10
  11  13  -2   -2.70    7.20
  10 -13  -2    4.30    6.80
  10  13  -2   -7.10    7.10
  10  13  -2    8.90   10.90
 -10  13   2   -6.40    4.60
  10  13  -2   -6.30    6.30
  -9 -13   2   26.60    4.20
   9 -13  -2   31.40   10.30
  -9  13   2   21.50    7.10
   9  13  -2   27.80    8.30
   9  13  -2   26.50   11.20
   9  13  -2   22.70   10.80
  -8 -13   2   29.40    5.40
   8 -13  -2   39.40   10.10
   8 -13  -2   48.40    5.00
   8 -13  -2   62.39   13.00
   8  13  -2   30.90    9.10
   8  13  -2   45.50    9.30
  -8  13   2   56.79    9.80
  -8  13   2   40.80    8.40
   8  13  -2   45.50   11.70
  -7 -13   2   78.29    8.40
  -7 -13   2   87.39    9.00
   7 -13  -2   93.99    8.00
  -7 -13   2   92.59   15.30
   7 -13  -2   73.09   12.70
  -7  13   2   92.99   11.10
   7  13  -2   83.59   13.90
   7  13  -2   99.79   11.10
  -7  13   2  109.39   11.30
   7  13  -2  116.49   17.80
  -6 -13   2   20.60    4.70
  -6 -13   2   15.50    6.10
   6 -13  -2   11.00    3.40
   6 -13  -2   14.00    5.60
  -6 -13   2   18.30    4.30
   6  13  -2   13.60    4.70
   6  13  -2    9.10    6.90
   6  13  -2   13.50    6.00
  -6  13   2   17.80    5.40
  -6  13   2   13.60    4.80
  -5 -13   2   18.50    6.20
   5 -13  -2   12.40    3.80
   5 -13  -2   19.50    5.90
  -5 -13   2   18.60    4.40
  -5 -13   2   23.40    5.30
   5  13  -2   21.80    7.00
  -5  13   2   18.20    4.90
   5  13  -2   19.30    4.70
   5  13  -2   16.70    7.70
  -5  13   2   11.50    4.30
   4 -13  -2  152.18   13.30
   4 -13  -2  144.69   10.90
  -4 -13   2  178.08   14.60
  -4 -13   2  154.38   10.50
  -4 -13   2  163.98   11.90
   4  13  -2  156.68   15.70
   4  13  -2  156.78   14.50
   4  13  -2  141.89   10.60
  -4  13   2  149.19   11.90
  -4  13   2  159.88   11.60
   3 -13  -2  436.76   23.60
  -3 -13   2  380.46   23.40
   3 -13  -2  425.96   21.20
  -3 -13   2  398.76   21.40
  -3 -13   2  415.96   20.20
   3  13  -2  400.96   21.40
   3  13  -2  421.26   24.40
   3  13  -2  411.46   26.10
  -3  13   2  432.46   22.50
  -3  13   2  418.76   21.20
  -2 -13   2    6.20    4.50
  -2 -13   2    7.30    3.80
   2 -13  -2    3.40    2.60
  -2 -13   2    3.60    2.60
   2 -13  -2    5.00    2.70
   2 -13  -2    0.50    2.90
  -2 -13   2    1.20    2.00
  -2  13   2    3.00    3.10
   2  13  -2   10.20    3.70
   2  13  -2    2.70    4.40
  -2  13   2    3.00    2.50
   2  13  -2    0.60    2.70
   1 -13  -2   21.90    5.80
  -1 -13   2   29.70    7.30
  -1 -13   2   24.30    5.80
  -1 -13   2   36.00    6.40
   1 -13  -2   30.50    5.70
  -1  13   2   23.10    4.90
   1  13  -2   33.70    5.90
   1  13  -2   25.80    6.60
  -1  13   2   20.30    5.20
   1  13  -2   30.70    6.50
   0 -13   2   73.89    8.20
   0 -13   2   61.29    7.10
   0 -13   2   69.59   11.00
   0 -13  -2   53.69    9.20
   0 -13  -2   60.09    7.30
   0  13  -2   57.99    6.80
   0  13  -2   61.39    7.90
   0  13  -2   67.49   10.70
   0  13   2   59.49    7.40
   0  13   2   69.09   10.10
  -1 -13  -2  257.77   17.80
   1 -13   2  234.88   15.00
  -1 -13  -2  248.28   16.20
   1 -13   2  231.78   17.90
  -1  13  -2  215.08   16.90
   1  13   2  260.17   16.80
  -1  13  -2  235.88   15.00
   1  13   2  203.18   16.40
   1  13   2  192.88   15.80
  -1  13  -2  216.08   15.70
  -2 -13  -2  141.59   12.90
  -2 -13  -2  112.79   11.10
   2 -13   2  105.49    9.50
   2 -13   2  106.99   12.50
  -2  13  -2   86.39    8.80
   2  13   2   91.09   11.50
   2  13   2  113.39   11.90
   2  13   2  116.59   11.50
  -2  13  -2  109.99   12.00
  -2  13  -2  113.59   11.00
  -3 -13  -2  143.99   13.80
   3 -13   2  159.68   15.50
  -3 -13  -2  141.49   13.50
   3 -13   2  151.28   11.60
  -3  13  -2  137.29   14.00
   3  13   2  144.09   17.90
  -3  13  -2  154.08   11.60
   3  13   2  142.79   14.00
  -4 -13  -2   -1.00    3.10
   4 -13   2   -4.60    3.20
   4 -13   2    3.10    2.50
   4 -13   2   -3.20    2.50
  -4 -13  -2   -0.50    3.50
  -4  13  -2    0.90    2.20
  -4  13  -2   -0.90    3.20
   4  13   2    1.80    4.00
   4  13   2   -1.00    3.50
   5 -13   2  178.88   13.50
   5 -13   2  189.48   17.00
  -5 -13  -2  203.88   17.30
   5 -13   2  155.38   17.60
  -5 -13  -2  192.78   18.40
   5  13   2  197.38   18.20
  -5  13  -2  188.98   13.40
  -5  13  -2  176.28   17.30
   5  13   2  205.68   19.30
   6 -13   2  229.08   15.60
   6 -13   2  243.48   23.10
  -6 -13  -2  225.58   15.40
  -6 -13  -2  229.08   19.60
  -6  13  -2  264.97   15.80
   6  13   2  255.57   22.00
   6  13   2  235.78   22.40
   7 -13   2  101.09   17.80
  -7 -13  -2   75.79   13.30
   7 -13   2   99.09   15.70
  -7 -13  -2   74.79    8.80
   7 -13   2  103.69    9.60
  -7  13  -2   94.09    8.70
   7  13   2   83.79   15.90
   7  13   2   77.29   14.00
  -7  13  -2   87.09   15.40
  -8 -13  -2   38.10   10.00
   8 -13   2   46.00    6.80
  -8 -13  -2   51.69    7.70
   8 -13   2   49.30   16.50
   8  13   2   21.10   10.00
   8  13   2   18.50   11.50
   9 -13   2    8.30    7.80
  -9 -13  -2   -2.80    5.60
  -9 -13  -2   -3.00    3.10
  -9 -13  -2    6.70    3.70
   9  13   2    4.60    7.30
  10 -13   2   26.60   11.80
 -10 -13  -2   15.10    8.40
  10  13   2   23.60   11.10
  11 -13   2    0.40   11.40
  11  13   2   -2.10   10.40
  12 -14  -2   -2.60    9.60
  12  14  -2   13.40   10.90
  11 -14  -2   -3.00    8.60
 -11  14   2  -11.50    6.30
  11  14  -2   -6.40   16.10
  11  14  -2   -6.30    8.80
  10 -14  -2    0.40    7.20
  10  14  -2   24.00   12.20
  10  14  -2    0.50    6.70
  10  14  -2  -15.60    6.70
 -10  14   2    1.70    5.20
  -9 -14   2    6.70    3.10
   9 -14  -2    4.70    6.30
  -9  14   2    4.20    4.90
   9  14  -2    1.70    5.70
   9  14  -2   10.80    7.40
   9  14  -2   15.00    9.10
   8 -14  -2   21.80    9.00
   8 -14  -2   23.20    8.70
  -8 -14   2   16.70    4.40
   8 -14  -2   24.80    4.40
   8  14  -2   17.50    8.30
  -8  14   2   17.90    6.60
   8  14  -2   12.50    8.50
   8  14  -2   16.10    6.30
  -8  14   2   23.80    6.70
   7 -14  -2   50.39    6.10
  -7 -14   2   38.00    6.70
  -7 -14   2   44.00   10.10
   7 -14  -2   56.19   11.10
  -7 -14   2   33.20    6.10
   7  14  -2   37.10    7.90
   7  14  -2   25.50    9.50
  -7  14   2   39.50    7.90
   7  14  -2   38.00    9.40
  -7  14   2   49.30    9.00
  -6 -14   2   15.70    4.40
  -6 -14   2   11.10    5.80
   6 -14  -2   11.40    3.50
  -6 -14   2    2.40    3.00
   6 -14  -2    9.10    5.80
   6  14  -2    2.00    5.60
  -6  14   2   17.70    5.30
   6  14  -2   10.80    6.00
   6  14  -2    6.20    4.60
  -6  14   2   16.30    5.30
   5 -14  -2  148.29   11.10
  -5 -14   2  174.88   11.50
   5 -14  -2  148.29   14.30
  -5 -14   2  187.78   16.00
  -5 -14   2  163.88   12.20
   5  14  -2  148.29   18.90
  -5  14   2  145.49   12.00
  -5  14   2  117.09   11.80
   5  14  -2  168.08   16.00
   5  14  -2  154.08   12.00
   4 -14  -2  201.98   13.30
  -4 -14   2  195.58   16.10
  -4 -14   2  196.08   12.60
  -4 -14   2  183.48   13.40
   4 -14  -2  169.58   14.80
   4  14  -2  210.58   18.50
   4  14  -2  197.28   16.60
  -4  14   2  202.08   14.50
  -4  14   2  203.38   13.70
  -3 -14   2    9.00    3.50
  -3 -14   2    9.10    3.40
  -3 -14   2   24.20    6.00
   3 -14  -2   14.20    3.80
   3 -14  -2   26.70    6.20
   3  14  -2   36.20    8.60
  -3  14   2   15.40    4.00
   3  14  -2   18.40    5.50
   3  14  -2   10.60    3.60
   2 -14  -2  435.86   22.30
  -2 -14   2  421.36   22.40
  -2 -14   2  445.06   21.80
   2 -14  -2  414.06   24.00
  -2 -14   2  429.06   26.50
  -2 -14   2  402.36   24.20
   2 -14  -2  410.26   21.70
  -2  14   2  419.66   23.20
   2  14  -2  448.36   24.90
   2  14  -2  410.36   26.00
   2  14  -2  424.76   22.40
  -2  14   2  415.76   21.90
  -1 -14   2   25.00    7.00
   1 -14  -2   30.90    6.20
  -1 -14   2   16.20    6.10
   1 -14  -2   27.30    6.30
  -1 -14   2   25.00    5.60
   1  14  -2   29.50    5.80
  -1  14   2   29.10    5.80
   1  14  -2   24.50    6.70
  -1  14   2   28.80    6.30
   1  14  -2   30.80    6.90
   0 -14  -2   32.70    7.80
   0 -14  -2   53.89    8.30
   0 -14   2   51.59    8.40
   0 -14   2   41.30    9.10
   0 -14   2   53.59    7.70
   0  14   2   38.20    8.10
   0  14  -2   61.19   10.30
   0  14  -2   66.19    7.50
   0  14  -2   53.09    8.60
   0  14   2   55.59    8.50
   1 -14   2   39.50    8.80
  -1 -14  -2   32.60    7.30
  -1 -14  -2   34.30    7.20
   1 -14   2   37.00    6.50
   1  14   2   43.90    8.00
  -1  14  -2   29.00    5.80
   1  14   2   23.90    7.70
   1  14   2   38.60    7.70
  -1  14  -2   40.30    7.70
  -2 -14  -2  302.87   19.40
   2 -14   2  234.78   19.20
  -2 -14  -2  243.08   18.30
   2  14   2  265.87   18.90
  -2  14  -2  242.68   17.40
  -2  14  -2  230.98   18.50
  -2  14  -2  250.07   15.90
   2  14   2  241.68   18.00
   2  14   2  245.18   19.20
  -3 -14  -2   34.10    7.80
  -3 -14  -2   21.20    6.40
   3 -14   2   19.40    7.60
  -3  14  -2   32.80    7.60
  -3  14  -2   14.60    5.30
   3  14   2   21.20    6.60
  -3  14  -2   18.60    4.90
   3  14   2   19.90    6.00
  -4 -14  -2   45.00    9.80
   4 -14   2   17.10    7.50
   4 -14   2   40.00    7.00
  -4 -14  -2   28.30    7.90
   4  14   2   35.20    8.90
   4  14   2   39.80    8.80
  -4  14  -2   41.80    9.30
  -4  14  -2   31.00    6.00
   5 -14   2   50.39   12.10
   5 -14   2   70.69    8.50
   5 -14   2   76.59   12.30
  -5 -14  -2   74.09    8.40
  -5 -14  -2   81.69   14.10
  -5 -14  -2   72.19   12.30
   5  14   2   51.79   11.30
   5  14   2   65.19   12.30
  -5  14  -2   71.39    8.20
  -5  14  -2   76.29   13.30
   6 -14   2   50.39    8.00
  -6 -14  -2   49.99    7.80
   6 -14   2   73.29   14.20
  -6 -14  -2   52.99   12.30
  -6 -14  -2   52.19   10.90
   6 -14   2   53.89   11.50
  -6  14  -2   55.39    7.90
  -6  14  -2   60.89   12.90
   6  14   2   54.19   12.50
   6  14   2   73.29   13.90
  -7 -14  -2   64.29    8.90
   7 -14   2   62.99   14.70
  -7 -14  -2   77.79   13.40
   7  14   2   42.40   11.60
   7  14   2   58.29   13.70
  -7  14  -2   55.29    7.80
  -8 -14  -2    7.30    5.90
  -8 -14  -2   11.00    4.20
   8 -14   2   17.50    9.00
   8 -14   2   13.20    4.30
   8  14   2   12.50    7.30
   8  14   2   -1.00    7.90
  -9 -14  -2    3.60    3.90
   9 -14   2    9.90    9.90
  -9 -14  -2    4.00    6.20
   9  14   2    4.20    7.20
 -10 -14  -2   12.40    8.00
  10 -14   2   -3.60    8.30
 -10 -14  -2   -6.20    3.10
 -10 -14  -2    0.00    3.00
  10  14   2   -3.80    7.80
  11 -14   2    2.90   11.30
  11  14   2    1.60    9.80
  12 -15  -2    9.80   10.60
  12  15  -2    8.20   11.80
  11 -15  -2    9.00    9.60
  11  15  -2   24.50   12.80
 -11  15   2    7.90    7.20
  11  15  -2   12.10   10.90
  11  15  -2  -28.80   15.70
  10 -15  -2   17.30    9.70
  10  15  -2   29.90    9.70
  10  15  -2   32.10   11.90
  -9 -15   2    6.00    3.70
   9 -15  -2    6.00    2.30
   9  15  -2   -9.20    9.50
   9  15  -2    6.20    5.80
  -9  15   2   -2.00    4.60
   9  15  -2   12.10    7.80
   8 -15  -2   28.90    5.20
  -8 -15   2   24.40    6.10
  -8 -15   2   16.00    4.80
   8 -15  -2   14.90    8.30
   8  15  -2   17.90    6.80
   8  15  -2    9.50    6.90
  -8  15   2   25.90    7.70
   8  15  -2   21.50   10.40
  -8  15   2   31.20    8.00
  -7 -15   2   -6.50    5.60
   7 -15  -2    7.20    2.90
  -7 -15   2   -0.20    3.00
   7 -15  -2    6.50    5.70
  -7 -15   2    1.60    3.50
   7  15  -2   -1.00    5.90
  -7  15   2    5.40    4.40
  -7  15   2    3.40    4.40
   7  15  -2    5.70    4.60
   7  15  -2    3.50    5.20
  -6 -15   2   34.00    6.50
  -6 -15   2   31.70    5.90
   6 -15  -2   29.70    5.90
  -6 -15   2   29.00    8.30
   6 -15  -2   37.70    9.20
   6  15  -2   38.00    9.60
   6  15  -2   35.60    7.10
   6  15  -2   33.70   11.10
  -6  15   2   36.10    8.00
  -6  15   2   36.10    7.60
  -5 -15   2   91.49    8.50
  -5 -15   2   92.59   11.60
  -5 -15   2   74.39    8.50
   5 -15  -2   65.49   11.30
   5 -15  -2   76.39    8.00
  -5  15   2   63.89    8.30
   5  15  -2   78.99   13.50
   5  15  -2   73.39   12.30
   5  15  -2   79.59    8.60
  -5  15   2   74.69    9.20
  -4 -15   2    5.20    2.70
  -4 -15   2    0.20    2.30
   4 -15  -2    1.40    2.70
  -4 -15   2    3.40    3.90
  -4  15   2   -1.10    2.80
  -4  15   2    3.10    2.70
   4  15  -2    1.10    3.10
  -3 -15   2  199.88   13.20
  -3 -15   2  164.28   15.00
   3 -15  -2  207.68   16.00
  -3 -15   2  175.08   13.40
   3  15  -2  206.48   18.20
  -3  15   2  194.58   13.60
   3  15  -2  181.18   15.80
   3  15  -2  182.68   13.40
  -3  15   2  199.48   14.80
  -2 -15   2   90.09    9.90
  -2 -15   2   95.89   12.10
   2 -15  -2   88.29   10.40
  -2 -15   2   82.89    8.80
   2 -15  -2   75.89    8.40
  -2 -15   2   87.59    8.80
   2  15  -2   85.79   10.40
   2  15  -2   78.79   12.90
  -2  15   2   76.89    9.20
   2  15  -2   87.59    8.80
  -2  15   2   79.19    8.60
  -1 -15   2  341.37   24.00
   1 -15  -2  361.96   22.40
   1 -15  -2  332.67   19.90
   1 -15  -2  379.66   22.80
  -1 -15   2  365.56   24.10
  -1 -15   2  365.46   20.60
  -1  15   2  337.77   23.80
   1  15  -2  353.26   21.90
   1  15  -2  346.27   23.60
   1  15  -2  376.86   20.70
  -1  15   2  331.07   19.90
   0 -15  -2   42.40    7.70
   0 -15   2   40.70    8.00
   0 -15   2   29.90    6.10
   0 -15  -2   45.50    9.00
   0 -15  -2   49.60    9.30
   0 -15   2   41.40    9.20
   0  15   2   46.40    8.00
   0  15  -2   34.50    7.10
   0  15   2   39.70    8.20
   0  15  -2   39.70    7.20
   0  15  -2   33.50    9.30
  -1 -15  -2  231.38   16.50
   1 -15   2  225.28   15.50
  -1 -15  -2  228.58   18.10
   1 -15   2  233.18   18.90
  -1  15  -2  231.58   16.70
   1  15   2  238.68   18.40
  -1  15  -2  230.08   18.20
  -1  15  -2  227.28   15.40
   1  15   2  217.58   16.40
   2 -15   2  160.78   12.80
  -2 -15  -2  179.78   15.50
   2 -15   2  162.58   15.90
  -2  15  -2  175.18   13.10
   2  15   2  167.88   14.80
  -2  15  -2  165.78   14.30
   2  15   2  157.18   15.50
   2  15   2  141.09   14.50
  -2  15  -2  158.98   15.10
   3 -15   2    8.00    4.00
  -3 -15  -2   23.50    6.80
   3 -15   2   16.20    6.30
  -3 -15  -2    5.90    4.80
   3  15   2   16.20    6.70
  -3  15  -2   19.20    6.10
   3  15   2   15.60    5.90
   3  15   2   10.90    5.10
  -3  15  -2    5.20    3.10
  -3  15  -2    5.80    4.10
   4 -15   2   54.09   11.70
  -4 -15  -2   52.09   10.40
  -4 -15  -2   33.00    8.30
   4 -15   2   61.29    8.90
   4  15   2   49.80   10.90
  -4  15  -2   54.69   10.40
   4  15   2   42.10    9.20
  -4  15  -2   54.69   10.50
  -4  15  -2   46.50    7.50
  -5 -15  -2   54.49    8.50
   5 -15   2   84.19   15.10
   5 -15   2   55.59    8.60
  -5 -15  -2   71.89   13.70
  -5 -15  -2   61.99   11.60
   5 -15   2   79.99   12.30
   5  15   2   72.59   13.30
  -5  15  -2   78.79    8.70
   5  15   2   58.49   12.00
  -5  15  -2   72.19   13.30
   6 -15   2   10.20    6.60
  -6 -15  -2   13.70    6.80
   6 -15   2    4.70    3.40
  -6 -15  -2    5.60    3.50
   6 -15   2    2.50    5.00
  -6 -15  -2    2.90    4.70
   6  15   2   10.70    6.40
  -6  15  -2    9.70    6.60
  -6  15  -2   10.00    4.30
   6  15   2    5.60    6.00
  -7 -15  -2    8.60    6.10
  -7 -15  -2   13.00    4.90
   7 -15   2   11.90    4.30
   7 -15   2   17.00    9.30
   7  15   2   18.70    8.00
   7  15   2   10.70    7.10
   8 -15   2   -3.90    6.90
  -8 -15  -2    7.00    5.50
  -8 -15  -2    0.30    3.80
   8  15   2   11.70    8.50
   8  15   2   -3.70    5.50
  -9 -15  -2   -3.20    3.90
   9 -15   2    8.80    3.90
  -9 -15  -2   11.20    4.90
  -9 -15  -2   16.80    8.40
   9 -15   2    9.10    9.20
   9  15   2   31.70   12.20
  10 -15   2  -13.80    8.70
 -10 -15  -2   12.70    8.30
 -10 -15  -2    9.30    4.10
 -10 -15  -2    4.80    3.60
  10  15   2    1.50   10.60
  11 -15   2   21.00   13.60
  11  15   2  -10.70   11.10
  12 -16  -2   -8.70    9.70
  12  16  -2    0.10   11.00
  11 -16  -2   -0.90    8.80
  11  16  -2    2.20    8.40
  11  16  -2   46.20   14.70
 -11  16   2    4.40    7.40
  10 -16  -2   -7.10    6.90
 -10 -16   2   -3.20    2.60
  10  16  -2   -5.90   12.10
  10  16  -2   10.10    7.60
 -10  16   2    3.20    5.50
  10  16  -2   20.20    8.90
   9 -16  -2   -0.80    2.50
  -9 -16   2    3.20    3.30
   9 -16  -2   28.00    8.70
   9  16  -2    0.00    6.60
  -9  16   2    1.10    4.90
   9  16  -2  -21.50    9.40
   9  16  -2    4.00    6.40
  -8 -16   2   63.19    9.20
   8 -16  -2   72.69    7.50
  -8 -16   2   62.79    9.00
   8 -16  -2   80.39   14.30
   8  16  -2   60.69   16.00
  -8  16   2   96.59   13.60
  -8  16   2   76.19   11.90
   8  16  -2   54.09   14.60
   8  16  -2   56.89   10.50
  -7 -16   2   24.40    5.50
  -7 -16   2   22.70    8.20
   7 -16  -2   23.10    5.30
   7 -16  -2   38.00    9.80
  -7 -16   2   25.20    5.90
   7  16  -2   24.90    7.10
   7  16  -2   31.20   10.70
  -7  16   2   16.20    6.40
  -7  16   2   16.20    6.20
   7  16  -2   22.50    8.10
   6 -16  -2  269.27   21.30
  -6 -16   2  261.47   16.90
  -6 -16   2  243.38   15.60
   6  16  -2  292.07   25.20
  -6  16   2  252.77   17.60
   6  16  -2  246.08   21.40
  -6  16   2  236.08   18.10
   6  16  -2  233.18   17.00
  -5 -16   2    9.70    3.90
  -5 -16   2    3.90    2.90
   5 -16  -2    2.80    2.80
   5 -16  -2    6.40    4.50
  -5 -16   2   -6.70    3.50
   5  16  -2    4.30    3.90
  -5  16   2    5.30    3.30
   5  16  -2    3.40    3.10
  -5  16   2   -0.20    2.80
   5  16  -2   -0.90    5.30
  -4 -16   2   41.00    7.30
   4 -16  -2   38.10    6.90
   4 -16  -2   27.50    7.20
  -4 -16   2   36.90    8.80
  -4 -16   2   32.70    6.10
  -4  16   2   33.30    7.10
   4  16  -2   39.40   10.30
   4  16  -2   26.60    7.40
  -4  16   2   36.40    7.00
  -3 -16   2   16.20    5.50
  -3 -16   2   18.30    5.20
   3 -16  -2   20.00    6.30
   3 -16  -2   17.30    5.10
  -3 -16   2   14.10    4.20
  -3  16   2   30.00    6.30
   3  16  -2   13.30    6.40
   3  16  -2   19.20    6.10
   3  16  -2   15.00    4.50
  -3  16   2   30.90    6.40
   2 -16  -2  190.28   15.90
  -2 -16   2  184.48   17.20
  -2 -16   2  187.38   14.10
   2 -16  -2  192.28   13.60
  -2 -16   2  172.98   13.20
   2 -16  -2  185.98   13.70
  -2 -16   2  170.88   14.70
  -2  16   2  192.98   14.00
   2  16  -2  183.48   15.50
   2  16  -2  190.38   13.90
  -2  16   2  180.58   14.70
  -1 -16   2  110.99   13.30
  -1 -16   2  126.49   10.90
  -1 -16   2  115.09   12.00
   1 -16  -2  117.09   13.10
   1 -16  -2  105.69   11.90
   1 -16  -2  106.19   10.30
   1 -16  -2  109.49   10.20
  -1  16   2  108.19   10.50
   1  16  -2  151.18   11.80
   1  16  -2  128.69   16.40
  -1  16   2  117.79   11.80
   1  16  -2  108.49   11.80
   0 -16  -2  409.06   23.70
   0 -16   2  471.75   29.20
   0 -16  -2  474.85   28.30
   0 -16  -2  475.25   27.60
   0 -16  -2  443.66   25.20
   0 -16   2  457.55   24.90
   0 -16   2  476.65   29.40
   0  16   2  453.95   25.30
   0  16  -2  479.75   28.60
   0  16  -2  458.75   24.80
   0  16  -2  461.55   26.50
   0  16   2  483.25   27.70
   1 -16   2   54.29    8.40
  -1 -16  -2   62.19   10.10
   1 -16   2   29.20    8.30
  -1 -16  -2   50.49   10.00
   1  16   2   43.70    9.40
  -1  16  -2   53.99    9.50
   1  16   2   52.89    9.50
  -1  16  -2   51.49    8.10
  -1  16  -2   41.70    9.20
  -2 -16  -2    3.70    3.80
  -2 -16  -2    0.50    3.80
   2 -16   2    2.00    2.40
  -2  16  -2    4.00    3.00
   2  16   2   -2.20    3.80
  -2  16  -2   -0.20    3.10
  -2  16  -2   -2.30    3.70
   2  16   2    0.30    3.50
   2  16   2   -0.60    2.70
  -3 -16  -2  149.29   14.70
   3 -16   2  158.18   16.80
  -3 -16  -2  161.18   15.60
   3 -16   2  155.08   12.90
  -3  16  -2  170.48   16.20
   3  16   2  164.58   16.00
  -3  16  -2  154.08   12.60
  -3  16  -2  138.19   14.10
   3  16   2  146.69   15.10
   3  16   2  143.49   15.90
  -4 -16  -2    4.20    2.90
   4 -16   2    5.90    5.00
   4 -16   2    3.40    3.10
  -4 -16  -2   -4.70    4.60
  -4 -16  -2    6.30    4.90
  -4  16  -2    6.00    4.50
   4  16   2   -0.50    3.40
  -4  16  -2    0.30    2.70
   4  16   2    0.40    4.50
  -4  16  -2    6.90    4.70
   5 -16   2   13.50    4.90
   5 -16   2   10.70    6.90
  -5 -16  -2    3.70    3.50
  -5 -16  -2   10.00    5.80
  -5 -16  -2    5.00    6.00
   5 -16   2   12.70    6.20
  -5  16  -2    5.90    5.50
  -5  16  -2   20.00    5.30
   5  16   2    9.70    5.90
   5  16   2   17.30    7.80
   6 -16   2   71.49   19.50
  -6 -16  -2   85.69   13.80
   6 -16   2   85.59    9.80
   6 -16   2  108.69   18.40
  -6 -16  -2   86.89    9.70
  -6 -16  -2   91.69   16.60
  -6  16  -2   91.09   15.20
   6  16   2   65.59   12.50
  -6  16  -2  101.39   10.00
   6  16   2   95.59   16.80
  -7 -16  -2  123.39   15.10
   7 -16   2  124.69   11.90
  -7 -16  -2  133.69   12.00
   7 -16   2  146.29   22.10
   7  16   2  114.09   18.40
   7  16   2  120.39   20.00
   8 -16   2   -0.20    7.50
   8 -16   2    5.80    3.70
  -8 -16  -2   -8.90    3.30
  -8 -16  -2   -0.80    5.20
   8  16   2    2.90    8.80
   8  16   2    5.00    7.70
  -9 -16  -2   15.20    8.50
   9 -16   2   16.70    5.00
   9 -16   2    4.00   10.40
  -9 -16  -2   22.80    6.70
   9  16   2    0.50    7.80
 -10 -16  -2   30.30   10.50
  10 -16   2   10.20   12.00
  10  16   2   16.90   10.80
  11 -16   2   -2.50   12.50
  11  16   2  -11.10   11.40
  11 -17  -2   -4.50    9.50
  11  17  -2   -6.00   12.30
  11  17  -2   15.90    9.30
 -11  17   2   -6.90    7.90
  10 -17  -2   16.30    9.10
 -10 -17   2    2.70    3.20
 -10  17   2   -4.10    5.60
  10  17  -2   32.80   15.60
  10  17  -2   16.30    9.90
  10  17  -2    0.30    8.70
   9 -17  -2    3.20    2.70
   9 -17  -2   -2.30    6.70
  -9 -17   2    7.90    4.80
   9  17  -2    0.50    5.90
  -9  17   2    3.00    5.10
   9  17  -2   14.80   12.30
   9  17  -2    5.20    6.60
  -8 -17   2   27.90    6.40
  -8 -17   2   36.90    6.90
   8 -17  -2   31.90   10.40
   8 -17  -2   31.00    5.80
   8  17  -2   21.60    7.60
  -8  17   2   17.40    6.90
  -8  17   2   32.20    8.20
   8  17  -2   -2.30    9.10
   8  17  -2   12.10    9.20
  -7 -17   2   71.99    9.90
  -7 -17   2   60.99    8.80
   7 -17  -2   71.19    8.30
   7 -17  -2   57.19   11.80
   7  17  -2   45.40   13.90
   7  17  -2   35.50   10.40
  -7  17   2   67.79   10.70
  -6 -17   2  122.29   11.70
   6 -17  -2  130.39   15.60
   6 -17  -2  124.09   11.10
  -6 -17   2  149.39   15.90
  -6 -17   2  114.89   10.70
  -6  17   2  131.39   12.60
   6  17  -2  118.29   12.00
  -6  17   2  130.79   13.00
   6  17  -2  125.59   15.30
   6  17  -2  110.89   18.50
  -5 -17   2   88.89    9.90
   5 -17  -2  102.09   12.90
  -5 -17   2   99.89   15.10
   5 -17  -2   80.19    9.00
  -5 -17   2  110.29    9.80
   5  17  -2   87.29   16.40
   5  17  -2  112.39   13.70
  -5  17   2   81.69    9.90
  -5  17   2   79.79   11.90
  -4 -17   2   55.89    9.00
   4 -17  -2   31.50    6.30
  -4 -17   2   50.49   10.50
  -4 -17   2   46.00    7.00
   4 -17  -2   39.60    8.80
  -4  17   2   43.10    7.80
   4  17  -2   35.00    8.60
   4  17  -2   57.69   12.10
  -4  17   2   30.50    7.50
  -3 -17   2   21.40    6.10
  -3 -17   2   22.00    6.10
   3 -17  -2   11.90    4.30
  -3 -17   2    7.30    3.90
   3 -17  -2   11.80    5.50
   3  17  -2   16.10    7.00
   3  17  -2   12.70    5.50
  -3  17   2   13.60    5.20
   3  17  -2   14.70    5.00
  -3  17   2    8.30    4.00
  -2 -17   2   62.99   11.80
  -2 -17   2   57.49    8.50
  -2 -17   2   50.89    9.50
   2 -17  -2   64.59    8.10
   2 -17  -2   57.39   10.50
  -2 -17   2   68.59    9.90
   2 -17  -2   63.99    7.90
   2  17  -2   52.39    9.70
  -2  17   2   56.19    9.40
  -2  17   2   58.89    8.80
   2  17  -2   64.19    9.40
   2  17  -2   52.69   10.70
  -1 -17   2   93.49   10.60
   1 -17  -2   95.49   14.00
   1 -17  -2   95.19   11.90
   1 -17  -2   88.29    9.70
  -1 -17   2  107.59   15.50
   1 -17  -2   95.59    9.50
  -1 -17   2  104.79   10.20
   1  17  -2   98.79   14.50
  -1  17   2   87.19    9.90
   1  17  -2  128.89   11.10
  -1  17   2   85.29   10.50
   1  17  -2   94.59   11.00
   0 -17  -2  522.05   30.40
   0 -17  -2  496.75   27.50
   0 -17   2  414.46   25.70
   0 -17   2  517.25   31.80
   0 -17  -2  487.85   26.30
   0 -17   2  505.95   28.40
   0 -17  -2  494.25   30.10
   0  17  -2  481.75   26.50
   0  17  -2  498.85   28.50
   0  17  -2  562.54   31.80
   0  17   2  548.05   30.60
   0  17   2  549.65   28.40
   1 -17   2   68.89    8.40
  -1 -17  -2   59.59   10.10
  -1 -17  -2   57.89    9.10
   1 -17   2   54.39   11.20
  -1 -17  -2   63.49   11.40
   1  17   2   54.49   10.20
  -1  17  -2   62.59   11.10
   1  17   2   47.30   10.00
  -1  17  -2   60.69   10.20
  -1  17  -2   54.99    8.50
  -2 -17  -2  200.18   17.60
   2 -17   2  216.58   15.60
   2 -17   2  197.28   18.60
  -2 -17  -2  191.58   14.60
  -2 -17  -2  186.48   16.30
   2  17   2  187.28   16.60
   2  17   2  187.58   16.70
   2  17   2  194.08   18.10
  -2  17  -2  211.28   18.20
  -2  17  -2  198.58   14.90
  -2  17  -2  200.48   16.50
  -3 -17  -2  128.59   14.20
  -3 -17  -2  119.49   13.80
  -3 -17  -2  140.89   12.20
   3 -17   2  138.69   12.60
   3 -17   2  133.89   15.90
  -3  17  -2  149.99   14.40
  -3  17  -2  134.39   14.20
   3  17   2  125.69   18.80
   3  17   2  104.79   16.30
   3  17   2  130.09   14.20
  -3  17  -2  130.79   12.10
   4 -17   2  141.69   12.40
  -4 -17  -2  102.79   10.80
  -4 -17  -2  145.69   15.50
  -4 -17  -2  142.39   15.30
   4 -17   2  130.39   16.40
   4  17   2  126.39   15.00
  -4  17  -2  123.29   14.60
  -4  17  -2  102.19   12.90
   4  17   2  143.19   17.50
   4  17   2  118.49   17.50
   5 -17   2  114.99   17.70
  -5 -17  -2  173.58   13.60
   5 -17   2  101.79   17.00
   5 -17   2  125.99   12.20
  -5 -17  -2  173.88   16.90
  -5 -17  -2  151.88   16.90
  -5  17  -2  115.09   14.80
  -5  17  -2  133.59   16.40
   5  17   2  150.38   17.00
   5  17   2  167.38   18.30
  -6 -17  -2   33.20   10.80
   6 -17   2   44.90   11.90
  -6 -17  -2   39.30    7.70
   6 -17   2   50.69    8.50
  -6 -17  -2   32.50    9.20
   6  17   2   51.99   13.00
   6  17   2   44.20   11.40
  -6  17  -2   41.30   11.20
  -7 -17  -2   52.09   11.90
   7 -17   2   48.80    8.90
  -7 -17  -2   70.29   10.00
   7 -17   2   67.29   14.90
   7  17   2   53.49   14.20
   7  17   2   58.59   12.90
  -8 -17  -2    7.20    4.90
   8 -17   2    7.80    4.10
  -8 -17  -2    3.90    5.90
   8 -17   2    9.50    7.60
   8  17   2   11.20    7.20
   8  17   2   13.60    9.60
   9 -17   2  -12.30    7.10
  -9 -17  -2   -0.10    4.30
  -9 -17  -2   10.70    7.50
   9  17   2   11.70    9.70
 -10 -17  -2  -11.00    5.00
 -10 -17  -2    1.60    4.30
  10 -17   2   10.70   11.30
  10  17   2    4.30    8.90
  11 -17   2    2.30   12.70
  11  17   2   21.30   12.50
  11 -18  -2   -8.20   10.20
  11  18  -2   -0.70   10.30
 -11  18   2    9.80    8.40
 -10 -18   2   -7.80    3.80
  10 -18  -2   20.00   10.80
  10  18  -2  -12.60   14.40
  10  18  -2    2.70   10.00
  10  18  -2   13.00    9.20
 -10  18   2   -0.30    6.20
   9 -18  -2   11.30    3.90
   9 -18  -2    5.50    8.80
  -9 -18   2   13.90    4.90
   9  18  -2   14.60    7.20
   9  18  -2    6.50    7.10
  -9  18   2   -1.00    4.90
   9  18  -2   18.00   13.80
  -8 -18   2    2.20    4.00
   8 -18  -2   13.80    7.60
  -8 -18   2    6.70    3.90
   8 -18  -2    7.70    4.10
   8  18  -2   10.30    6.80
   8  18  -2   11.80    6.30
   8  18  -2   -4.60   11.00
  -8  18   2   -7.10    4.70
  -8  18   2    5.00    4.80
   7 -18  -2   15.80    8.30
  -7 -18   2   19.90    5.70
   7 -18  -2   28.70    6.20
  -7 -18   2   25.90    6.00
  -7  18   2   26.10    7.10
   7  18  -2   14.50    9.00
   7  18  -2   16.90    8.80
  -7  18   2   33.60    8.30
  -6 -18   2   14.90    4.80
   6 -18  -2   20.10    5.10
  -6 -18   2   10.70    5.10
   6 -18  -2   15.10    6.80
   6  18  -2   20.50    9.10
  -6  18   2   15.80    6.70
   6  18  -2   13.10    7.00
   6  18  -2    8.60    5.10
  -6  18   2   10.50    5.10
  -5 -18   2   22.60    7.90
  -5 -18   2   32.70    7.70
   5 -18  -2   17.80    7.00
   5 -18  -2   19.20    5.60
  -5 -18   2   30.30    6.20
  -5  18   2   30.20    6.80
  -5  18   2   31.00    7.50
   5  18  -2   26.80    8.20
   5  18  -2   30.50   10.80
  -4 -18   2   62.79    9.00
  -4 -18   2   51.49    8.60
  -4 -18   2   91.19   13.70
   4 -18  -2   36.90    9.30
   4 -18  -2   49.80    8.30
  -4  18   2   51.89    9.30
   4  18  -2   64.79   13.40
  -4  18   2   51.89    8.80
   4  18  -2   52.69   11.00
   3 -18  -2   26.10    7.40
  -3 -18   2    7.30    4.20
   3 -18  -2   11.90    4.30
  -3 -18   2   15.60    5.90
  -3 -18   2   14.00    4.80
  -3  18   2   20.90    5.70
  -3  18   2   29.30    7.10
   3  18  -2   22.20    7.90
   3  18  -2   17.50    5.80
   3  18  -2   24.70    7.30
  -2 -18   2   16.70    5.10
   2 -18  -2   15.00    4.70
  -2 -18   2   17.00    6.00
  -2 -18   2    7.90    6.00
  -2 -18   2    9.10    4.60
   2 -18  -2   14.00    4.60
   2 -18  -2   12.50    5.90
   2  18  -2   12.00    6.10
  -2  18   2   13.90    5.20
   2  18  -2   12.50    6.00
  -2  18   2   23.20    6.00
  -1 -18   2  162.68   13.50
  -1 -18   2  155.88   14.40
   1 -18  -2  152.48   13.20
   1 -18  -2  145.79   12.70
  -1 -18   2  144.29   16.10
  -1  18   2  190.28   14.60
   1  18  -2  138.19   15.70
   1  18  -2  168.08   15.00
  -1  18   2  146.69   14.40
   0 -18  -2  472.35   26.20
   0 -18   2  577.74   33.50
   0 -18  -2  505.75   30.80
   0 -18   2  469.35   26.90
   0 -18  -2  469.45   34.30
   0 -18   2  473.55   28.10
   0 -18  -2  483.25   27.70
   0  18  -2  512.65   31.20
   0  18   2  479.45   29.60
   0  18   2  528.35   28.40
   0  18  -2  507.95   29.10
  -1 -18  -2   87.69   10.70
  -1 -18  -2   47.10   10.30
  -1 -18  -2   61.49    9.50
   1 -18   2   69.19   14.90
   1 -18   2   73.79   10.70
  -1  18  -2   79.49   12.80
   1  18   2   76.49   11.80
   1  18   2   83.69   13.70
  -1  18  -2   74.69   11.60
  -1  18  -2   80.29   13.30
   2 -18   2   77.89   13.50
  -2 -18  -2   78.59    9.00
  -2 -18  -2   60.59   11.10
   2 -18   2   57.89    9.40
  -2 -18  -2   71.09   11.40
   2  18   2   57.09   12.80
  -2  18  -2   62.69   11.00
  -2  18  -2   64.99   11.70
  -2  18  -2   63.59    9.70
   2  18   2   66.19   11.70
   3 -18   2   32.50    9.70
  -3 -18  -2   10.70    5.80
  -3 -18  -2   18.00    5.30
   3 -18   2   18.10    5.60
   3  18   2   19.90    7.00
  -3  18  -2   18.20    6.20
   3  18   2    5.80    5.20
  -3  18  -2   17.00    5.10
  -3  18  -2   18.90    6.80
   3  18   2   22.30    7.60
   4 -18   2   53.19    8.90
  -4 -18  -2   48.50   10.60
  -4 -18  -2   37.80    9.70
  -4 -18  -2   47.40    8.50
   4 -18   2   60.19   13.00
   4  18   2   34.50    9.50
  -4  18  -2   52.59   10.50
[truncated: 1,668,911 more chars]
