# Supplementary material for: High-Contrast Visualization Chemiluminescence Based on AIE-Active and Base-Sensitive Emitters
Source: Molecules. 2023 May 8;28(9):3976. doi: 10.3390/molecules28093976 (PMC10180503; doi:10.3390/molecules28093976)
Supplement: Supplementary file 1 [file molecules-28-03976-s001.zip › TPA-HBA.cif]

data_mo_202118zxw_0m_b
_audit_creation_date               2022-06-21
_audit_creation_method
;
Olex2 1.3
(compiled 2020.07.31 svn.rc2a77460 for OlexSys, GUI svn.r6145)
;
_shelx_SHELXL_version_number       '2018/3'
_audit_contact_author_address      ?
_audit_contact_author_email        ?
_audit_contact_author_name         ''
_audit_contact_author_phone        ?
_publ_contact_author_id_orcid      ?
_publ_section_references
;
Bourhis, L.J., Dolomanov, O.V., Gildea, R.J., Howard, J.A.K., Puschmann, H.
 (2015). Acta Cryst. A71, 59-75.

Dolomanov, O.V., Bourhis, L.J., Gildea, R.J, Howard, J.A.K. & Puschmann, H.
 (2009), J. Appl. Cryst. 42, 339-341.

Sheldrick, G.M. (2015). Acta Cryst. C71, 3-8.
;
_chemical_name_common              ?
_chemical_name_systematic          ?
_chemical_formula_moiety           '2(C25 H19 N O3)'
_chemical_formula_sum              'C50 H38 N2 O6'
_chemical_formula_weight           762.82
_chemical_absolute_configuration   ?
_chemical_melting_point            ?
loop_
  _atom_type_symbol
  _atom_type_description
  _atom_type_scat_dispersion_real
  _atom_type_scat_dispersion_imag
  _atom_type_scat_source
 'C' 'C' 0.0033 0.0016 'International Tables Vol C Tables 4.2.6.8 and 6.1.1.4'
 'H' 'H' 0.0000 0.0000 'International Tables Vol C Tables 4.2.6.8 and 6.1.1.4'
 'N' 'N' 0.0061 0.0033 'International Tables Vol C Tables 4.2.6.8 and 6.1.1.4'
 'O' 'O' 0.0106 0.0060 'International Tables Vol C Tables 4.2.6.8 and 6.1.1.4'

_shelx_space_group_comment
;
The symmetry employed for this shelxl refinement is uniquely defined
by the following loop, which should always be used as a source of
symmetry information in preference to the above space-group names.
They are only intended as comments.
;
_space_group_crystal_system        'tetragonal'
_space_group_IT_number             81
_space_group_name_H-M_alt          'P -4'
_space_group_name_Hall             'P -4'
loop_
  _space_group_symop_operation_xyz
 'x, y, z'
 '-x, -y, z'
 'y, -x, -z'
 '-y, x, -z'

_cell_length_a                     22.2520(11)
_cell_length_b                     22.2520(11)
_cell_length_c                     8.1795(5)
_cell_angle_alpha                  90
_cell_angle_beta                   90
_cell_angle_gamma                  90
_cell_volume                       4050.1(5)
_cell_formula_units_Z              4
_cell_measurement_reflns_used      3595
_cell_measurement_temperature      200.0
_cell_measurement_theta_max        22.18
_cell_measurement_theta_min        2.59
_shelx_estimated_absorpt_T_max     ?
_shelx_estimated_absorpt_T_min     ?
_exptl_absorpt_coefficient_mu      0.082
_exptl_absorpt_correction_T_max    0.7456
_exptl_absorpt_correction_T_min    0.6820
_exptl_absorpt_correction_type     none
_exptl_absorpt_process_details
;
SADABS-2016/2 (Bruker,2016/2) was used for absorption correction.
wR2(int) was 0.0862 before and 0.0565 after correction.
The Ratio of minimum to maximum transmission is 0.9147.
The \l/2 correction factor is Not present.
;
_exptl_absorpt_special_details     ?
_exptl_crystal_colour              ?
_exptl_crystal_density_diffrn      1.251
_exptl_crystal_density_meas        ?
_exptl_crystal_density_method      ?
_exptl_crystal_description         ?
_exptl_crystal_F_000               1600
_exptl_crystal_size_max            ?
_exptl_crystal_size_mid            ?
_exptl_crystal_size_min            ?
_exptl_transmission_factor_max     ?
_exptl_transmission_factor_min     ?
_diffrn_reflns_av_R_equivalents    0.0702
_diffrn_reflns_av_unetI/netI       0.0743
_diffrn_reflns_Laue_measured_fraction_full  0.997
_diffrn_reflns_Laue_measured_fraction_max  0.998
_diffrn_reflns_limit_h_max         28
_diffrn_reflns_limit_h_min         -27
_diffrn_reflns_limit_k_max         28
_diffrn_reflns_limit_k_min         -28
_diffrn_reflns_limit_l_max         10
_diffrn_reflns_limit_l_min         -10
_diffrn_reflns_number              31645
_diffrn_reflns_point_group_measured_fraction_full  0.998
_diffrn_reflns_point_group_measured_fraction_max  0.998
_diffrn_reflns_theta_full          25.242
_diffrn_reflns_theta_max           27.476
_diffrn_reflns_theta_min           2.046
_diffrn_ambient_temperature        200.0
_diffrn_detector_area_resol_mean   ?
_diffrn_measured_fraction_theta_full  0.997
_diffrn_measured_fraction_theta_max  0.998
_diffrn_measurement_device_type    'Bruker APEX-II CCD'
_diffrn_measurement_method         '\f and \w scans'
_diffrn_radiation_type             MoK\a
_diffrn_radiation_wavelength       0.71073
_diffrn_source                     ?
_diffrn_source_current             1.4
_diffrn_source_power               0.07
_diffrn_source_voltage             50.0
_diffrn_standards_number           0
_reflns_Friedel_coverage           0.867
_reflns_Friedel_fraction_full      0.999
_reflns_Friedel_fraction_max       0.999
_reflns_number_gt                  4665
_reflns_number_total               9263
_reflns_special_details
;
 Reflections were merged by SHELXL according to the crystal
 class for the calculation of statistics and refinement.
 
 Structure factors included contributions from the .fab file.
 
 _reflns_Friedel_fraction is defined as the number of unique
 Friedel pairs measured divided by the number that would be
 possible theoretically, ignoring centric projections and
 systematic absences.
;
_reflns_threshold_expression       'I > 2\s(I)'
_computing_cell_refinement         'SAINT V8.40A (Bruker, 2019)'
_computing_data_collection         ?
_computing_data_reduction          'SAINT V8.40A (Bruker, 2019)'
_computing_molecular_graphics      'Olex2 1.3 (Dolomanov et al., 2009)'
_computing_publication_material    'Olex2 1.3 (Dolomanov et al., 2009)'
_computing_structure_refinement    'SHELXL 2018/3 (Sheldrick, 2015)'
_computing_structure_solution      'olex2.solve 1.3 (Bourhis et al., 2015)'
_refine_diff_density_max           0.266
_refine_diff_density_min           -0.246
_refine_diff_density_rms           0.036
_refine_ls_abs_structure_details
;
 Flack x determined using 1552 quotients [(I+)-(I-)]/[(I+)+(I-)]
 (Parsons, Flack and Wagner, Acta Cryst. B69 (2013) 249-259).
;
_refine_ls_abs_structure_Flack     -1.7(10)
_refine_ls_extinction_coef         .
_refine_ls_extinction_method       none
_refine_ls_goodness_of_fit_ref     1.008
_refine_ls_hydrogen_treatment      mixed
_refine_ls_matrix_type             full
_refine_ls_number_parameters       530
_refine_ls_number_reflns           9263
_refine_ls_number_restraints       0
_refine_ls_R_factor_all            0.1339
_refine_ls_R_factor_gt             0.0566
_refine_ls_restrained_S_all        1.008
_refine_ls_shift/su_max            0.009
_refine_ls_shift/su_mean           0.001
_refine_ls_structure_factor_coef   Fsqd
_refine_ls_weighting_details      
 'w=1/[\s^2^(Fo^2^)+(0.0638P)^2^+0.1962P] where P=(Fo^2^+2Fc^2^)/3'
_refine_ls_weighting_scheme        calc
_refine_ls_wR_factor_gt            0.1214
_refine_ls_wR_factor_ref           0.1570
_refine_special_details            ?
_olex2_refinement_description
;
1. Fixed Uiso
 At 1.2 times of:
  All C(H) groups
 At 1.5 times of:
  All O(H) groups
2.a Aromatic/amide H refined with riding coordinates:
 C00G(H00G), C00I(H00I), C00N(H00N), C00R(H00R), C00S(H00S), C00V(H00V),
 C00Y(H00Y), C01C(H01C), C01D(H01D), C01F(H01F), C01H(H01H), C01J(H01J),
 C01K(H01K), C010(H010), C012(H012), C016(H016), C018(H018), C00B(H00B),
 C00D(H00D), C00E(H00E), C00U(H00U), C00X(H00X), C01A(H01A), C01B(H01B),
 C01G(H01G), C011(H011), C013(H013), C014(H014), C015(H015), C19(H19), C20(H20),
  C21(H21), C22(H22), C23(H23)
2.b Idealised tetrahedral OH refined as rotating group:
 O008(H008), O004(H004), O005(H005)
;
_atom_sites_solution_hydrogens     mixed
_atom_sites_solution_primary       iterative
_atom_sites_solution_secondary     ?
loop_
  _atom_site_label
  _atom_site_type_symbol
  _atom_site_fract_x
  _atom_site_fract_y
  _atom_site_fract_z
  _atom_site_U_iso_or_equiv
  _atom_site_adp_type
  _atom_site_occupancy
  _atom_site_site_symmetry_order
  _atom_site_calc_flag
  _atom_site_refinement_flags_posn
  _atom_site_refinement_flags_adp
  _atom_site_refinement_flags_occupancy
  _atom_site_disorder_assembly
  _atom_site_disorder_group
 O001 O 0.7703(3) 0.1989(3) 0.9082(7) 0.0579(16) Uani 1 1 d . . . . .
 O003 O 0.7716(3) 0.2989(3) 0.8920(7) 0.0596(17) Uani 1 1 d . . . . .
 O008 O 0.8164(4) 0.3610(3) 1.1347(8) 0.075(2) Uani 1 1 d . . . . .
 H008 H 0.798737 0.355882 1.045022 0.112 Uiso 1 1 calc R U . . .
 N009 N 1.0097(3) 0.2540(3) 2.0192(9) 0.0520(18) Uani 1 1 d . . . . .
 C00F C 0.8749(4) 0.2523(4) 1.4267(10) 0.050(2) Uani 1 1 d . . . . .
 C00G C 1.0738(4) 0.3204(4) 2.1770(12) 0.057(2) Uani 1 1 d . . . . .
 H00G H 1.104206 0.290402 2.175832 0.068 Uiso 1 1 calc R U . . .
 C00H C 1.0192(4) 0.3104(4) 2.1015(10) 0.048(2) Uani 1 1 d . . . . .
 C00I C 0.9303(4) 0.2130(4) 1.8429(11) 0.052(2) Uani 1 1 d . . . . .
 H00I H 0.919749 0.185318 1.926514 0.062 Uiso 1 1 calc R U . . .
 C00K C 0.9769(4) 0.2528(4) 1.8726(12) 0.055(2) Uani 1 1 d . . . . .
 C00L C 0.8130(4) 0.2512(4) 1.1295(9) 0.045(2) Uani 1 1 d . . . . .
 C00M C 0.9103(4) 0.2527(4) 1.5771(11) 0.055(2) Uani 1 1 d . . . . .
 C00N C 0.9767(4) 0.3545(4) 2.1018(9) 0.052(2) Uani 1 1 d . . . . .
 H00N H 0.939339 0.348076 2.048405 0.062 Uiso 1 1 calc R U . . .
 C00O C 1.0238(4) 0.1990(4) 2.0887(13) 0.054(2) Uani 1 1 d . . . . .
 C00P C 0.8291(4) 0.3057(4) 1.2042(11) 0.057(2) Uani 1 1 d . . . . .
 C00R C 0.8566(4) 0.1993(4) 1.3541(10) 0.051(2) Uani 1 1 d . . . . .
 H00R H 0.865244 0.162373 1.407661 0.061 Uiso 1 1 calc R U . . .
 C00S C 0.9903(4) 0.2943(4) 1.7494(10) 0.055(2) Uani 1 1 d . . . . .
 H00S H 1.022088 0.322337 1.763352 0.066 Uiso 1 1 calc R U . . .
 C00V C 1.0834(5) 0.3744(4) 2.2539(12) 0.069(3) Uani 1 1 d . . . . .
 H00V H 1.120252 0.381349 2.309273 0.083 Uiso 1 1 calc R U . . .
 C00Y C 0.8986(4) 0.2114(4) 1.6997(10) 0.054(2) Uani 1 1 d . . . . .
 H00Y H 0.868415 0.181813 1.684236 0.065 Uiso 1 1 calc R U . . .
 C01C C 1.0169(5) 0.1937(5) 2.2626(16) 0.080(4) Uani 1 1 d . . . . .
 H01C H 1.003128 0.226447 2.327045 0.096 Uiso 1 1 calc R U . . .
 C01D C 0.9877(5) 0.4075(4) 2.1785(13) 0.069(3) Uani 1 1 d . . . . .
 H01D H 0.957565 0.437707 2.180604 0.083 Uiso 1 1 calc R U . . .
 C01F C 1.0423(4) 0.1514(5) 2.0028(19) 0.085(4) Uani 1 1 d . . . . .
 H01F H 1.047446 0.155670 1.888065 0.101 Uiso 1 1 calc R U . . .
 C01H C 1.0315(5) 0.1374(5) 2.334(2) 0.111(5) Uani 1 1 d . . . . .
 H01H H 1.029717 0.134909 2.449900 0.133 Uiso 1 1 calc R U . . .
 C01J C 1.0468(5) 0.0903(5) 2.258(3) 0.172(9) Uani 1 1 d . . . . .
 H01J H 1.053225 0.053325 2.313111 0.207 Uiso 1 1 calc R U . . .
 C01K C 1.0544(5) 0.0958(5) 2.074(2) 0.136(6) Uani 1 1 d . . . . .
 H01K H 1.066972 0.062520 2.009372 0.164 Uiso 1 1 calc R U . . .
 C006 C 0.7836(4) 0.2519(4) 0.9675(11) 0.053(2) Uani 1 1 d . . . . .
 C010 C 0.8603(4) 0.3068(4) 1.3500(11) 0.056(2) Uani 1 1 d . . . . .
 H010 H 0.871763 0.344000 1.397833 0.067 Uiso 1 1 calc R U . . .
 C012 C 0.9558(4) 0.2942(5) 1.6033(10) 0.058(2) Uani 1 1 d . . . . .
 H012 H 0.964050 0.323315 1.521401 0.069 Uiso 1 1 calc R U . . .
 C016 C 1.0412(6) 0.4176(4) 2.2519(14) 0.086(4) Uani 1 1 d . . . . .
 H016 H 1.048962 0.455361 2.302045 0.104 Uiso 1 1 calc R U . . .
 C018 C 0.8265(4) 0.1977(4) 1.2088(11) 0.058(2) Uani 1 1 d . . . . .
 H018 H 0.814837 0.160360 1.162274 0.070 Uiso 1 1 calc R U . . .
 O002 O 0.7272(3) 0.2009(3) 0.6116(7) 0.0601(17) Uani 1 1 d . . . . .
 O004 O 0.7287(3) 0.3015(3) 0.5920(7) 0.0597(17) Uani 1 1 d . . . . .
 H004 H 0.761562 0.300853 0.642725 0.090 Uiso 1 1 calc R U . . .
 O005 O 0.6818(3) 0.1390(3) 0.3663(9) 0.0699(19) Uani 1 1 d . . . . .
 H005 H 0.697119 0.143380 0.459361 0.105 Uiso 1 1 calc R U . . .
 N007 N 0.4915(4) 0.2460(3) -0.5196(9) 0.059(2) Uani 1 1 d . . . . .
 C00A C 0.4792(3) 0.1911(4) -0.5961(9) 0.0402(18) Uani 1 1 d . . . . .
 C00B C 0.6729(4) 0.3003(4) 0.2953(10) 0.051(2) Uani 1 1 d . . . . .
 H00B H 0.685354 0.337151 0.343004 0.061 Uiso 1 1 calc R U . . .
 C00C C 0.6868(4) 0.2463(4) 0.3775(10) 0.048(2) Uani 1 1 d . . . . .
 C00D C 0.5234(4) 0.1461(4) -0.5990(11) 0.053(2) Uani 1 1 d . . . . .
 H00D H 0.560912 0.152409 -0.546315 0.064 Uiso 1 1 calc R U . . .
 C00E C 0.6016(4) 0.2881(4) -0.2010(11) 0.053(2) Uani 1 1 d . . . . .
 H00E H 0.632316 0.317100 -0.183393 0.064 Uiso 1 1 calc R U . . .
 C00J C 0.5896(4) 0.2469(4) -0.0789(10) 0.050(2) Uani 1 1 d . . . . .
 C00T C 0.6241(4) 0.2461(4) 0.0788(10) 0.051(2) Uani 1 1 d . . . . .
 C00U C 0.6395(4) 0.1939(4) 0.1553(11) 0.056(2) Uani 1 1 d . . . . .
 H00U H 0.628885 0.156880 0.104949 0.068 Uiso 1 1 calc R U . . .
 C00W C 0.5245(4) 0.2462(4) -0.3680(11) 0.049(2) Uani 1 1 d . . . . .
 C00X C 0.5702(4) 0.2890(4) -0.3500(12) 0.054(2) Uani 1 1 d . . . . .
 H00X H 0.579511 0.316995 -0.433880 0.065 Uiso 1 1 calc R U . . .
 C00Z C 0.6699(4) 0.1922(4) 0.3028(9) 0.048(2) Uani 1 1 d . . . . .
 C01A C 0.5111(5) 0.2064(5) -0.2453(12) 0.064(3) Uani 1 1 d . . . . .
 H01A H 0.478840 0.178941 -0.259688 0.077 Uiso 1 1 calc R U . . .
 C01B C 0.4141(5) 0.1285(5) -0.7578(13) 0.068(3) Uani 1 1 d . . . . .
 H01B H 0.376653 0.122676 -0.811121 0.082 Uiso 1 1 calc R U . . .
 C01E C 0.7171(4) 0.2475(4) 0.5342(10) 0.050(2) Uani 1 1 d . . . . .
 C01G C 0.4579(5) 0.0834(4) -0.7630(10) 0.064(2) Uani 1 1 d . . . . .
 H01G H 0.450908 0.047365 -0.822290 0.077 Uiso 1 1 calc R U . . .
 C011 C 0.6419(4) 0.3021(4) 0.1487(12) 0.062(2) Uani 1 1 d . . . . .
 H011 H 0.632920 0.339148 0.096598 0.074 Uiso 1 1 calc R U . . .
 C013 C 0.5423(5) 0.2056(4) -0.1060(11) 0.063(3) Uani 1 1 d . . . . .
 H013 H 0.532687 0.176919 -0.024013 0.076 Uiso 1 1 calc R U . . .
 C014 C 0.5120(5) 0.0921(4) -0.6796(12) 0.071(3) Uani 1 1 d . . . . .
 H014 H 0.541220 0.061039 -0.677825 0.085 Uiso 1 1 calc R U . . .
 C015 C 0.4253(4) 0.1812(4) -0.6755(11) 0.060(2) Uani 1 1 d . . . . .
 H015 H 0.395227 0.211473 -0.673228 0.072 Uiso 1 1 calc R U . . .
 C19 C 0.4808(4) 0.3059(5) -0.7709(15) 0.075(3) Uani 1 1 d . . . . .
 H19 H 0.491636 0.271708 -0.833852 0.090 Uiso 1 1 calc R U . . .
 C20 C 0.4686(6) 0.3589(8) -0.849(2) 0.131(6) Uani 1 1 d . . . . .
 H20 H 0.471104 0.363668 -0.963899 0.157 Uiso 1 1 calc R U . . .
 C21 C 0.4501(7) 0.4109(7) -0.731(3) 0.189(12) Uani 1 1 d . . . . .
 H21 H 0.442606 0.449822 -0.774359 0.227 Uiso 1 1 calc R U . . .
 C22 C 0.4455(5) 0.4025(5) -0.593(3) 0.176(11) Uani 1 1 d . . . . .
 H22 H 0.430248 0.434858 -0.529425 0.211 Uiso 1 1 calc R U . . .
 C23 C 0.4594(5) 0.3519(5) -0.5117(19) 0.094(4) Uani 1 1 d . . . . .
 H23 H 0.457109 0.349623 -0.395868 0.113 Uiso 1 1 calc R U . . .
 C24 C 0.4778(4) 0.3013(4) -0.6096(14) 0.064(3) Uani 1 1 d . . . . .
 H001 H 0.7558(19) 0.2041(19) 0.787(6) 0.048(13) Uiso 1 1 d . . . . .

loop_
  _atom_site_aniso_label
  _atom_site_aniso_U_11
  _atom_site_aniso_U_22
  _atom_site_aniso_U_33
  _atom_site_aniso_U_23
  _atom_site_aniso_U_13
  _atom_site_aniso_U_12
 O001 0.058(4) 0.061(4) 0.054(4) -0.009(3) -0.003(3) -0.020(3)
 O003 0.073(4) 0.056(4) 0.051(3) -0.018(3) -0.005(3) -0.012(3)
 O008 0.102(6) 0.064(4) 0.058(4) -0.014(4) -0.001(4) -0.009(4)
 N009 0.051(4) 0.045(4) 0.060(4) -0.009(4) 0.000(4) 0.001(4)
 C00F 0.050(5) 0.059(5) 0.042(4) -0.012(4) 0.014(4) -0.006(4)
 C00G 0.039(4) 0.058(5) 0.074(6) -0.006(5) 0.001(4) 0.011(4)
 C00H 0.051(5) 0.038(4) 0.054(4) -0.006(4) 0.001(4) -0.006(4)
 C00I 0.050(5) 0.053(5) 0.053(5) 0.002(4) 0.008(4) -0.004(4)
 C00K 0.041(5) 0.067(6) 0.056(5) -0.013(5) 0.002(4) 0.004(4)
 C00L 0.047(4) 0.050(5) 0.037(4) -0.012(4) 0.005(4) -0.011(4)
 C00M 0.051(5) 0.058(6) 0.055(5) -0.020(5) 0.014(4) -0.004(5)
 C00N 0.056(5) 0.059(6) 0.040(4) -0.005(4) -0.010(4) 0.008(5)
 C00O 0.027(4) 0.053(5) 0.083(5) 0.004(4) -0.011(4) 0.003(3)
 C00P 0.057(5) 0.049(5) 0.064(5) -0.010(4) 0.020(4) -0.001(4)
 C00R 0.048(5) 0.055(5) 0.049(4) -0.008(4) 0.008(4) -0.013(4)
 C00S 0.055(5) 0.067(6) 0.043(4) -0.014(4) 0.002(4) -0.018(5)
 C00V 0.075(6) 0.062(6) 0.070(6) -0.007(5) -0.027(5) -0.029(5)
 C00Y 0.053(5) 0.058(5) 0.051(5) -0.020(4) 0.007(4) -0.011(5)
 C01C 0.056(6) 0.067(7) 0.116(10) 0.031(7) -0.004(6) 0.009(5)
 C01D 0.097(8) 0.042(5) 0.068(6) 0.006(5) -0.008(6) 0.030(5)
 C01F 0.035(5) 0.053(6) 0.165(11) -0.024(6) -0.009(6) 0.006(4)
 C01H 0.067(7) 0.072(7) 0.194(13) 0.072(8) -0.039(8) -0.009(6)
 C01J 0.094(8) 0.047(6) 0.37(3) 0.027(10) -0.137(12) 0.004(5)
 C01K 0.068(7) 0.069(7) 0.272(17) -0.012(8) -0.111(10) 0.020(5)
 C006 0.049(5) 0.052(5) 0.058(5) -0.006(4) 0.008(4) -0.007(4)
 C010 0.059(5) 0.057(5) 0.051(4) -0.017(4) -0.001(4) -0.023(4)
 C012 0.048(5) 0.081(6) 0.044(4) -0.003(4) 0.001(4) -0.015(4)
 C016 0.137(10) 0.036(5) 0.086(7) -0.002(5) -0.039(7) -0.002(6)
 C018 0.061(6) 0.046(5) 0.068(5) -0.013(4) 0.007(5) -0.008(4)
 O002 0.069(4) 0.053(4) 0.058(4) -0.001(3) 0.000(3) -0.015(3)
 O004 0.068(4) 0.055(4) 0.056(4) -0.015(3) -0.005(3) -0.022(3)
 O005 0.093(5) 0.048(4) 0.068(4) -0.007(3) -0.020(4) -0.008(4)
 N007 0.074(5) 0.043(4) 0.061(4) -0.013(4) -0.024(4) 0.004(4)
 C00A 0.039(4) 0.047(4) 0.034(3) -0.002(3) -0.007(3) 0.006(4)
 C00B 0.043(4) 0.062(5) 0.048(4) -0.020(4) 0.002(4) -0.017(4)
 C00C 0.041(4) 0.051(5) 0.053(5) -0.014(4) 0.011(4) -0.009(4)
 C00D 0.049(5) 0.039(5) 0.071(6) -0.006(4) -0.016(4) 0.008(4)
 C00E 0.041(5) 0.057(5) 0.062(5) -0.007(5) 0.003(4) -0.008(4)
 C00J 0.055(5) 0.054(5) 0.041(4) -0.011(4) 0.000(4) -0.012(5)
 C00T 0.048(5) 0.055(5) 0.051(4) -0.020(4) 0.001(4) -0.013(4)
 C00U 0.072(6) 0.049(5) 0.048(4) -0.018(4) 0.009(5) -0.001(5)
 C00W 0.060(5) 0.039(4) 0.050(5) -0.015(4) -0.002(4) -0.005(4)
 C00X 0.050(5) 0.056(5) 0.056(5) -0.020(4) 0.002(4) -0.006(4)
 C00Z 0.058(5) 0.050(5) 0.036(3) -0.010(4) 0.000(4) -0.019(4)
 C01A 0.064(6) 0.059(6) 0.070(6) -0.014(5) 0.001(5) -0.021(5)
 C01B 0.065(6) 0.070(6) 0.068(5) 0.005(5) -0.020(5) 0.005(5)
 C01E 0.044(5) 0.063(6) 0.044(4) -0.025(4) 0.011(4) -0.024(4)
 C01G 0.087(7) 0.056(5) 0.050(4) -0.011(4) -0.021(5) -0.012(5)
 C011 0.067(6) 0.053(5) 0.065(5) -0.014(5) 0.000(5) 0.001(5)
 C013 0.087(7) 0.048(5) 0.055(5) -0.019(4) 0.006(5) -0.023(5)
 C014 0.082(7) 0.057(6) 0.073(6) -0.019(5) -0.033(6) 0.011(5)
 C015 0.060(5) 0.056(5) 0.064(6) -0.008(5) -0.025(5) 0.000(4)
 C19 0.050(6) 0.075(7) 0.099(8) 0.025(6) -0.016(6) 0.007(5)
 C20 0.082(9) 0.144(13) 0.167(13) 0.074(11) -0.035(9) -0.006(9)
 C21 0.079(9) 0.100(11) 0.39(3) 0.135(15) -0.017(13) -0.008(7)
 C22 0.057(7) 0.029(5) 0.44(3) -0.070(11) -0.023(12) 0.014(5)
 C23 0.052(6) 0.067(7) 0.164(12) -0.058(7) -0.043(7) 0.019(5)
 C24 0.048(5) 0.036(4) 0.109(8) -0.019(5) -0.007(5) 0.008(4)

_geom_special_details
;
 All esds (except the esd in the dihedral angle between two l.s. planes)
 are estimated using the full covariance matrix.  The cell esds are taken
 into account individually in the estimation of esds in distances, angles
 and torsion angles; correlations between esds in cell parameters are only
 used when they are defined by crystal symmetry.  An approximate (isotropic)
 treatment of cell esds is used for estimating esds involving l.s. planes.
;
loop_
  _geom_bond_atom_site_label_1
  _geom_bond_atom_site_label_2
  _geom_bond_distance
  _geom_bond_site_symmetry_2
  _geom_bond_publ_flag
 O001 C006 1.310(10) . ?
 O001 H001 1.05(4) . ?
 O003 C006 1.243(11) . ?
 O008 H008 0.8400 . ?
 O008 C00P 1.384(11) . ?
 N009 C00H 1.441(10) . ?
 N009 C00K 1.403(11) . ?
 N009 C00O 1.385(11) . ?
 C00F C00M 1.461(13) . ?
 C00F C00R 1.383(11) . ?
 C00F C010 1.404(13) . ?
 C00G H00G 0.9500 . ?
 C00G C00H 1.380(11) . ?
 C00G C00V 1.374(12) . ?
 C00H C00N 1.362(12) . ?
 C00I H00I 0.9500 . ?
 C00I C00K 1.386(12) . ?
 C00I C00Y 1.367(13) . ?
 C00K C00S 1.399(13) . ?
 C00L C00P 1.406(12) . ?
 C00L C006 1.477(12) . ?
 C00L C018 1.387(12) . ?
 C00M C00Y 1.384(13) . ?
 C00M C012 1.387(12) . ?
 C00N H00N 0.9500 . ?
 C00N C01D 1.359(12) . ?
 C00O C01C 1.435(15) . ?
 C00O C01F 1.337(14) . ?
 C00P C010 1.380(13) . ?
 C00R H00R 0.9500 . ?
 C00R C018 1.365(12) . ?
 C00S H00S 0.9500 . ?
 C00S C012 1.421(11) . ?
 C00V H00V 0.9500 . ?
 C00V C016 1.344(15) . ?
 C00Y H00Y 0.9500 . ?
 C01C H01C 0.9500 . ?
 C01C C01H 1.420(14) . ?
 C01D H01D 0.9500 . ?
 C01D C016 1.352(15) . ?
 C01F H01F 0.9500 . ?
 C01F C01K 1.393(16) . ?
 C01H H01H 0.9500 . ?
 C01H C01J 1.27(2) . ?
 C01J H01J 0.9500 . ?
 C01J C01K 1.52(3) . ?
 C01K H01K 0.9500 . ?
 C010 H010 0.9500 . ?
 C012 H012 0.9500 . ?
 C016 H016 0.9500 . ?
 C018 H018 0.9500 . ?
 O002 C01E 1.235(11) . ?
 O004 H004 0.8400 . ?
 O004 C01E 1.317(10) . ?
 O005 H005 0.8400 . ?
 O005 C00Z 1.319(10) . ?
 N007 C00A 1.399(10) . ?
 N007 C00W 1.441(11) . ?
 N007 C24 1.465(12) . ?
 C00A C00D 1.404(11) . ?
 C00A C015 1.383(10) . ?
 C00B H00B 0.9500 . ?
 C00B C00C 1.411(12) . ?
 C00B C011 1.383(12) . ?
 C00C C00Z 1.401(11) . ?
 C00C C01E 1.448(12) . ?
 C00D H00D 0.9500 . ?
 C00D C014 1.393(11) . ?
 C00E H00E 0.9500 . ?
 C00E C00J 1.382(12) . ?
 C00E C00X 1.405(13) . ?
 C00J C00T 1.501(12) . ?
 C00J C013 1.415(12) . ?
 C00T C00U 1.364(13) . ?
 C00T C011 1.427(12) . ?
 C00U H00U 0.9500 . ?
 C00U C00Z 1.384(12) . ?
 C00W C00X 1.400(11) . ?
 C00W C01A 1.372(13) . ?
 C00X H00X 0.9500 . ?
 C01A H01A 0.9500 . ?
 C01A C013 1.335(13) . ?
 C01B H01B 0.9500 . ?
 C01B C01G 1.398(13) . ?
 C01B C015 1.374(13) . ?
 C01G H01G 0.9500 . ?
 C01G C014 1.397(12) . ?
 C011 H011 0.9500 . ?
 C013 H013 0.9500 . ?
 C014 H014 0.9500 . ?
 C015 H015 0.9500 . ?
 C19 H19 0.9500 . ?
 C19 C20 1.368(17) . ?
 C19 C24 1.325(16) . ?
 C20 H20 0.9500 . ?
 C20 C21 1.56(3) . ?
 C21 H21 0.9500 . ?
 C21 C22 1.15(3) . ?
 C22 H22 0.9500 . ?
 C22 C23 1.34(2) . ?
 C23 H23 0.9500 . ?
 C23 C24 1.443(13) . ?

loop_
  _geom_angle_atom_site_label_1
  _geom_angle_atom_site_label_2
  _geom_angle_atom_site_label_3
  _geom_angle
  _geom_angle_site_symmetry_1
  _geom_angle_site_symmetry_3
  _geom_angle_publ_flag
 C006 O001 H001 109(2) . . ?
 C00P O008 H008 109.5 . . ?
 C00K N009 C00H 119.5(8) . . ?
 C00O N009 C00H 123.0(7) . . ?
 C00O N009 C00K 116.9(7) . . ?
 C00R C00F C00M 121.7(9) . . ?
 C00R C00F C010 118.5(8) . . ?
 C010 C00F C00M 119.8(8) . . ?
 C00H C00G H00G 120.6 . . ?
 C00V C00G H00G 120.6 . . ?
 C00V C00G C00H 118.8(9) . . ?
 C00G C00H N009 118.6(8) . . ?
 C00N C00H N009 121.7(7) . . ?
 C00N C00H C00G 119.7(8) . . ?
 C00K C00I H00I 118.2 . . ?
 C00Y C00I H00I 118.2 . . ?
 C00Y C00I C00K 123.5(9) . . ?
 C00I C00K N009 123.4(9) . . ?
 C00I C00K C00S 117.0(8) . . ?
 C00S C00K N009 119.6(8) . . ?
 C00P C00L C006 119.5(8) . . ?
 C018 C00L C00P 118.8(8) . . ?
 C018 C00L C006 121.6(8) . . ?
 C00Y C00M C00F 120.3(8) . . ?
 C012 C00M C00F 121.8(9) . . ?
 C012 C00M C00Y 117.8(9) . . ?
 C00H C00N H00N 120.0 . . ?
 C01D C00N C00H 120.0(8) . . ?
 C01D C00N H00N 120.0 . . ?
 N009 C00O C01C 117.1(9) . . ?
 C01F C00O N009 123.6(10) . . ?
 C01F C00O C01C 119.3(11) . . ?
 O008 C00P C00L 122.5(8) . . ?
 C010 C00P O008 116.2(8) . . ?
 C010 C00P C00L 121.3(9) . . ?
 C00F C00R H00R 118.6 . . ?
 C018 C00R C00F 122.7(9) . . ?
 C018 C00R H00R 118.6 . . ?
 C00K C00S H00S 120.3 . . ?
 C00K C00S C012 119.3(8) . . ?
 C012 C00S H00S 120.3 . . ?
 C00G C00V H00V 119.6 . . ?
 C016 C00V C00G 120.9(9) . . ?
 C016 C00V H00V 119.6 . . ?
 C00I C00Y C00M 120.5(8) . . ?
 C00I C00Y H00Y 119.8 . . ?
 C00M C00Y H00Y 119.8 . . ?
 C00O C01C H01C 121.4 . . ?
 C01H C01C C00O 117.1(12) . . ?
 C01H C01C H01C 121.4 . . ?
 C00N C01D H01D 119.7 . . ?
 C016 C01D C00N 120.6(9) . . ?
 C016 C01D H01D 119.7 . . ?
 C00O C01F H01F 118.5 . . ?
 C00O C01F C01K 123.0(14) . . ?
 C01K C01F H01F 118.5 . . ?
 C01C C01H H01H 117.0 . . ?
 C01J C01H C01C 126.1(18) . . ?
 C01J C01H H01H 117.0 . . ?
 C01H C01J H01J 121.6 . . ?
 C01H C01J C01K 116.8(13) . . ?
 C01K C01J H01J 121.6 . . ?
 C01F C01K C01J 117.5(13) . . ?
 C01F C01K H01K 121.2 . . ?
 C01J C01K H01K 121.2 . . ?
 O001 C006 C00L 115.0(8) . . ?
 O003 C006 O001 121.6(8) . . ?
 O003 C006 C00L 123.4(8) . . ?
 C00F C010 H010 120.4 . . ?
 C00P C010 C00F 119.2(8) . . ?
 C00P C010 H010 120.4 . . ?
 C00M C012 C00S 121.7(9) . . ?
 C00M C012 H012 119.1 . . ?
 C00S C012 H012 119.1 . . ?
 C00V C016 C01D 120.0(9) . . ?
 C00V C016 H016 120.0 . . ?
 C01D C016 H016 120.0 . . ?
 C00L C018 H018 120.3 . . ?
 C00R C018 C00L 119.5(8) . . ?
 C00R C018 H018 120.3 . . ?
 C01E O004 H004 109.5 . . ?
 C00Z O005 H005 109.5 . . ?
 C00A N007 C00W 119.2(7) . . ?
 C00A N007 C24 117.9(7) . . ?
 C00W N007 C24 122.4(7) . . ?
 N007 C00A C00D 119.6(7) . . ?
 C015 C00A N007 121.3(7) . . ?
 C015 C00A C00D 119.0(8) . . ?
 C00C C00B H00B 118.4 . . ?
 C011 C00B H00B 118.4 . . ?
 C011 C00B C00C 123.2(8) . . ?
 C00B C00C C01E 120.5(8) . . ?
 C00Z C00C C00B 117.7(8) . . ?
 C00Z C00C C01E 121.7(8) . . ?
 C00A C00D H00D 120.1 . . ?
 C014 C00D C00A 119.7(8) . . ?
 C014 C00D H00D 120.1 . . ?
 C00J C00E H00E 118.7 . . ?
 C00J C00E C00X 122.7(8) . . ?
 C00X C00E H00E 118.7 . . ?
 C00E C00J C00T 122.0(8) . . ?
 C00E C00J C013 117.5(8) . . ?
 C013 C00J C00T 120.4(8) . . ?
 C00U C00T C00J 122.2(8) . . ?
 C00U C00T C011 119.4(8) . . ?
 C011 C00T C00J 118.4(9) . . ?
 C00T C00U H00U 118.5 . . ?
 C00T C00U C00Z 123.1(8) . . ?
 C00Z C00U H00U 118.5 . . ?
 C00X C00W N007 117.6(8) . . ?
 C01A C00W N007 121.1(8) . . ?
 C01A C00W C00X 121.3(8) . . ?
 C00E C00X H00X 121.8 . . ?
 C00W C00X C00E 116.3(9) . . ?
 C00W C00X H00X 121.8 . . ?
 O005 C00Z C00C 123.1(7) . . ?
 O005 C00Z C00U 117.7(8) . . ?
 C00U C00Z C00C 119.2(9) . . ?
 C00W C01A H01A 119.3 . . ?
 C013 C01A C00W 121.3(9) . . ?
 C013 C01A H01A 119.3 . . ?
 C01G C01B H01B 120.0 . . ?
 C015 C01B H01B 120.0 . . ?
 C015 C01B C01G 120.1(9) . . ?
 O002 C01E O004 123.1(8) . . ?
 O002 C01E C00C 121.6(7) . . ?
 O004 C01E C00C 115.2(9) . . ?
 C01B C01G H01G 120.5 . . ?
 C01B C01G C014 119.0(8) . . ?
 C014 C01G H01G 120.5 . . ?
 C00B C011 C00T 117.4(9) . . ?
 C00B C011 H011 121.3 . . ?
 C00T C011 H011 121.3 . . ?
 C00J C013 H013 119.6 . . ?
 C01A C013 C00J 120.8(9) . . ?
 C01A C013 H013 119.6 . . ?
 C00D C014 C01G 120.5(9) . . ?
 C00D C014 H014 119.7 . . ?
 C01G C014 H014 119.7 . . ?
 C00A C015 H015 119.2 . . ?
 C01B C015 C00A 121.6(9) . . ?
 C01B C015 H015 119.2 . . ?
 C20 C19 H19 119.3 . . ?
 C24 C19 H19 119.3 . . ?
 C24 C19 C20 121.4(14) . . ?
 C19 C20 H20 123.0 . . ?
 C19 C20 C21 114.0(16) . . ?
 C21 C20 H20 123.0 . . ?
 C20 C21 H21 119.7 . . ?
 C22 C21 C20 120.6(15) . . ?
 C22 C21 H21 119.7 . . ?
 C21 C22 H22 116.5 . . ?
 C21 C22 C23 126.9(17) . . ?
 C23 C22 H22 116.5 . . ?
 C22 C23 H23 121.8 . . ?
 C22 C23 C24 116.5(15) . . ?
 C24 C23 H23 121.8 . . ?
 C19 C24 N007 123.7(9) . . ?
 C19 C24 C23 120.4(11) . . ?
 C23 C24 N007 115.9(10) . . ?

loop_
  _geom_torsion_atom_site_label_1
  _geom_torsion_atom_site_label_2
  _geom_torsion_atom_site_label_3
  _geom_torsion_atom_site_label_4
  _geom_torsion
  _geom_torsion_site_symmetry_1
  _geom_torsion_site_symmetry_2
  _geom_torsion_site_symmetry_3
  _geom_torsion_site_symmetry_4
  _geom_torsion_publ_flag
 O008 C00P C010 C00F -179.7(8) . . . . ?
 N009 C00H C00N C01D -178.9(8) . . . . ?
 N009 C00K C00S C012 -178.1(8) . . . . ?
 N009 C00O C01C C01H -179.8(8) . . . . ?
 N009 C00O C01F C01K -177.8(9) . . . . ?
 C00F C00M C00Y C00I -177.8(8) . . . . ?
 C00F C00M C012 C00S -179.7(9) . . . . ?
 C00F C00R C018 C00L -0.5(13) . . . . ?
 C00G C00H C00N C01D -1.1(13) . . . . ?
 C00G C00V C016 C01D 2.4(18) . . . . ?
 C00H N009 C00K C00I -131.2(9) . . . . ?
 C00H N009 C00K C00S 47.4(11) . . . . ?
 C00H N009 C00O C01C 33.4(12) . . . . ?
 C00H N009 C00O C01F -147.6(9) . . . . ?
 C00H C00G C00V C016 -2.0(15) . . . . ?
 C00H C00N C01D C016 1.5(15) . . . . ?
 C00I C00K C00S C012 0.6(14) . . . . ?
 C00K N009 C00H C00G -142.5(8) . . . . ?
 C00K N009 C00H C00N 35.4(11) . . . . ?
 C00K N009 C00O C01C -137.3(9) . . . . ?
 C00K N009 C00O C01F 41.7(12) . . . . ?
 C00K C00I C00Y C00M -3.1(15) . . . . ?
 C00K C00S C012 C00M -2.1(15) . . . . ?
 C00L C00P C010 C00F -1.4(13) . . . . ?
 C00M C00F C00R C018 -176.2(8) . . . . ?
 C00M C00F C010 C00P 177.2(8) . . . . ?
 C00N C01D C016 C00V -2.1(17) . . . . ?
 C00O N009 C00H C00G 47.0(11) . . . . ?
 C00O N009 C00H C00N -135.2(9) . . . . ?
 C00O N009 C00K C00I 39.9(11) . . . . ?
 C00O N009 C00K C00S -141.6(9) . . . . ?
 C00O C01C C01H C01J -4.4(18) . . . . ?
 C00O C01F C01K C01J -0.9(16) . . . . ?
 C00P C00L C006 O001 -180.0(8) . . . . ?
 C00P C00L C006 O003 -0.7(14) . . . . ?
 C00P C00L C018 C00R -2.0(13) . . . . ?
 C00R C00F C00M C00Y -38.3(12) . . . . ?
 C00R C00F C00M C012 142.5(9) . . . . ?
 C00R C00F C010 C00P -1.0(13) . . . . ?
 C00V C00G C00H N009 179.2(9) . . . . ?
 C00V C00G C00H C00N 1.3(13) . . . . ?
 C00Y C00I C00K N009 -179.4(8) . . . . ?
 C00Y C00I C00K C00S 2.0(14) . . . . ?
 C00Y C00M C012 C00S 1.0(14) . . . . ?
 C01C C00O C01F C01K 1.2(15) . . . . ?
 C01C C01H C01J C01K 4.6(19) . . . . ?
 C01F C00O C01C C01H 1.2(15) . . . . ?
 C01H C01J C01K C01F -1.9(17) . . . . ?
 C006 C00L C00P O008 2.7(13) . . . . ?
 C006 C00L C00P C010 -175.5(8) . . . . ?
 C006 C00L C018 C00R 176.4(8) . . . . ?
 C010 C00F C00M C00Y 143.6(9) . . . . ?
 C010 C00F C00M C012 -35.7(12) . . . . ?
 C010 C00F C00R C018 2.0(13) . . . . ?
 C012 C00M C00Y C00I 1.5(13) . . . . ?
 C018 C00L C00P O008 -178.9(8) . . . . ?
 C018 C00L C00P C010 3.0(13) . . . . ?
 C018 C00L C006 O001 1.6(12) . . . . ?
 C018 C00L C006 O003 -179.1(9) . . . . ?
 N007 C00A C00D C014 -178.0(8) . . . . ?
 N007 C00A C015 C01B 176.7(9) . . . . ?
 N007 C00W C00X C00E 180.0(8) . . . . ?
 N007 C00W C01A C013 178.5(9) . . . . ?
 C00A N007 C00W C00X 135.9(8) . . . . ?
 C00A N007 C00W C01A -44.8(12) . . . . ?
 C00A N007 C24 C19 -31.5(14) . . . . ?
 C00A N007 C24 C23 147.5(9) . . . . ?
 C00A C00D C014 C01G 2.6(15) . . . . ?
 C00B C00C C00Z O005 178.4(8) . . . . ?
 C00B C00C C00Z C00U -1.4(12) . . . . ?
 C00B C00C C01E O002 176.6(8) . . . . ?
 C00B C00C C01E O004 1.2(11) . . . . ?
 C00C C00B C011 C00T -0.5(13) . . . . ?
 C00D C00A C015 C01B -0.4(13) . . . . ?
 C00E C00J C00T C00U -142.1(10) . . . . ?
 C00E C00J C00T C011 36.8(12) . . . . ?
 C00E C00J C013 C01A 0.6(14) . . . . ?
 C00J C00E C00X C00W 1.4(14) . . . . ?
 C00J C00T C00U C00Z -178.3(8) . . . . ?
 C00J C00T C011 C00B 179.1(8) . . . . ?
 C00T C00J C013 C01A 179.3(9) . . . . ?
 C00T C00U C00Z O005 179.2(9) . . . . ?
 C00T C00U C00Z C00C -1.0(14) . . . . ?
 C00U C00T C011 C00B -1.9(13) . . . . ?
 C00W N007 C00A C00D -40.1(11) . . . . ?
 C00W N007 C00A C015 142.8(8) . . . . ?
 C00W N007 C24 C19 139.5(11) . . . . ?
 C00W N007 C24 C23 -41.6(12) . . . . ?
 C00W C01A C013 C00J 1.5(16) . . . . ?
 C00X C00E C00J C00T 179.2(8) . . . . ?
 C00X C00E C00J C013 -2.1(14) . . . . ?
 C00X C00W C01A C013 -2.3(15) . . . . ?
 C00Z C00C C01E O002 -2.8(13) . . . . ?
 C00Z C00C C01E O004 -178.1(8) . . . . ?
 C01A C00W C00X C00E 0.8(13) . . . . ?
 C01B C01G C014 C00D -3.1(15) . . . . ?
 C01E C00C C00Z O005 -2.2(13) . . . . ?
 C01E C00C C00Z C00U 178.0(8) . . . . ?
 C01G C01B C015 C00A -0.2(15) . . . . ?
 C011 C00B C00C C00Z 2.1(13) . . . . ?
 C011 C00B C00C C01E -177.3(8) . . . . ?
 C011 C00T C00U C00Z 2.7(14) . . . . ?
 C013 C00J C00T C00U 39.3(13) . . . . ?
 C013 C00J C00T C011 -141.8(9) . . . . ?
 C015 C00A C00D C014 -0.8(13) . . . . ?
 C015 C01B C01G C014 1.9(15) . . . . ?
 C19 C20 C21 C22 -3(3) . . . . ?
 C20 C19 C24 N007 -178.8(10) . . . . ?
 C20 C19 C24 C23 2.3(19) . . . . ?
 C20 C21 C22 C23 6(3) . . . . ?
 C21 C22 C23 C24 -5(2) . . . . ?
 C22 C23 C24 N007 -178.7(10) . . . . ?
 C22 C23 C24 C19 0.3(16) . . . . ?
 C24 N007 C00A C00D 131.1(9) . . . . ?
 C24 N007 C00A C015 -46.0(12) . . . . ?
 C24 N007 C00W C00X -34.9(12) . . . . ?
 C24 N007 C00W C01A 144.3(10) . . . . ?
 C24 C19 C20 C21 -1.2(19) . . . . ?

_smtbx_masks_special_details       ?
loop_
  _smtbx_masks_void_nr
  _smtbx_masks_void_average_x
  _smtbx_masks_void_average_y
  _smtbx_masks_void_average_z
  _smtbx_masks_void_volume
  _smtbx_masks_void_count_electrons
  _smtbx_masks_void_content
 1 0.064 0.083 0.683 10.5 0.1 ?
 2 -0.064 0.917 0.683 10.5 0.1 ?
 3 0.081 0.206 0.627 9.9 0.0 ?
 4 0.083 0.936 0.317 10.5 0.1 ?
 5 0.206 0.919 0.373 9.9 0.0 ?
 6 0.300 0.575 0.156 7.3 0.0 ?
 7 0.500 0.500 0.000 56.7 1.4 ?
 8 0.425 0.300 0.844 7.3 0.0 ?
 9 0.575 0.700 0.844 7.3 0.0 ?
 10 0.700 0.425 0.156 7.3 0.0 ?
 11 0.794 0.081 0.373 9.9 0.0 ?
 12 0.917 0.064 0.317 10.5 0.1 ?
 13 0.919 0.794 0.627 9.9 0.0 ?

_smtbx_masks_void_probe_radius     1.2
_smtbx_masks_void_truncation_radius  1.2
_shelx_res_file
;
TITL mo_202118ZXW_0m_b.res in P-4
    mo_202118zxw_0m_b.res
    created by SHELXL-2018/3 at 16:35:16 on 25-May-2021
REM Old TITL mo_202118ZXW_0m in P4(2)/n
REM SHELXT solution in P-4
REM R1 0.218, Rweak 0.025, Alpha 0.049, Orientation as input
REM Flack x = -0.979 ( 1.286 ) from Parsons' quotients
REM Formula found by SHELXT: C48 N3 O6
CELL 0.71073 22.252 22.252 8.1795 90 90 90
ZERR 4 0.0011 0.0011 0.0005 0 0 0
LATT -1
SYMM -X,-Y,+Z
SYMM +Y,-X,-Z
SYMM -Y,+X,-Z
SFAC C H N O
UNIT 200 152 8 24

L.S. 50
PLAN  2
TEMP -73.15
CONF
BOND $H
LIST 6
MORE -1
ABIN
fmap 2
acta
REM <olex2.extras>
REM <HklSrc "%.\\mo_202118ZXW_0m_b.hkl">
REM </olex2.extras>

WGHT    0.063800    0.196200
FVAR       0.62810
O001  4    0.770296    0.198903    0.908220    11.00000    0.05823    0.06141 =
         0.05407   -0.00938   -0.00271   -0.02030
O003  4    0.771571    0.298870    0.891987    11.00000    0.07271    0.05561 =
         0.05050   -0.01799   -0.00477   -0.01217
O008  4    0.816429    0.361016    1.134660    11.00000    0.10249    0.06391 =
         0.05770   -0.01366   -0.00107   -0.00885
AFIX 147
H008  2    0.798737    0.355882    1.045022    11.00000   -1.50000
AFIX   0
N009  3    1.009679    0.253973    2.019177    11.00000    0.05099    0.04467 =
         0.06024   -0.00895    0.00009    0.00113
C00F  1    0.874943    0.252295    1.426721    11.00000    0.05022    0.05863 =
         0.04191   -0.01159    0.01433   -0.00647
C00G  1    1.073811    0.320379    2.177018    11.00000    0.03900    0.05849 =
         0.07359   -0.00569    0.00069    0.01060
AFIX  43
H00G  2    1.104206    0.290402    2.175832    11.00000   -1.20000
AFIX   0
C00H  1    1.019239    0.310439    2.101508    11.00000    0.05072    0.03837 =
         0.05374   -0.00592    0.00090   -0.00599
C00I  1    0.930288    0.213004    1.842880    11.00000    0.04996    0.05258 =
         0.05306    0.00214    0.00822   -0.00404
AFIX  43
H00I  2    0.919749    0.185318    1.926514    11.00000   -1.20000
AFIX   0
C00K  1    0.976938    0.252824    1.872604    11.00000    0.04149    0.06660 =
         0.05573   -0.01291    0.00151    0.00383
C00L  1    0.812980    0.251162    1.129464    11.00000    0.04681    0.05025 =
         0.03745   -0.01162    0.00532   -0.01059
C00M  1    0.910311    0.252683    1.577138    11.00000    0.05067    0.05842 =
         0.05533   -0.01968    0.01414   -0.00427
C00N  1    0.976708    0.354455    2.101820    11.00000    0.05616    0.05938 =
         0.03961   -0.00481   -0.00996    0.00836
AFIX  43
H00N  2    0.939339    0.348076    2.048405    11.00000   -1.20000
AFIX   0
C00O  1    1.023810    0.199010    2.088724    11.00000    0.02738    0.05251 =
         0.08296    0.00422   -0.01145    0.00259
C00P  1    0.829148    0.305730    1.204155    11.00000    0.05688    0.04892 =
         0.06405   -0.01049    0.01979   -0.00076
C00R  1    0.856564    0.199257    1.354148    11.00000    0.04819    0.05502 =
         0.04870   -0.00822    0.00789   -0.01279
AFIX  43
H00R  2    0.865244    0.162373    1.407661    11.00000   -1.20000
AFIX   0
C00S  1    0.990271    0.294333    1.749434    11.00000    0.05510    0.06717 =
         0.04285   -0.01368    0.00230   -0.01836
AFIX  43
H00S  2    1.022088    0.322337    1.763352    11.00000   -1.20000
AFIX   0
C00V  1    1.083359    0.374436    2.253934    11.00000    0.07496    0.06233 =
         0.06996   -0.00726   -0.02722   -0.02877
AFIX  43
H00V  2    1.120252    0.381349    2.309273    11.00000   -1.20000
AFIX   0
C00Y  1    0.898635    0.211430    1.699704    11.00000    0.05265    0.05802 =
         0.05093   -0.02011    0.00720   -0.01141
AFIX  43
H00Y  2    0.868415    0.181813    1.684236    11.00000   -1.20000
AFIX   0
C01C  1    1.016903    0.193715    2.262579    11.00000    0.05562    0.06730 =
         0.11648    0.03138   -0.00370    0.00937
AFIX  43
H01C  2    1.003128    0.226447    2.327045    11.00000   -1.20000
AFIX   0
C01D  1    0.987719    0.407494    2.178527    11.00000    0.09702    0.04185 =
         0.06776    0.00591   -0.00756    0.03014
AFIX  43
H01D  2    0.957565    0.437707    2.180604    11.00000   -1.20000
AFIX   0
C01F  1    1.042318    0.151390    2.002778    11.00000    0.03518    0.05300 =
         0.16546   -0.02414   -0.00909    0.00581
AFIX  43
H01F  2    1.047446    0.155670    1.888065    11.00000   -1.20000
AFIX   0
C01H  1    1.031549    0.137445    2.334068    11.00000    0.06716    0.07177 =
         0.19391    0.07209   -0.03857   -0.00894
AFIX  43
H01H  2    1.029717    0.134909    2.449900    11.00000   -1.20000
AFIX   0
C01J  1    1.046822    0.090328    2.257863    11.00000    0.09429    0.04704 =
         0.37499    0.02658   -0.13698    0.00418
AFIX  43
H01J  2    1.053225    0.053325    2.313111    11.00000   -1.20000
AFIX   0
C01K  1    1.054429    0.095790    2.073661    11.00000    0.06842    0.06891 =
         0.27211   -0.01204   -0.11099    0.02030
AFIX  43
H01K  2    1.066972    0.062520    2.009372    11.00000   -1.20000
AFIX   0
C006  1    0.783628    0.251920    0.967495    11.00000    0.04918    0.05211 =
         0.05837   -0.00606    0.00840   -0.00717
C010  1    0.860328    0.306820    1.349968    11.00000    0.05881    0.05715 =
         0.05109   -0.01654   -0.00076   -0.02275
AFIX  43
H010  2    0.871763    0.344000    1.397833    11.00000   -1.20000
AFIX   0
C012  1    0.955766    0.294202    1.603307    11.00000    0.04766    0.08146 =
         0.04408   -0.00271    0.00132   -0.01521
AFIX  43
H012  2    0.964050    0.323315    1.521401    11.00000   -1.20000
AFIX   0
C016  1    1.041189    0.417647    2.251890    11.00000    0.13659    0.03631 =
         0.08648   -0.00192   -0.03924   -0.00158
AFIX  43
H016  2    1.048962    0.455361    2.302045    11.00000   -1.20000
AFIX   0
C018  1    0.826459    0.197718    1.208758    11.00000    0.06074    0.04600 =
         0.06756   -0.01255    0.00706   -0.00785
AFIX  43
H018  2    0.814837    0.160360    1.162274    11.00000   -1.20000
AFIX   0

O002  4    0.727174    0.200925    0.611645    11.00000    0.06941    0.05284 =
         0.05813   -0.00122   -0.00031   -0.01477
O004  4    0.728744    0.301490    0.592005    11.00000    0.06786    0.05515 =
         0.05606   -0.01517   -0.00527   -0.02224
AFIX 147
H004  2    0.761562    0.300853    0.642725    11.00000   -1.50000
AFIX   0
O005  4    0.681809    0.138989    0.366252    11.00000    0.09346    0.04778 =
         0.06842   -0.00743   -0.01994   -0.00791
AFIX 147
H005  2    0.697119    0.143380    0.459361    11.00000   -1.50000
AFIX   0
N007  3    0.491527    0.246012   -0.519590    11.00000    0.07371    0.04297 =
         0.06067   -0.01279   -0.02426    0.00387
C00A  1    0.479248    0.191150   -0.596058    11.00000    0.03894    0.04749 =
         0.03409   -0.00235   -0.00740    0.00621
C00B  1    0.672891    0.300269    0.295333    11.00000    0.04266    0.06209 =
         0.04828   -0.01965    0.00218   -0.01687
AFIX  43
H00B  2    0.685354    0.337151    0.343004    11.00000   -1.20000
AFIX   0
C00C  1    0.686834    0.246282    0.377452    11.00000    0.04072    0.05130 =
         0.05332   -0.01411    0.01069   -0.00860
C00D  1    0.523394    0.146115   -0.599030    11.00000    0.04923    0.03946 =
         0.07119   -0.00641   -0.01648    0.00782
AFIX  43
H00D  2    0.560912    0.152409   -0.546315    11.00000   -1.20000
AFIX   0
C00E  1    0.601618    0.288141   -0.200965    11.00000    0.04108    0.05669 =
         0.06222   -0.00693    0.00270   -0.00798
AFIX  43
H00E  2    0.632316    0.317100   -0.183393    11.00000   -1.20000
AFIX   0
C00J  1    0.589646    0.246911   -0.078946    11.00000    0.05521    0.05440 =
         0.04119   -0.01130   -0.00020   -0.01200
C00T  1    0.624095    0.246098    0.078849    11.00000    0.04755    0.05530 =
         0.05078   -0.02023    0.00125   -0.01253
C00U  1    0.639518    0.193852    0.155311    11.00000    0.07198    0.04938 =
         0.04798   -0.01837    0.00883   -0.00137
AFIX  43
H00U  2    0.628885    0.156880    0.104949    11.00000   -1.20000
AFIX   0
C00W  1    0.524535    0.246244   -0.368034    11.00000    0.05968    0.03854 =
         0.04963   -0.01464   -0.00209   -0.00462
C00X  1    0.570233    0.288973   -0.349971    11.00000    0.05002    0.05611 =
         0.05557   -0.01959    0.00221   -0.00645
AFIX  43
H00X  2    0.579511    0.316995   -0.433880    11.00000   -1.20000
AFIX   0
C00Z  1    0.669937    0.192184    0.302848    11.00000    0.05795    0.05020 =
         0.03618   -0.00971   -0.00006   -0.01877
C01A  1    0.511060    0.206445   -0.245277    11.00000    0.06433    0.05933 =
         0.06957   -0.01384    0.00097   -0.02089
AFIX  43
H01A  2    0.478840    0.178941   -0.259688    11.00000   -1.20000
AFIX   0
C01B  1    0.414127    0.128480   -0.757760    11.00000    0.06529    0.07038 =
         0.06831    0.00538   -0.01992    0.00514
AFIX  43
H01B  2    0.376653    0.122676   -0.811121    11.00000   -1.20000
AFIX   0
C01E  1    0.717060    0.247471    0.534231    11.00000    0.04418    0.06307 =
         0.04373   -0.02491    0.01111   -0.02442
C01G  1    0.457873    0.083400   -0.762958    11.00000    0.08690    0.05554 =
         0.05010   -0.01061   -0.02070   -0.01242
AFIX  43
H01G  2    0.450908    0.047365   -0.822290    11.00000   -1.20000
AFIX   0
C011  1    0.641940    0.302078    0.148722    11.00000    0.06690    0.05279 =
         0.06488   -0.01393    0.00047    0.00061
AFIX  43
H011  2    0.632920    0.339148    0.096598    11.00000   -1.20000
AFIX   0
C013  1    0.542323    0.205596   -0.105965    11.00000    0.08715    0.04823 =
         0.05506   -0.01914    0.00572   -0.02323
AFIX  43
H013  2    0.532687    0.176919   -0.024013    11.00000   -1.20000
AFIX   0
C014  1    0.511983    0.092143   -0.679587    11.00000    0.08237    0.05651 =
         0.07288   -0.01880   -0.03317    0.01055
AFIX  43
H014  2    0.541220    0.061039   -0.677825    11.00000   -1.20000
AFIX   0
C015  1    0.425291    0.181172   -0.675537    11.00000    0.06004    0.05576 =
         0.06377   -0.00838   -0.02527   -0.00045
AFIX  43
H015  2    0.395227    0.211473   -0.673228    11.00000   -1.20000
AFIX   0
C19   1    0.480798    0.305912   -0.770911    11.00000    0.05047    0.07511 =
         0.09867    0.02452   -0.01565    0.00704
AFIX  43
H19   2    0.491636    0.271708   -0.833852    11.00000   -1.20000
AFIX   0
C20   1    0.468568    0.358947   -0.848674    11.00000    0.08223    0.14400 =
         0.16724    0.07400   -0.03546   -0.00607
AFIX  43
H20   2    0.471104    0.363668   -0.963899    11.00000   -1.20000
AFIX   0
C21   1    0.450119    0.410879   -0.731373    11.00000    0.07865    0.10014 =
         0.38804    0.13540   -0.01697   -0.00770
AFIX  43
H21   2    0.442606    0.449822   -0.774359    11.00000   -1.20000
AFIX   0
C22   1    0.445493    0.402517   -0.592896    11.00000    0.05654    0.02878 =
         0.44319   -0.07023   -0.02303    0.01405
AFIX  43
H22   2    0.430248    0.434858   -0.529425    11.00000   -1.20000
AFIX   0
C23   1    0.459356    0.351926   -0.511682    11.00000    0.05158    0.06677 =
         0.16424   -0.05758   -0.04282    0.01875
AFIX  43
H23   2    0.457109    0.349623   -0.395868    11.00000   -1.20000
AFIX   0
C24   1    0.477839    0.301264   -0.609580    11.00000    0.04821    0.03584 =
         0.10886   -0.01876   -0.00728    0.00820

H001  2    0.755839    0.204122    0.786953    11.00000    0.04843
HKLF 4


REM  mo_202118ZXW_0m_b.res in P-4
REM wR2 = 0.1570, GooF = S = 1.008, Restrained GooF = 1.008 for all data
REM R1 = 0.0566 for 4665 Fo > 4sig(Fo) and 0.1339 for all 9263 data
REM 530 parameters refined using 0 restraints

END

WGHT      0.0639      0.1816

REM Highest difference peak  0.266,  deepest hole -0.246,  1-sigma level  0.036
Q1    1   0.6803  0.3525  0.3677  11.00000  0.05    0.27
Q2    1   0.8208  0.1486  1.1293  11.00000  0.05    0.26
;
_shelx_res_checksum                3822
_shelx_hkl_file
;
   1  -2   0    0.30    1.20
  -1  -2   0    0.80    1.00
   2  -1   0   -0.90    1.10
  -2   1   0   -0.50    0.70
  -1  -2   0    0.10    0.60
  -2  -2   0 1840.72   39.90
   2   2   0 1878.41   40.10
   2  -2   0 1910.61   40.80
  -2   3   0   -0.50    2.70
   2  -3   0   -1.30    3.10
   3   2   0   -2.30    2.20
   0  -3   0    0.80    1.60
   0  -3   0    0.20    1.70
   0   3   0   -0.10    0.90
   0   3   0    0.00    1.70
  -1  -3   0 2255.87   47.20
   1   3   0 2244.18   47.70
  -1  -3   0 2255.47   47.90
   2   3   0   -1.30    2.40
   3  -2   0    1.50    3.30
  -2  -3   0   -0.80    2.20
  -3   2   0   -0.10    2.90
   3   3   0  547.85   15.80
  -3  -3   0  519.75   15.50
  -3   3   0  505.15   17.70
   3  -3   0  540.55   16.40
  -3   4   0    0.60    4.20
   4   3   0    1.30    4.40
   3  -4   0    3.40    5.20
   2  -4   0 3762.32   79.49
  -2   4   0 3805.72   81.69
   4   2   0 3748.53   79.29
  -1   4   0    4.00    3.70
   1  -4   0   -0.20    3.20
   1  -4   0    0.20    4.30
  -1  -4   0   -1.00    3.10
   1   4   0    2.40    2.80
   1   4   0   -2.90    3.00
  -1  -4   0   -5.40    3.20
  -4   2   0 3836.72   81.99
   2   4   0 3892.31   80.49
  -2  -4   0 3828.82   79.59
  -2  -4   0 3803.72   80.39
   3   4   0   -1.00    3.90
   4  -3   0   -0.30    4.80
  -4   3   0   -2.10    4.90
  -3  -4   0   -0.90    4.20
  -4  -4   0   32.90    5.10
  -5  -4   0    1.10    3.30
   5   4   0   -1.50    3.30
  -4   5   0   -3.00    3.20
   4  -5   0   -2.60    4.00
   5   3   0 6058.39  125.99
   3  -5   0 6106.69  126.69
  -3   5   0 6083.79  125.99
   2  -5   0    6.50    4.40
  -2   5   0   -0.50    4.50
   0   5   0   16.00    4.80
   0  -5   0    6.70    5.00
   0   5   0    9.70    4.30
   0  -5   0   16.10    4.70
  -1  -5   0 3996.30   86.79
   1   5   0 3866.91   82.29
  -1  -5   0 4043.20   83.09
   1   5   0 3971.00   83.69
  -2  -5   0   -3.60    3.50
   2   5   0    2.00    4.40
  -5   2   0   -6.00    5.10
  -2  -5   0   -2.20    4.70
   5  -3   0 4354.86   92.29
  -3  -5   0 4203.38   89.89
  -3  -5   0 4218.38   88.89
  -5   3   0 4267.17   91.69
   3   5   0 4174.98   89.69
   4   5   0    2.90    3.40
   5  -4   0   -1.50    3.60
  -4  -5   0    0.70    3.20
  -5   4   0   -3.00    4.00
  -5   5   0   79.39    8.10
  -5  -5   0   82.69    7.20
   5  -5   0   78.19    7.80
   5   5   0   77.29    7.30
   5  -6   0    0.40    4.30
  -6  -5   0    1.90    3.30
  -5   6   0    0.20    3.70
   6   5   0    4.00    3.70
   4  -6   0   45.50    6.80
   6   4   0   54.59    6.30
  -4   6   0   49.70    7.00
   3  -6   0    1.80    3.90
  -3   6   0    1.90    3.70
   6   3   0    2.30    3.60
   1  -6   0    2.10    4.60
   1  -6   0   -0.70    4.00
  -1   6   0   -2.00    3.80
   0   6   0  882.81   23.90
   0   6   0  953.20   25.50
   0  -6   0  934.21   25.00
   0  -6   0  944.91   25.80
  -1  -6   0    1.00    3.40
   1   6   0   -2.80    3.00
  -1  -6   0   -0.50    4.00
   1   6   0   -2.60    3.40
   2   6   0 1226.68   29.90
  -2  -6   0 1206.08   30.60
  -2  -6   0 1222.28   31.60
  -6   2   0 1239.18   33.60
   2   6   0 1267.67   31.60
   3   6   0   -0.70    3.00
  -3  -6   0    3.80    3.40
  -6   3   0   -4.00    3.50
  -3  -6   0   -6.00    3.10
  -4  -6   0  678.23   21.10
  -4  -6   0  711.53   20.50
   4   6   0  687.73   21.30
   6  -4   0  694.83   23.30
  -6   4   0  667.53   22.60
   5   6   0   -2.20    3.20
   6  -5   0   -5.80    3.40
  -5  -6   0   -2.60    3.30
  -6   5   0    2.20    4.30
  -6   6   0  290.87   14.20
   6  -6   0  273.07   14.80
   6   6   0  280.07   13.70
  -6  -6   0  312.17   13.80
  -7  -6   0   -3.70    3.70
  -6   7   0   -3.20    4.20
   7   6   0    0.50    4.20
   6  -7   0    0.10    5.70
  -5   7   0  354.96   15.70
   5  -7   0  346.67   16.30
   7   5   0  357.76   15.50
   4  -7   0   -4.30    3.50
   7   4   0    0.30    3.80
  -4   7   0   -1.90    3.80
   3  -7   0 1603.24   39.90
   7   3   0 1550.54   39.60
  -3   7   0 1511.55   38.60
   3  -7   0 1495.85   39.50
   2  -7   0   -1.00    3.40
   2  -7   0   -1.60    3.90
  -2   7   0    1.90    3.70
  -1   7   0 2539.55   56.69
   1  -7   0 2446.26   58.19
   1  -7   0 2560.04   57.79
   1   7   0  662.63   19.30
  -1  -7   0  652.03   20.80
  -1  -7   0  671.23   20.20
   1   7   0  653.33   20.50
  -2  -7   0   -0.10    3.60
   2   7   0    2.20    3.30
  -2  -7   0   -5.20    3.00
   2   7   0   -2.00    2.50
  -7   3   0  577.64   21.10
   3   7   0  609.74   19.40
  -3  -7   0  573.44   18.50
  -3  -7   0  567.74   19.30
  -7   4   0    1.30    4.60
  -4  -7   0    0.50    3.40
   4   7   0   -2.20    3.30
  -4  -7   0   -0.20    3.60
   5   7   0 1078.49   30.60
  -5  -7   0 1048.00   30.30
  -7   5   0 1053.29   32.00
   7  -5   0 1066.69   32.90
  -5  -7   0 1094.59   29.70
   6   7   0   -3.60    3.70
  -7   6   0   -0.60    4.80
   7  -6   0    0.20    4.90
  -6  -7   0    3.60    4.50
   7   7   0 1039.90   31.30
  -7  -7   0 1019.40   30.70
  -7   7   0 1020.90   32.20
   7  -8   0    0.90    5.60
  -8  -7   0   -2.70    4.00
   8   7   0   -0.80    4.60
  -7   8   0    2.40    5.70
   8   6   0   20.70    6.20
  -6   8   0   31.80    7.30
   8   5   0    4.30    4.70
   5  -8   0    3.00    4.90
  -5   8   0    2.70    5.10
   8   4   0 3194.18   72.59
   4  -8   0 3083.39   72.99
  -4   8   0 3094.29   71.69
  -3   8   0    0.40    4.00
   3  -8   0   -3.30    4.30
   3  -8   0   -2.00    4.20
  -2   8   0 5361.26  113.29
   2  -8   0 5321.57  115.29
   2  -8   0 5316.27  114.49
   1  -8   0   -0.10    4.00
   1  -8   0   -1.30    3.80
  -1   8   0   -6.10    3.00
   0  -8   0  926.81   27.70
   0   8   0  917.01   25.70
   0  -8   0  923.81   26.80
   0   8   0  957.90   27.30
  -1  -8   0   -3.80    3.30
   1   8   0   -2.80    3.30
   1   8   0   -1.80    2.90
  -1  -8   0    0.80    3.80
  -2  -8   0  359.46   14.70
   2   8   0  387.86   15.50
  -2  -8   0  366.66   15.60
   2   8   0  378.36   13.90
   3   8   0    1.40    3.80
  -8   3   0    1.00    4.40
  -3  -8   0   -1.80    3.70
  -3  -8   0   -0.80    3.60
  -4  -8   0   64.49    7.40
  -8   4   0   62.59    8.60
  -4  -8   0   62.19    8.20
   4   8   0   33.50    6.50
  -8   5   0   -1.50    4.50
  -5  -8   0    3.50    4.30
   5   8   0    9.40    4.80
  -5  -8   0   -1.20    4.20
  -8   6   0    1.00    5.80
   8  -6   0    4.70    6.10
  -6  -8   0   -2.20    3.90
   6   8   0   -0.70    4.70
  -6  -8   0   -4.90    4.30
  -7  -8   0    1.40    4.40
   8  -7   0   -7.80    5.60
   7   8   0    4.20    5.80
  -8   7   0    7.60    6.20
  -8   8   0  282.97   16.70
   8  -8   0  300.07   18.00
  -8  -8   0  292.87   15.50
   8   8   0  303.67   16.10
   9   8   0    2.00    5.70
  -8   9   0    7.00    6.50
   8  -9   0   -1.60    6.20
   9   7   0  271.37   15.60
   7  -9   0  263.67   16.20
  -7   9   0  261.07   15.20
  -6   9   0   11.30    6.40
   9   6   0    8.60    5.90
   6  -9   0    6.40    5.80
   9   5   0  249.97   14.70
  -5   9   0  262.97   14.70
   4  -9   0    3.10    5.10
   4  -9   0    1.50    5.00
  -4   9   0   -5.50    4.00
   9   4   0    1.50    4.70
   3  -9   0  231.28   14.00
   3  -9   0  217.08   13.00
  -3   9   0  245.08   12.60
   2  -9   0    2.60    4.90
  -2   9   0   -2.60    3.50
   2  -9   0   -2.00    4.20
   1  -9   0   61.59    8.00
   1  -9   0   45.80    7.20
  -1   9   0   84.49    8.40
   0  -9   0    3.30    4.40
   0   9   0    9.60    4.70
   0  -9   0    0.30    3.80
   0   9   0    2.20    3.90
   1   9   0   42.20    6.20
   1   9   0   55.29    7.10
  -1  -9   0   58.29    8.00
  -1  -9   0   55.49    7.80
  -2  -9   0    4.30    4.70
  -2  -9   0   -2.50    4.10
   2   9   0    1.10    4.20
   2   9   0   -2.80    3.30
  -9   3   0  277.97   16.20
   3   9   0  262.47   13.70
  -3  -9   0  254.87   12.90
  -3  -9   0  261.07   14.00
  -4  -9   0    1.30    3.90
  -9   4   0    0.00    5.80
  -4  -9   0    1.60    4.70
   4   9   0   -1.50    3.90
   5   9   0  277.17   14.90
  -5  -9   0  288.87   15.30
  -9   5   0  286.37   16.40
  -5  -9   0  269.57   16.00
  -9   6   0    0.90    5.10
  -6  -9   0   -5.20    4.50
   6   9   0   -5.70    4.80
  -6  -9   0   -4.30    4.00
  -7  -9   0  127.49   10.50
  -7  -9   0  140.89   11.60
   9  -7   0  129.29   12.90
  -9   7   0  124.19   12.00
   7   9   0  145.99   11.90
  -8  -9   0    2.30    4.60
   8   9   0    2.00    5.40
  -9   8   0    7.30    5.90
   9  -8   0   -2.50    5.70
  -9   9   0  549.65   23.50
  -9  -9   0  537.55   22.30
   9  -9   0  491.75   24.00
   9   9   0  557.04   23.10
  -9  10   0   -3.40    5.80
  10   9   0   -3.30    4.70
   9 -10   0    3.10    6.50
   8 -10   0 2897.71   73.99
  10   8   0 2820.42   76.49
  -8  10   0 2814.62   71.29
  10   7   0    2.70    5.70
  -7  10   0   14.90    6.90
   7 -10   0    3.30    5.90
  10   6   0  390.06   18.80
  -6  10   0  363.06   17.70
   6 -10   0  365.16   19.20
   5 -10   0    1.80    5.90
  -5  10   0   -1.50    5.30
   5 -10   0   -1.30    5.70
  10   5   0    3.70    5.10
   4 -10   0 3242.98   77.49
  -4  10   0 3313.17   75.49
  10   4   0 3217.98   76.89
   4 -10   0 3092.49   76.49
   3 -10   0    5.90    6.40
  -3  10   0   -2.90    5.00
  -2  10   0 2243.68   53.79
   2 -10   0 2223.08   56.39
   2 -10   0 2127.69   55.09
   1 -10   0  -10.80    4.30
   1 -10   0    6.20    5.90
  -1  10   0    3.00    4.50
   0 -10   0 1105.99   32.90
   0  10   0 1131.69   31.60
   0  10   0 1150.98   33.50
   0 -10   0 1144.09   34.50
   1  10   0   -1.10    3.90
  -1 -10   0   -5.80    4.40
   1  10   0   -3.10    4.60
  -1 -10   0    0.90    4.40
  -2 -10   0   73.09    9.10
   2  10   0   69.19    8.80
  -2 -10   0   83.29   10.20
   2  10   0   64.59    7.60
   3  10   0    3.00    5.10
  -3 -10   0   -5.50    4.40
  -3 -10   0    0.20    4.70
 -10   3   0    5.70    6.30
  -4 -10   0  292.47   16.80
   4  10   0  276.07   15.00
 -10   4   0  292.87   17.00
  -4 -10   0  282.47   15.50
  -5 -10   0   -1.00    4.90
  -5 -10   0    2.50    4.70
   5  10   0    1.40    4.70
 -10   5   0   11.40    6.70
   6  10   0  661.13   24.40
 -10   6   0  642.64   25.90
  -6 -10   0  632.84   23.50
  -6 -10   0  619.44   24.10
  -7 -10   0   -1.20    4.20
   7  10   0   -2.20    4.50
 -10   7   0   -0.50    5.30
  -7 -10   0    2.10    4.40
  -8 -10   0  523.05   22.20
 -10   8   0  489.75   23.50
  -8 -10   0  515.85   21.50
   8  10   0  517.05   22.30
  10  -8   0  516.75   24.60
 -10   9   0   -3.50    5.30
  -9 -10   0   -1.80    5.10
  -9 -10   0   -1.80    4.70
  10  -9   0   -1.60    6.00
  10  10   0 1963.30   55.19
  10 -10   0 2023.00   59.09
 -10 -10   0 2039.80   54.79
 -10  10   0 1938.01   56.09
  11  10   0    4.90    5.80
 -10  11   0    0.90    6.70
  10 -11   0  -13.40    5.90
   9 -11   0  222.88   17.00
  -9  11   0  239.58   16.70
  11   9   0  195.88   15.30
   8 -11   0   -5.80    6.00
  -8  11   0    1.90    6.10
  11   8   0    9.20    5.90
   7 -11   0 2076.49   58.39
  11   7   0 2045.80   56.59
  -7  11   0 2162.08   56.49
  -6  11   0    4.20    6.10
  11   6   0   -0.20    5.60
   6 -11   0   -1.50    5.50
   6 -11   0    7.40    6.10
  -5  11   0  841.52   28.60
   5 -11   0  841.72   30.10
   5 -11   0  848.92   30.50
  -4  11   0    3.90    5.40
   4 -11   0    1.90    5.50
   4 -11   0   -0.30    6.00
   3 -11   0  476.45   21.90
   3 -11   0  488.75   21.30
  -3  11   0  491.15   19.70
   2 -11   0    1.70    5.70
   2 -11   0   -1.70    4.90
  -2  11   0    0.60    4.80
   1 -11   0 1591.54   43.30
   1 -11   0 1514.75   43.90
  -1  11   0 1547.55   40.90
   0 -11   0   15.40    6.80
   0  11   0   25.40    6.20
   0 -11   0   18.60    6.20
   0  11   0   21.70    6.80
   1  11   0    5.10    4.80
  -1 -11   0    7.20    5.00
  -1 -11   0    5.40    6.00
   1  11   0   14.80    6.40
   2  11   0    2.60    4.70
  -2 -11   0   -3.70    4.80
  -2 -11   0    0.70    5.10
   2  11   0   -2.00    4.10
   3  11   0  232.28   14.00
  -3 -11   0  208.18   13.50
  -3 -11   0  225.58   14.50
 -11   3   0  205.48   15.30
   4  11   0   -1.10    5.10
 -11   4   0   14.30    7.10
  -4 -11   0   -0.20    4.90
  -4 -11   0   -5.40    4.70
 -11   5   0  362.46   20.10
  -5 -11   0  366.96   17.60
  -5 -11   0  364.96   18.20
   5  11   0  318.27   16.90
   6  11   0   -4.30    4.90
  -6 -11   0   -0.10    5.20
  -6 -11   0   -5.60    4.20
 -11   6   0    8.20    6.40
   7  11   0   -1.00    5.30
  -7 -11   0    6.90    5.30
  -7 -11   0    4.40    5.40
 -11   7   0    2.70    6.40
 -11   8   0   -2.60    6.30
  -8 -11   0    0.10    4.50
  -8 -11   0   -7.00    4.70
   9  11   0   98.89   12.10
 -11   9   0  143.59   13.50
  -9 -11   0  122.59   12.00
  11  -9   0  150.38   17.00
  -9 -11   0  130.39   11.80
 -11  10   0    6.80    6.80
  11 -10   0    6.90    7.60
  10  11   0    1.30    6.30
 -10 -11   0   -0.80    4.50
 -10 -11   0    3.20    5.60
  11  11   0   17.90    7.40
  11 -11   0   15.50    8.70
 -11 -11   0   15.20    7.10
 -11  11   0   14.80    7.70
 -11  12   0   -5.40    5.80
  11 -12   0    4.40    8.40
  12  11   0    8.50    7.40
  10 -12   0   73.09   12.90
  12  10   0   78.99   11.90
 -10  12   0   75.99   12.00
   9 -12   0    5.10    7.20
  -9  12   0   13.80    7.00
  12   9   0   -7.50    4.90
   8 -12   0  219.88   17.60
  -8  12   0  232.28   16.10
  12   8   0  223.98   16.20
   7 -12   0    4.80    6.30
  12   7   0   -4.80    4.60
  -7  12   0   -1.10    5.30
   7 -12   0    3.50    6.50
  12   6   0   23.40    7.70
  -6  12   0   23.00    6.80
   6 -12   0   36.80    9.50
   6 -12   0   20.00    7.20
  -5  12   0   -0.90    4.40
  12   5   0   -0.40    5.90
   5 -12   0    1.30    5.30
   5 -12   0   -8.30    5.20
   4 -12   0 1008.20   34.50
   4 -12   0  936.31   32.90
  -4  12   0  946.31   31.00
  12   4   0  989.00   33.60
  -3  12   0    4.00    5.50
   3 -12   0    0.90    6.10
   3 -12   0    1.70    5.60
   2 -12   0  281.57   16.30
   2 -12   0  311.27   17.90
  -2  12   0  297.37   15.30
   1 -12   0    1.90    5.80
   1 -12   0   -1.30    5.30
  -1  12   0    3.20    4.90
   0 -12   0  159.58   12.40
   0  12   0  181.48   11.70
   0  12   0  170.48   12.90
   0 -12   0  172.78   13.50
  -1 -12   0   -5.70    5.30
   1  12   0    0.60    4.20
  -1 -12   0   -3.40    5.50
  -2 -12   0 1063.59   34.60
   2  12   0 1025.40   30.50
  -2 -12   0 1047.60   33.20
   2  12   0 1074.99   37.70
  -3 -12   0   -1.10    4.70
  -3 -12   0   -8.00    4.80
 -12   3   0   -6.00    6.20
   3  12   0    2.30    4.70
   4  12   0   48.80    8.10
  -4 -12   0   41.60    7.90
  -4 -12   0   33.10    7.60
 -12   4   0   48.20    9.70
 -12   5   0    1.70    6.60
  -5 -12   0    0.40    5.60
  -5 -12   0    4.90    5.40
   5  12   0    2.90    5.70
  -6 -12   0  416.56   20.00
 -12   6   0  399.86   21.90
  -6 -12   0  456.95   21.10
  -7 -12   0    1.00    5.20
  -7 -12   0   -3.40    5.50
   7  12   0   -5.70    4.90
 -12   7   0    5.00    6.80
   8  12   0    8.50    6.30
  -8 -12   0   -4.00    4.00
 -12   8   0    5.20    7.00
  -8 -12   0    0.40    5.40
   9  12   0   -6.50    5.30
  -9 -12   0   -6.60    4.10
  -9 -12   0    1.20    6.00
 -12   9   0    3.70    6.30
 -10 -12   0  340.87   19.00
 -12  10   0  350.26   20.40
  12 -10   0  298.27   20.90
  10  12   0  305.87   18.90
 -10 -12   0  290.67   18.00
  11  12   0    4.70    6.00
 -11 -12   0   -6.50    4.30
  12 -11   0   12.00    7.30
 -12  11   0  -12.00    5.70
 -11 -12   0    0.50    5.80
  12 -12   0  320.27   23.50
 -12  12   0  357.16   26.10
 -12 -12   0  324.97   20.50
  12  12   0  359.26   21.60
  12 -13   0  -13.50    6.60
 -12  13   0  -10.10    7.20
  13  12   0   -3.80    5.70
 -13 -12   0  -11.70    6.10
 -11  13   0  583.24   33.00
  11 -13   0  626.44   31.40
  13  11   0  638.34   28.90
  13  10   0    4.80    7.20
  10 -13   0    3.70    8.00
 -10  13   0   -3.20    6.30
  13   9   0    1.60    7.20
  -9  13   0   16.30    7.20
   9 -13   0    1.80    7.20
   8 -13   0    7.70    7.10
   8 -13   0    5.90    6.50
  13   8   0    3.90    6.00
  -8  13   0   -0.10    6.00
  13   7   0  309.37   18.90
   7 -13   0  305.57   20.10
   7 -13   0  291.87   19.10
  -7  13   0  307.07   17.60
  13   6   0   -7.40    5.20
  -6  13   0    7.90    6.30
   6 -13   0   -0.30    6.80
   6 -13   0   -7.10    5.10
  -5  13   0   40.30    8.40
   5 -13   0   37.10    9.10
   5 -13   0   27.80    9.10
  13   5   0   32.40    8.60
   4 -13   0    5.20    6.10
   4 -13   0    0.80    5.90
  -4  13   0   -7.00    5.10
  13   4   0    4.40    5.90
   3 -13   0  682.53   28.20
  -3  13   0  740.73   26.00
   3 -13   0  726.53   28.40
   2 -13   0   -8.20    5.80
  -2  13   0    3.80    5.20
   2 -13   0   -0.20    5.40
  -1  13   0    2.40    4.60
   1 -13   0    0.40    6.20
   1 -13   0   -4.80    5.30
   0  13   0   20.70    5.80
   0 -13   0   18.70    6.30
   0 -13   0   24.90    7.40
  -1 -13   0  300.47   17.30
   1  13   0  325.27   15.50
  -1 -13   0  316.47   18.10
   1  13   0  284.57   16.70
  -2 -13   0   -0.60    5.00
   2  13   0   -2.50    4.10
  -2 -13   0    2.30    4.90
   2  13   0   -1.70    4.60
 -13   3   0  143.79   14.20
  -3 -13   0  153.98   13.20
   3  13   0  136.69   12.50
  -3 -13   0  172.48   13.90
 -13   4   0   -3.00    5.90
   4  13   0   -1.60    4.60
  -4 -13   0   -7.90    5.10
  -4 -13   0   -1.50    5.30
   5  13   0  343.87   18.30
  -5 -13   0  391.26   20.00
  -5 -13   0  323.17   17.70
 -13   5   0  319.77   20.20
  -6 -13   0   -0.10    5.10
  -6 -13   0   -0.90    5.30
   6  13   0   -3.60    4.40
 -13   6   0   -0.20    6.10
   7  13   0   50.09    9.60
 -13   7   0   42.30   10.60
  -7 -13   0   40.00    8.80
  -7 -13   0   44.10    8.80
   8  13   0   -0.20    5.40
 -13   8   0   -5.00    6.00
  -8 -13   0    1.10    6.10
  -8 -13   0    2.60    5.10
  -9 -13   0  117.29   14.00
   9  13   0  118.39   13.70
 -13   9   0  142.89   16.00
  -9 -13   0  145.59   15.20
 -10 -13   0    3.00    6.30
  10  13   0   -5.30    5.20
 -10 -13   0    4.00    5.10
  11  13   0  142.09   16.00
 -11 -13   0  186.88   15.70
 -11 -13   0  168.98   15.00
 -13  11   0  171.58   16.70
  13 -11   0  201.88   19.40
 -12 -13   0   10.70    8.00
  12  13   0    6.80    7.00
  13 -12   0   -2.50    8.20
 -13  12   0  -16.80    5.90
 -13 -13   0    1.60    6.90
 -13  13   0    8.10    7.60
  13  13   0    0.30    7.10
  13 -13   0    0.70    8.80
 -13  14   0    8.90    8.00
  13 -14   0    1.20    8.80
 -14 -13   0    3.60    7.90
  14  13   0    5.80    7.80
  12 -14   0   29.60   10.60
 -12  14   0   18.70    9.90
  14  12   0   42.60   11.30
 -14 -12   0   28.50    9.30
  14  11   0    3.00    7.20
  11 -14   0   -1.10    7.30
 -11  14   0    0.70    7.50
 -10  14   0   12.10    8.70
  10 -14   0   16.00    8.50
  10 -14   0    9.00    8.50
  14  10   0   16.40    9.00
  -9  14   0   -6.60    6.10
   9 -14   0    3.20    7.70
  14   9   0   -6.70    6.40
   9 -14   0   -5.60    7.20
  -8  14   0  303.87   19.10
  14   8   0  272.97   19.50
   8 -14   0  295.57   20.20
   8 -14   0  319.47   21.00
   7 -14   0   15.90    8.60
  14   7   0    1.90    6.20
  -7  14   0   -1.40    5.70
   7 -14   0   -2.00    6.20
  14   6   0   83.19   12.00
   6 -14   0   88.79   12.70
  -6  14   0   93.19   11.60
   6 -14   0   97.99   13.80
   5 -14   0   -3.80    7.00
   5 -14   0    1.60    5.80
  14   5   0    4.20    6.80
  -5  14   0  -11.70    4.30
   4 -14   0  618.84   27.30
  14   4   0  594.64   27.00
  -4  14   0  579.14   23.80
   4 -14   0  615.04   27.10
   3 -14   0   -3.40    6.40
  -3  14   0    6.20    5.80
   3 -14   0    9.80    6.80
   2 -14   0   71.09   10.60
   2 -14   0   80.19   11.80
  -2  14   0   71.59    9.40
   1 -14   0    0.90    5.70
  -1  14   0    4.20    5.00
   1 -14   0    5.30    6.40
   0 -14   0   51.79    9.20
   0 -14   0   44.00    9.10
   0  14   0   46.90    8.10
   1  14   0    1.30    4.80
  -1 -14   0   -5.00    4.60
  -1 -14   0    7.10    5.90
   1  14   0   -1.40    5.20
   2  14   0  229.68   15.40
  -2 -14   0  254.47   17.00
  -2 -14   0  249.58   16.20
   2  14   0  241.68   13.60
  -3 -14   0   -0.60    4.60
 -14   3   0   -1.80    6.10
   3  14   0   -0.50    5.00
  -3 -14   0    1.00    5.20
  -4 -14   0   30.30    8.30
 -14   4   0   24.40    9.10
   4  14   0   25.50    7.20
  -4 -14   0   27.50    8.10
 -14   5   0   -0.30    7.00
  -5 -14   0   -5.70    4.90
  -5 -14   0   -3.30    5.10
   5  14   0    1.30    5.50
   6  14   0   -2.10    5.00
  -6 -14   0   -5.30    4.70
 -14   6   0    8.10    7.70
  -6 -14   0   -3.30    6.30
  -7 -14   0    9.80    7.20
 -14   7   0   11.20    8.10
   7  14   0    8.00    6.80
  -7 -14   0    8.70    6.90
  -8 -14   0   12.40    7.20
 -14   8   0   -1.90    6.60
   8  14   0    3.40    7.00
  -8 -14   0   15.70    7.30
   9  14   0   -2.40    6.60
 -14   9   0    2.70    7.80
  -9 -14   0   -0.80    6.00
  -9 -14   0   -1.30    5.50
 -10 -14   0    8.60    7.40
 -10 -14   0   24.60    8.20
 -14  10   0   10.30    8.80
  10  14   0   11.70    7.70
 -11 -14   0   -1.30    6.60
  11  14   0    0.50    7.20
 -11 -14   0    1.90    6.60
 -14  11   0    0.50    7.80
  12  14   0   21.30    9.40
 -12 -14   0    2.60    7.70
 -14  12   0   10.80    9.10
 -12 -14   0    6.70    8.20
 -14  13   0   -0.80    6.50
  14 -13   0  -11.60    8.90
  13  14   0    3.80    7.80
 -13 -14   0    3.90    8.30
  14  14   0  418.86   25.20
  14 -14   0  324.57   29.00
 -14  14   0  392.96   24.40
 -14 -14   0  389.36   27.90
  15  14   0    0.20    8.40
 -15 -14   0    4.10    7.70
  14 -15   0    0.50    9.30
 -14  15   0  -17.00    7.40
 -13  15   0    5.00    8.00
  15  13   0    8.90    9.10
  13 -15   0  -11.60    7.40
  12 -15   0   -2.10    8.50
 -12  15   0    8.40    7.90
  15  12   0   -5.40    8.40
  11 -15   0   -8.70    7.40
  11 -15   0    8.40    8.80
  15  11   0   -0.70    7.90
 -11  15   0    0.90    7.70
  10 -15   0  -10.00    7.60
 -10  15   0   -1.70    7.50
  15  10   0   -5.20    6.70
  10 -15   0   12.20    8.90
   9 -15   0   67.29   14.10
   9 -15   0   72.89   13.50
  -9  15   0   60.29   11.60
  15   9   0   84.69   13.80
  -8  15   0   -3.50    6.70
  15   8   0    0.90    7.40
   8 -15   0    5.50    7.30
   8 -15   0  -10.00    6.00
   7 -15   0   -3.90    7.10
   7 -15   0   -5.70    7.30
  -7  15   0   -4.20    5.20
  15   7   0  -12.30    6.00
  15   6   0    1.00    6.40
  -6  15   0   12.40    6.70
   6 -15   0    3.60    7.70
   5 -15   0   10.50    7.50
   5 -15   0   13.70    8.00
  15   5   0   13.40    7.30
  -5  15   0   13.40    6.70
  15   4   0   -3.40    5.80
  -4  15   0    5.70    6.00
   4 -15   0    2.00    7.80
   4 -15   0   -0.60    5.60
   3 -15   0  303.57   19.50
  -3  15   0  276.97   16.20
   3 -15   0  266.27   18.70
   2 -15   0   -4.50    5.40
   2 -15   0    1.10    5.90
  -2  15   0    6.90    5.60
   1 -15   0   13.60    7.60
  -1  15   0   26.80    6.80
   1 -15   0    0.60    6.80
   0 -15   0   14.00    7.00
   0 -15   0   23.80    8.00
   0  15   0   12.50    5.60
  -1 -15   0   51.39   10.30
   1  15   0   44.40    8.30
   1  15   0   42.30    8.90
  -1 -15   0   35.30    9.40
  -2 -15   0   -3.70    5.50
   2  15   0   -0.20    5.10
  -2 -15   0    2.00    6.00
   2  15   0   -6.30    4.40
  -3 -15   0   19.00    7.60
  -3 -15   0   26.90    8.50
   3  15   0   29.20    8.20
   4  15   0    3.10    6.00
  -4 -15   0    1.10    6.00
  -4 -15   0    6.10    5.50
 -15   4   0   -0.30    8.80
  -5 -15   0   14.40    7.70
  -5 -15   0   22.70    8.50
 -15   5   0   14.50    8.60
   5  15   0   22.00    7.20
  -6 -15   0   10.50    7.30
   6  15   0   -4.10    5.30
 -15   6   0    1.10    7.60
  -6 -15   0    3.60    5.60
   7  15   0  142.79   14.10
  -7 -15   0  121.49   14.20
  -7 -15   0  104.79   13.40
 -15   7   0  124.39   17.00
  -8 -15   0    7.40    7.00
  -8 -15   0   -3.10    6.70
 -15   8   0    2.00    8.10
   8  15   0   -1.40    6.40
  -9 -15   0   60.69   11.60
 -15   9   0   63.79   12.60
  -9 -15   0   78.39   13.00
   9  15   0   78.99   13.00
 -10 -15   0  -16.20    5.60
 -10 -15   0   -4.20    6.50
 -15  10   0   -1.70    8.40
  10  15   0    9.80    8.70
  11  15   0   19.40    9.00
 -15  11   0   25.50   10.90
 -11 -15   0   19.40    9.10
 -11 -15   0   33.80    9.60
  12  15   0  -12.60    7.20
 -15  12   0    8.20    9.50
 -12 -15   0    6.50    8.70
 -12 -15   0  -13.70    5.60
 -15  13   0   76.59   14.90
 -13 -15   0   68.89   13.30
  13  15   0   88.59   14.90
 -14 -15   0    4.40    8.00
  14  15   0   -1.90    7.90
 -15  14   0  -10.10    8.10
  15  15   0   21.50    9.90
 -15  15   0   30.00   10.70
 -15 -15   0    5.30    9.70
  15 -15   0   35.30   12.90
  16  15   0    1.30    7.40
 -16 -15   0  -12.40    6.30
 -15  16   0   -7.20    8.60
  15 -16   0   10.10   10.30
  14 -16   0   -3.40    9.30
  16  14   0    8.60    9.20
 -14  16   0   12.20    8.80
 -16 -14   0    8.00    8.20
 -13  16   0   15.80    9.00
  13 -16   0    1.10    8.70
  16  13   0   -3.20    6.60
 -16 -13   0   10.40    8.40
  13 -16   0    0.60    8.70
 -12  16   0  399.66   24.90
  16  12   0  411.16   26.00
  12 -16   0  418.66   26.90
  12 -16   0  376.06   31.80
  16  11   0   -3.40    7.70
 -11  16   0    7.00    8.70
  11 -16   0   -5.70    8.20
  11 -16   0   -6.90    7.70
  16  10   0  118.69   16.00
  10 -16   0  133.19   17.60
 -10  16   0  151.38   16.90
  10 -16   0  147.49   19.50
   9 -16   0  -10.30    7.40
   9 -16   0   -5.40    8.00
  16   9   0   -5.40    6.60
  -9  16   0   -3.30    7.50
  -8  16   0  725.83   30.20
   8 -16   0  656.63   32.60
  16   8   0  661.73   31.40
   8 -16   0  711.13   32.80
  16   7   0  -11.00    6.50
   7 -16   0    1.30    8.30
   7 -16   0   -5.60    7.20
  -7  16   0    3.20    6.60
  16   6   0   94.79   14.20
   6 -16   0  139.79   16.90
  -6  16   0   86.69   12.80
   6 -16   0  100.79   14.40
   5 -16   0   -7.80    6.30
   5 -16   0   -4.20    6.90
  16   5   0   -8.10    6.30
  -5  16   0   -3.10    6.10
   4 -16   0    0.00    6.70
  -4  16   0   -2.50    5.70
  16   4   0   -4.20    6.20
   4 -16   0   -3.40    7.50
  -3  16   0    5.40    5.90
   3 -16   0   -0.30    7.50
   3 -16   0   -5.30    7.00
   2 -16   0   38.90    9.90
   2 -16   0   58.99   11.90
  -2  16   0   32.90    8.40
   1 -16   0  -10.80    5.90
  -1  16   0   -3.30    5.50
   1 -16   0   -2.50    6.60
   0 -16   0  183.48   16.30
   0  16   0  156.78   12.60
   0 -16   0  149.99   16.40
  -1 -16   0   -6.40    6.50
  -1 -16   0   -4.60    6.10
   1  16   0    5.50    5.30
  -2 -16   0   68.69   11.50
  -2 -16   0   56.49   10.80
   2  16   0   79.29   10.20
   2  16   0   85.49   12.10
  -3 -16   0    4.80    7.20
  -3 -16   0    5.40    7.30
   3  16   0   -0.90    5.80
 -16   3   0   -6.50    6.50
  -4 -16   0   -7.10    6.30
 -16   4   0   22.10    9.40
   4  16   0    5.60    6.70
  -4 -16   0    3.00    5.90
 -16   5   0    3.80    8.40
  -5 -16   0   -6.10    5.30
   5  16   0   -3.60    5.80
  -5 -16   0   11.40    6.30
 -16   6   0   13.60    9.40
  -6 -16   0   32.20    9.00
  -6 -16   0   31.20    9.80
   6  16   0   22.30    8.70
  -7 -16   0    0.20    6.40
 -16   7   0    6.60    9.10
  -7 -16   0    2.80    7.10
   7  16   0   -3.20    6.40
   8  16   0   16.50    8.60
  -8 -16   0   24.60    9.80
  -8 -16   0   13.40    8.10
 -16   8   0   18.80    9.10
   9  16   0   -2.40    6.80
  -9 -16   0    3.70    7.70
 -16   9   0   -2.60    7.20
  -9 -16   0   -3.70    6.90
 -16  10   0   21.10   10.30
  10  16   0    1.00    8.40
 -10 -16   0    2.70    8.20
 -10 -16   0    5.80    8.30
 -11 -16   0   -5.80    8.00
 -11 -16   0    3.90    8.10
 -16  11   0   17.50   10.10
  11  16   0   -6.20    7.10
  12  16   0   10.60    9.50
 -12 -16   0   11.20   10.00
 -16  12   0   29.40   11.20
 -12 -16   0    6.10    7.30
  13  16   0    6.00    8.30
 -13 -16   0    0.00    7.90
 -16  13   0    5.60    9.60
  14  16   0   16.10    9.40
 -14 -16   0    6.60    9.00
 -16  14   0    5.30    9.50
 -16  15   0   -4.30    8.60
  15  16   0    1.40    6.90
 -15 -16   0   -1.70    7.30
 -16  16   0   22.60   11.70
  16  16   0   42.60   12.10
 -16 -16   0   26.10   10.50
 -17 -16   0   -5.20    6.30
  17  16   0   -8.70    7.30
  16 -17   0    0.60   10.10
 -16  17   0   -7.70    8.80
  16 -17   0   20.90   10.30
  15 -17   0  251.77   28.30
  15 -17   0  200.48   24.30
 -17 -15   0  160.18   19.70
 -15  17   0  181.18   20.70
  17  15   0  176.58   20.50
  14 -17   0   -1.80    9.80
  14 -17   0   -1.60    8.00
  17  14   0    1.90    8.20
 -14  17   0    7.10    9.30
 -17 -14   0   -4.70    7.00
  13 -17   0   92.29   17.10
 -13  17   0   85.49   14.70
  17  13   0   74.69   14.90
  13 -17   0  137.39   19.20
  12 -17   0    6.10    9.40
  12 -17   0    0.90    8.90
  17  12   0   -4.50    8.20
 -12  17   0    6.40    8.00
  11 -17   0   18.20    9.60
  11 -17   0    1.90    8.90
 -11  17   0   15.80    9.50
  17  11   0   -3.10    7.60
 -10  17   0    1.50    8.20
  10 -17   0    8.90    7.80
  17  10   0    1.80    8.30
  10 -17   0   -3.20    8.00
   9 -17   0  427.96   26.80
  17   9   0  451.15   27.00
   9 -17   0  432.66   26.90
  -9  17   0  413.96   23.50
   8 -17   0  -14.90    6.70
  -8  17   0    3.30    7.60
  17   8   0    3.70    8.00
   8 -17   0    8.70    8.40
   7 -17   0   46.60   12.70
   7 -17   0   54.89   13.20
  17   7   0   36.60   11.40
  -7  17   0   54.09   11.20
   6 -17   0   11.50    9.00
   6 -17   0  -14.10    6.50
  -6  17   0  -14.70    5.50
  17   6   0    2.30    7.90
   5 -17   0  192.28   18.70
  -5  17   0  178.68   15.40
  17   5   0  185.28   18.60
   5 -17   0  189.18   18.90
  -4  17   0    0.90    6.50
  17   4   0   -4.40    6.30
   4 -17   0    3.50    8.40
   4 -17   0   -6.70    6.70
   3 -17   0  577.74   28.30
  -3  17   0  596.14   25.30
   2 -17   0   -4.80    7.90
   2 -17   0   -3.30    6.50
  -2  17   0    4.60    6.60
   1 -17   0  975.90   37.40
  -1  17   0  944.61   32.30
   1 -17   0  928.71   37.80
   0 -17   0    7.30    8.20
   0  17   0    7.70    6.50
   0 -17   0   -2.50    6.10
  -1 -17   0  278.37   19.20
  -1 -17   0  258.27   19.90
   1  17   0  302.27   16.90
  -2 -17   0    7.60    7.00
  -2 -17   0    6.90    7.90
   2  17   0   10.30    7.20
   3  17   0  386.36   22.00
 -17   3   0  387.06   26.10
  -3 -17   0  416.96   24.00
  -3 -17   0  360.86   22.50
  -4 -17   0   -6.20    6.60
  -4 -17   0    4.70    6.90
 -17   4   0   14.90    9.00
   4  17   0   -8.10    6.10
 -17   5   0   24.60   10.70
  -5 -17   0   14.10    8.50
  -5 -17   0    9.30    8.50
   5  17   0   22.70    9.00
  -6 -17   0   -8.80    5.00
  -6 -17   0  -11.60    7.00
 -17   6   0    7.60   10.20
   6  17   0   11.20    7.70
  -7 -17   0  354.76   22.60
 -17   7   0  322.27   23.10
   7  17   0  378.46   22.00
  -7 -17   0  295.67   20.50
 -17   8   0   11.60    9.00
   8  17   0    0.70    7.30
  -8 -17   0    2.50    7.60
  -8 -17   0    6.00    7.90
  -9 -17   0   76.49   13.70
  -9 -17   0   76.59   12.00
 -17   9   0   48.70   12.00
   9  17   0  102.89   14.50
  10  17   0    7.40    8.10
 -10 -17   0    1.00    6.80
 -10 -17   0   13.40    9.10
 -17  10   0    8.70    9.20
 -11 -17   0   52.09   11.30
  11  17   0   36.10   11.00
 -17  11   0   61.69   13.90
 -17  12   0   -0.80    9.90
  12  17   0   -3.80    7.50
 -12 -17   0   -2.80    7.40
 -13 -17   0   81.19   14.00
  13  17   0  109.49   15.80
 -13 -17   0  121.29   17.20
 -17  13   0   94.09   16.60
 -17  14   0   15.60   10.20
 -14 -17   0   -3.20    7.40
  14  17   0    5.80    8.40
 -17  15   0  317.97   24.50
  15  17   0  327.87   24.00
 -15 -17   0  274.77   23.40
 -16 -17   0   -7.30    8.20
  16  17   0   -0.10    8.50
 -17  16   0   -0.10    5.80
 -17 -17   0    4.30    8.80
  17  17   0    5.00    9.60
 -18 -17   0   -9.60    8.30
  18  17   0   14.20    9.50
  17 -18   0   21.00   11.20
 -18 -16   0   20.90   10.70
  18  16   0   29.50   11.30
  16 -18   0   31.10   12.50
 -16  18   0    6.70    6.30
  16 -18   0   36.80   12.90
  15 -18   0    2.10    9.60
  15 -18   0   -8.90    7.80
 -15  18   0    9.70   10.10
 -18 -15   0    0.80    8.30
  18  15   0    4.30    9.30
  18  14   0   18.40   10.70
  14 -18   0   10.90   10.70
  14 -18   0   15.80   10.50
 -18 -14   0   21.10    9.60
 -14  18   0   -3.10    9.10
 -18 -13   0   -2.30    7.60
 -13  18   0   15.70    9.40
  13 -18   0   -0.50    8.90
  18  13   0  -13.60    7.00
  13 -18   0    7.00    7.90
  18  12   0  -17.10    8.30
  12 -18   0    0.50    9.50
  12 -18   0    8.10   10.00
 -12  18   0   12.40    8.80
  18  11   0    2.10    8.10
  11 -18   0    2.80    8.20
 -11  18   0    0.00    8.10
  11 -18   0    2.80   10.00
  10 -18   0   14.70   10.60
 -10  18   0    9.90    8.20
  18  10   0   -0.30    8.30
  10 -18   0   -3.00    7.90
  18   9   0   -4.40    8.40
   9 -18   0   -2.90    9.00
  -9  18   0    0.80    8.00
   8 -18   0  244.48   21.70
  18   8   0  231.68   20.90
   8 -18   0  281.37   23.20
  -8  18   0  214.28   17.90
   7 -18   0    7.50    8.40
  -7  18   0   -1.00    6.70
   7 -18   0    5.80    8.60
  18   7   0    0.40    8.30
   6 -18   0 1254.67   46.20
  18   6   0 1198.58   45.80
   6 -18   0 1150.08   45.90
  -5  18   0    1.20    7.60
   5 -18   0    6.90    8.60
   5 -18   0    5.50    9.00
  18   5   0   -9.90    7.50
   4 -18   0  749.03   34.20
  18   4   0  707.23   33.90
  -4  18   0  707.53   28.90
   4 -18   0  723.93   34.60
   3 -18   0    6.80   10.10
   3 -18   0   -0.40    8.80
  -3  18   0   -0.30    7.00
  -2  18   0   18.00    8.40
   2 -18   0   22.00   10.80
   2 -18   0   26.30   11.00
  -1  18   0   14.80    8.00
   1 -18   0   15.90   10.00
   1 -18   0    2.70    8.40
   0  18   0 3067.09   75.39
   0 -18   0 2867.31   80.99
   0 -18   0 3138.79   92.09
  -1 -18   0   11.90    9.10
   1  18   0   -2.00    6.80
  -1 -18   0    5.20    8.60
  -2 -18   0   -1.90    7.40
  -2 -18   0   -8.00    7.60
  -3 -18   0   -9.80    7.60
 -18   3   0    2.60    9.70
   3  18   0   10.10    7.70
  -3 -18   0    4.80    7.50
   4  18   0   16.00    8.20
 -18   4   0    6.50   10.10
  -4 -18   0   19.90    8.70
  -4 -18   0   18.00   10.00
   5  18   0    2.90    7.00
  -5 -18   0   -5.50    6.50
 -18   5   0   -6.80    8.00
  -5 -18   0    1.10    7.30
 -18   6   0  112.09   17.80
  -6 -18   0  103.79   15.00
   6  18   0   96.89   13.60
  -6 -18   0  108.49   15.00
   7  18   0    8.10    7.60
  -7 -18   0   -7.90    7.10
  -7 -18   0  -10.20    7.20
 -18   7   0   -8.10    8.70
  -8 -18   0   18.70    9.10
   8  18   0   13.90    8.50
  -8 -18   0   23.50    9.30
 -18   8   0   12.70    9.70
   9  18   0   10.00    8.30
  -9 -18   0    8.70    7.80
 -18   9   0  -21.50    6.50
  -9 -18   0    2.40    7.60
 -10 -18   0  167.88   22.60
  10  18   0  169.88   18.70
 -10 -18   0  208.68   23.40
 -18  10   0  205.78   22.80
 -11 -18   0  -10.20    6.90
  11  18   0    4.20    7.60
 -18  11   0   -9.60    8.70
 -11 -18   0  -11.10    7.10
  12  18   0    9.40    9.00
 -12 -18   0    9.80    9.10
 -12 -18   0    9.70    8.50
 -18  12   0   26.50   12.60
  13  18   0   -2.20    8.20
 -13 -18   0    4.00    9.20
 -13 -18   0   11.50    8.30
  14  18   0   10.50    8.70
 -18  14   0   -3.10    4.90
 -14 -18   0   20.20   10.70
 -15 -18   0   16.40    9.70
  15  18   0   18.00   10.00
  16  18   0  -11.60    8.10
 -16 -18   0   60.39   14.70
  17  18   0   -5.20    8.10
 -17 -18   0  -11.50    8.10
 -18 -18   0   19.70   11.70
  18  18   0    9.10   10.70
 -18  18   0   36.70   15.00
 -18  19   0   -2.70   10.60
 -19 -18   0    7.30   11.70
  19  18   0   -0.50    8.30
 -17  19   0   24.30   12.90
 -19 -17   0   21.40   11.60
  19  17   0   32.50   14.80
  17 -19   0   37.20   14.30
  19  16   0   -2.80    8.80
 -19 -16   0   -0.50    9.20
  16 -19   0   -2.00   10.50
  16 -19   0   -8.50   10.60
  19  15   0   49.20   13.50
 -19 -15   0   31.00   11.50
  15 -19   0   23.80   13.30
 -15  19   0   -0.30    6.60
  15 -19   0   46.90   13.30
 -14  19   0   12.30   10.40
 -19 -14   0   16.30   10.50
  14 -19   0    4.70   10.90
  19  14   0  -11.20    7.60
  14 -19   0    3.00   10.00
  13 -19   0   -2.80    9.50
  19  13   0    7.30    9.20
  13 -19   0  -13.90    9.90
 -13  19   0    3.30    9.50
  12 -19   0   -4.70    9.70
  19  12   0    7.40    9.10
  12 -19   0   12.00    8.80
 -12  19   0   -5.60    7.90
  11 -19   0   14.30   11.50
  19  11   0   -2.70    8.70
  11 -19   0    4.60    9.20
 -11  19   0    0.60    8.80
  10 -19   0   11.70   10.40
  19  10   0   11.30    9.80
  10 -19   0   -5.00    8.70
 -10  19   0   -0.20    7.50
   9 -19   0   48.60   13.60
  19   9   0   63.19   13.30
  -9  19   0   79.59   13.90
   9 -19   0   40.10   14.30
   8 -19   0   -3.80    8.50
  -8  19   0   -7.90    7.00
  19   8   0    2.40    8.30
   8 -19   0  -10.70    8.10
   7 -19   0   18.00   10.10
  -7  19   0    6.20    8.40
  19   7   0    8.40   10.80
  -6  19   0   -0.90    6.80
  19   6   0    1.90    8.80
   6 -19   0   -1.50    9.30
   6 -19   0    2.40    8.50
   5 -19   0  324.57   24.30
   5 -19   0  349.67   23.90
  19   5   0  388.46   26.10
  -5  19   0  396.86   25.20
   4 -19   0    6.90   10.00
  19   4   0    9.30    9.30
  -4  19   0   -7.70    7.40
   4 -19   0   -6.80    7.00
   3 -19   0  101.79   16.20
   3 -19   0   81.69   14.80
  -3  19   0   87.09   12.80
   2 -19   0   11.70    9.50
   2 -19   0    4.60    9.50
  -2  19   0    3.40    7.30
   1 -19   0 1741.83   58.49
   1 -19   0 1952.50   59.79
  -1  19   0 1794.82   51.69
   0  19   0    9.00    7.20
   0 -19   0   18.80   10.50
   0 -19   0   16.50   10.00
  -1 -19   0   65.19   13.80
  -1 -19   0   44.70   13.00
   1  19   0   44.70    9.60
  -2 -19   0    1.00    7.80
  -2 -19   0   -8.30    7.40
  -3 -19   0   19.30   10.90
 -19   3   0    8.40   10.70
   3  19   0   22.20    9.10
   4  19   0    4.70    7.50
 -19   4   0    5.20    9.40
  -4 -19   0    2.30    8.20
 -19   5   0    5.70   10.60
   5  19   0   23.20    8.90
  -5 -19   0   18.00   10.80
  -6 -19   0   10.40    9.50
   6  19   0    0.10    6.80
 -19   6   0    0.20   10.10
 -19   7   0   36.30   12.00
   7  19   0   43.30   11.20
  -7 -19   0   45.80   13.00
 -19   8   0   -6.70    8.50
   8  19   0   -5.00    7.30
  -8 -19   0   -3.30    8.90
  -9 -19   0   12.50    9.60
   9  19   0   11.30    8.60
  -9 -19   0    3.50    8.60
 -19   9   0   13.00   10.80
 -10 -19   0   -8.70    8.30
 -19  10   0   -5.80    8.50
  10  19   0    5.30    8.70
 -10 -19   0   -3.20    7.60
 -11 -19   0   49.99   13.00
  11  19   0   39.70   10.90
 -11 -19   0   54.89   12.50
  12  19   0   -1.20    8.40
 -12 -19   0   12.30    8.80
 -19  12   0   -2.90    5.20
 -12 -19   0   -9.40    7.50
 -13 -19   0   31.60   10.60
 -13 -19   0   57.59   14.60
  13  19   0   31.60   11.20
 -14 -19   0   11.80   10.60
  14  19   0    1.40    8.50
 -15 -19   0  210.38   24.10
  15  19   0  164.68   19.90
  16  19   0   -2.40    8.00
 -19  16   0   14.20   13.30
 -16 -19   0   -4.50    9.20
 -19  17   0   -7.40   10.90
 -17 -19   0    5.50   11.90
  17  19   0   11.30   10.40
 -19  18   0    9.10   11.00
  18  19   0    0.70   10.10
 -18 -19   0  -10.00    8.10
  19  19   0   24.10   12.20
 -19 -19   0   17.00   11.70
 -19  19   0   33.90   15.00
 -20 -19   0    9.60   11.10
  20  19   0    4.20    9.90
 -19  20   0    0.20   11.50
 -20 -18   0   22.40   11.60
 -18  20   0   40.00   13.60
  20  18   0   -1.80   11.40
 -20 -17   0   11.80   10.10
  20  17   0  -22.50    7.60
 -17  20   0   12.50   20.70
  17 -20   0    5.80   12.50
 -20 -16   0  124.59   20.10
  16 -20   0  110.49   22.00
  20  16   0   96.69   16.70
  15 -20   0   11.90   11.30
  15 -20   0    3.70   11.00
 -20 -15   0   13.10    9.80
  20  14   0    5.60   10.00
 -20 -14   0   16.40    9.60
  14 -20   0    7.00   10.60
 -14  20   0    0.70    8.90
  14 -20   0   10.50   11.40
  20  13   0   -0.40    8.70
  13 -20   0    3.80   10.50
 -13  20   0    2.70    9.20
  13 -20   0   -3.80    8.90
  12 -20   0   78.19   17.90
 -12  20   0   51.49   12.40
  20  12   0   51.59   13.90
  11 -20   0   13.70   11.70
 -11  20   0   -6.10    7.40
  11 -20   0   -5.30    8.20
  20  11   0   -4.20    9.20
  10 -20   0   11.50   10.40
  20  10   0    1.30    9.20
 -10  20   0    8.20    7.50
  10 -20   0  -16.00    7.50
   9 -20   0    2.50    8.60
   9 -20   0    0.60    8.60
  -9  20   0    5.00    7.70
  20   9   0    8.20   10.10
  -8  20   0  108.69   15.00
   8 -20   0  115.39   18.20
  20   8   0  115.69   17.80
   8 -20   0  117.89   18.10
  20   7   0   -3.00    9.30
  -7  20   0   12.90    7.80
   7 -20   0   -0.10    8.50
   7 -20   0   -0.60    8.80
  20   6   0    6.40    8.60
  -6  20   0   25.20    8.90
   6 -20   0   11.80    9.80
   6 -20   0   20.70   11.50
   5 -20   0    4.10    7.40
   5 -20   0    9.80   10.80
  -5  20   0    0.40    6.30
  20   5   0    2.40    8.70
   4 -20   0   52.99   13.10
  20   4   0   40.70   13.00
  -4  20   0   47.10   10.40
   3 -20   0    1.30    7.70
   3 -20   0    4.20    9.50
  -3  20   0   -1.30    6.40
   2 -20   0   98.49   16.20
   2 -20   0   92.89   15.30
   1 -20   0    8.80    9.50
   1 -20   0   12.40   10.20
   0 -20   0  324.07   24.30
   0  20   0  344.57   22.40
   0 -20   0  355.26   25.40
  -1 -20   0    7.90    8.30
  -1 -20   0    9.80    8.90
  -2 -20   0  600.34   31.70
  -2 -20   0  668.73   32.60
 -20   2   0  659.73   35.60
 -20   3   0    1.30    8.70
  -3 -20   0    3.70    9.30
  -3 -20   0   -0.80    9.20
   4  20   0   93.19   14.30
  -4 -20   0   58.69   14.20
 -20   4   0   76.59   17.20
  -4 -20   0   68.09   14.00
 -20   5   0    0.60    8.40
  -5 -20   0   -0.70    7.40
   5  20   0    1.70    7.10
   6  20   0   21.70    9.50
 -20   6   0    2.60    9.60
  -6 -20   0    9.10   10.20
  -6 -20   0   26.20    9.90
  -7 -20   0    6.70    8.20
 -20   7   0   10.60    7.90
   7  20   0    7.50    8.20
  -7 -20   0    2.80    8.50
  -8 -20   0   29.80   11.10
  -8 -20   0   69.69   12.90
   8  20   0   29.70   10.50
  -9 -20   0    7.60    8.40
   9  20   0   -3.90    6.70
  -9 -20   0   -8.80    8.30
 -20   9   0   -0.10    5.30
 -10 -20   0   35.20   12.20
 -10 -20   0   45.70   13.30
  10  20   0   41.70   11.70
 -11 -20   0   -7.20    6.90
  11  20   0  -16.20    6.30
 -11 -20   0    0.50    9.30
 -12 -20   0   70.19   15.20
 -12 -20   0   83.59   14.30
  12  20   0   75.09   13.80
 -13 -20   0   11.80    9.60
 -13 -20   0    6.40    8.40
  13  20   0    0.40    8.40
  14  20   0  -10.60    7.90
 -14 -20   0   14.20    9.50
 -15 -20   0   -0.50   11.20
 -20  15   0    3.40   10.30
  15  20   0   16.90   10.50
  16  20   0   85.69   15.10
 -20  16   0   82.59   17.30
 -16 -20   0   94.09   17.80
 -20  17   0    5.80   11.30
 -17 -20   0    4.60   11.20
  18  20   0   33.00   11.20
 -20  18   0   60.99   16.00
 -18 -20   0   27.40   14.70
 -20  19   0    5.20   12.60
  19  20   0   -3.20   10.20
 -19 -20   0    1.30   11.80
  20  20   0   59.19   14.90
 -20 -20   0   48.80   16.60
 -21 -19   0   86.79   19.10
  21  19   0   62.59   15.50
 -19  21   0   90.09   17.00
  21  18   0   17.40   11.20
 -18  21   0   -8.50   12.40
 -21 -18   0   -8.00    9.90
  17 -21   0   21.80   13.60
  21  17   0   12.70   11.40
 -17  21   0    7.90   12.50
 -21 -17   0    5.50   10.80
  21  16   0  -12.20    9.70
  16 -21   0   -0.50   10.80
 -16  21   0  -18.30   10.20
 -21 -16   0    2.70    9.10
  15 -21   0   25.10   12.30
 -21 -15   0   10.20   11.30
  21  15   0   -3.60    9.20
  21  14   0   -1.00    8.50
  14 -21   0  -13.10    9.40
 -21 -14   0   -7.20    8.50
  14 -21   0    3.10    9.20
 -14  21   0    7.90    7.50
  13 -21   0    4.30   10.50
  13 -21   0   10.90   11.20
  21  13   0    2.10   10.60
 -13  21   0    7.00    9.90
  12 -21   0    6.60   10.70
 -12  21   0    4.60   10.40
  12 -21   0   15.40   11.80
 -11  21   0    3.90    8.60
  21  11   0   -3.20    8.60
  11 -21   0   13.60   11.90
  10 -21   0   -9.30    9.20
 -10  21   0  -12.90    7.10
  21  10   0   13.60    9.50
  10 -21   0  -12.10    9.80
   9 -21   0   28.80   11.20
   9 -21   0   20.30   11.60
  -9  21   0   26.10   10.10
  21   9   0    6.90    9.70
   8 -21   0    0.90    9.40
  -8  21   0    7.10    8.50
  21   8   0   13.40   10.60
   8 -21   0   20.50   12.00
   7 -21   0   27.10   10.70
   7 -21   0   26.00   11.50
  -7  21   0   19.90    9.40
  21   7   0   13.50   11.40
   6 -21   0   -7.80    9.50
   6 -21   0   -1.70    9.20
  -6  21   0    0.00    6.80
  21   6   0    6.00   10.00
  -5  21   0  177.68   16.30
   5 -21   0  188.18   21.60
  21   5   0  195.38   22.90
   5 -21   0  184.98   21.80
  21   4   0  -15.20    8.60
   4 -21   0   -9.30    9.40
  -4  21   0   -3.40    6.60
   4 -21   0   -2.80    9.00
   3 -21   0   70.59   15.50
  -3  21   0   64.39   10.80
   3 -21   0   28.80   11.30
  -2  21   0    5.00    7.00
   2 -21   0    3.00   10.00
   2 -21   0   -2.10    8.60
  -1  21   0  705.33   28.90
   1 -21   0  744.73   37.00
   1 -21   0  722.33   35.00
   0  21   0    2.00    6.90
   0 -21   0   25.40   11.30
   0 -21   0  -16.50    6.30
  -1 -21   0  435.56   26.70
  -1 -21   0  383.86   27.00
  -2 -21   0    6.30    8.80
  -2 -21   0   -1.60    7.30
 -21   2   0   12.80   11.40
 -21   3   0    9.80    8.40
  -3 -21   0   13.10    9.30
  -3 -21   0   33.10   10.40
  -4 -21   0    3.80    8.30
 -21   4   0  -13.90    4.40
   4  21   0  -19.10    6.50
  -4 -21   0   12.30    9.80
   5  21   0   57.79   12.70
  -5 -21   0   43.80   12.60
  -5 -21   0   57.19   13.80
   6  21   0    4.60    8.10
  -6 -21   0    3.60    8.50
  -6 -21   0   -8.00    8.10
  -7 -21   0   12.30    9.20
  -7 -21   0  -13.30    7.60
   7  21   0   -2.70    7.90
   8  21   0   -2.70    7.70
  -8 -21   0    5.10    9.40
  -8 -21   0   -6.60    7.10
  -9 -21   0   67.89   15.20
  -9 -21   0   72.59   13.90
   9  21   0   81.39   14.50
 -10 -21   0  -14.10    7.50
 -10 -21   0    9.40    7.60
  10  21   0    2.60    8.20
 -11 -21   0   28.20   10.90
 -21  11   0   13.00    8.60
  11  21   0   21.50    9.70
 -11 -21   0   22.10   11.30
  12  21   0    0.60    7.90
 -12 -21   0  -12.40    8.40
 -12 -21   0    4.60    8.40
 -21  13   0   14.10   11.00
 -13 -21   0   24.20   10.20
 -13 -21   0   26.80   11.00
  13  21   0   32.10   11.00
  14  21   0   14.80   10.30
 -21  14   0   24.00   13.20
 -14 -21   0   -9.00    8.80
 -21  15   0   42.60   14.60
  15  21   0   27.50   10.90
 -15 -21   0   66.79   14.50
 -21  16   0  -24.80   10.90
 -16 -21   0    8.00   11.90
 -17 -21   0   37.40   14.90
 -21  17   0    2.70   12.30
  17  21   0   19.30   11.20
 -18 -21   0   10.60   11.90
  18  21   0  -12.10    9.40
 -21  18   0   -7.60   14.10
 -19 -21   0   -2.70   11.80
  19  21   0   25.80   12.70
  22  18   0   15.80   12.20
 -22 -18   0    7.90   12.40
 -18  22   0    8.70   14.30
  17 -22   0    1.30   12.20
 -17  22   0    6.10   11.90
 -22 -17   0   19.40   13.60
  22  17   0    2.70   10.70
  16 -22   0    5.50   11.50
  22  16   0   -3.70   10.60
 -22 -16   0    1.30   11.80
 -16  22   0   12.00   11.40
  15 -22   0   12.50   13.70
 -22 -15   0    5.10   12.00
 -15  22   0    1.50   11.60
  22  15   0  -12.30    8.90
  22  14   0   -8.60    8.00
  14 -22   0  -10.20   10.00
 -22 -14   0   -3.50    9.40
  13 -22   0    4.30   10.80
 -13  22   0  -11.80    5.60
  22  13   0  -11.60    9.60
  13 -22   0  -13.10    8.60
 -12  22   0   -2.60    9.70
  22  12   0   -5.10   10.20
  12 -22   0   -0.70    9.30
  12 -22   0   -3.30   11.70
 -11  22   0   14.20    9.00
  11 -22   0  -12.90    9.60
  11 -22   0    6.90   11.00
  22  11   0    2.70    9.90
  22  10   0    8.30    9.90
 -10  22   0   10.00    8.70
  10 -22   0   10.30   11.60
  10 -22   0   16.10   11.90
  22   9   0   13.60   10.00
   9 -22   0    8.00   12.00
  -9  22   0    3.40    8.70
   9 -22   0  -12.00    8.60
   8 -22   0  -14.40    7.20
  22   8   0   17.50   11.70
   8 -22   0   -5.90   11.40
  -8  22   0    1.30    6.90
   7 -22   0    4.50   10.10
   7 -22   0   -1.30   10.60
  22   7   0    6.10    8.90
  -7  22   0   -3.10    7.50
  -6  22   0    0.60    7.30
   6 -22   0    1.20    8.90
  22   6   0   22.10   11.60
   6 -22   0   13.50   10.00
  22   5   0   -0.80   10.00
  -5  22   0   -2.50    7.60
   5 -22   0    4.80   10.20
   5 -22   0  -11.70    8.40
   4 -22   0   24.10   11.50
  -4  22   0   15.10    8.00
   4 -22   0  -17.00    7.00
  22   4   0   11.30   11.30
   3 -22   0    3.80   10.10
   3 -22   0   -3.50    7.30
  22   3   0    5.50   10.80
  -3  22   0    6.10    7.30
   2 -22   0   80.29   15.90
  -2  22   0   86.99   12.30
   2 -22   0  102.69   17.00
   1 -22   0   -2.00    9.20
   1 -22   0   -9.50   10.20
  -1  22   0   11.10    7.40
   0 -22   0   20.50   10.60
   0 -22   0   30.40   12.70
  -1 -22   0    5.10    9.50
  -1 -22   0  -10.10    8.00
  -2 -22   0   35.90   12.20
  -2 -22   0   33.00   12.30
  -3 -22   0   12.00    8.80
  -3 -22   0    0.00    8.80
  -4 -22   0   40.10   12.40
  -4 -22   0   40.70   12.60
   5  22   0  -10.20    6.60
  -5 -22   0   -8.30    8.10
  -5 -22   0   -3.00    7.50
  -6 -22   0   66.49   14.90
  -6 -22   0   89.09   15.60
   6  22   0   94.29   14.90
 -22   7   0    6.60    7.60
  -7 -22   0  -20.80    6.80
   7  22   0   10.40    8.80
  -7 -22   0   22.70   11.00
   8  22   0   99.89   15.40
  -8 -22   0   31.50   11.10
  -8 -22   0   28.60   11.00
   9  22   0   -7.00    7.40
  -9 -22   0    1.60    9.20
  -9 -22   0   -1.90    9.70
 -22   9   0   -1.00    9.10
 -10 -22   0   56.99   14.10
  10  22   0   30.40   11.90
 -10 -22   0   51.79   12.50
 -22  10   0   85.19   17.60
  11  22   0  -16.70    6.60
 -22  11   0    7.00   11.50
 -11 -22   0  -22.40    7.10
 -11 -22   0   -1.10    8.90
 -22  12   0   12.30   12.70
 -12 -22   0   12.00    9.80
 -12 -22   0    8.00    9.70
  12  22   0   12.80    9.50
 -22  13   0  -10.60   11.90
 -13 -22   0    1.00   10.90
 -13 -22   0    3.90    8.30
  13  22   0    3.60    9.30
 -14 -22   0    6.90    9.20
 -22  14   0    2.80   11.10
  14  22   0    6.40   10.30
 -14 -22   0    5.40   11.20
 -22  15   0  -25.00   11.50
 -15 -22   0   -2.30   10.10
  15  22   0    5.60    9.30
 -16 -22   0   -6.90    8.20
  16  22   0  -11.20    9.80
 -17 -22   0    6.50   12.40
  17  22   0   -2.10    9.60
 -18 -22   0   -9.70    9.90
  18  22   0   -1.40    9.40
 -23 -17   0   31.50   13.20
  23  17   0    7.30   11.70
 -17  23   0    1.40   12.60
  17 -23   0   -0.80   11.20
 -16  23   0  -15.50   10.60
  23  16   0    0.50   11.60
 -23 -16   0    7.40   11.90
  16 -23   0   -5.10   10.30
 -23 -15   0  -13.20    9.90
  23  15   0   15.00   12.10
 -15  23   0   -3.40   11.70
  15 -23   0   21.00   14.40
  23  14   0  -10.10    9.40
  14 -23   0   11.40   13.20
 -23 -14   0   23.40   11.60
  13 -23   0   35.00   15.70
  23  13   0   40.00   13.00
  12 -23   0   24.80   13.10
 -12  23   0   -2.40    6.00
  12 -23   0  -20.10   13.40
  23  12   0    0.90   10.40
  23  11   0    5.60   12.40
 -11  23   0   20.90   10.30
  11 -23   0   40.00   15.80
  11 -23   0   -2.50   11.50
 -10  23   0   -1.70    8.80
  23  10   0   10.00   11.50
  10 -23   0   -2.70   10.30
  10 -23   0   13.30   12.60
  -9  23   0   76.09   13.60
   9 -23   0   48.40   14.70
   9 -23   0  101.09   19.00
  23   9   0   63.29   16.40
  -8  23   0   12.60    8.70
   8 -23   0   36.60   13.20
  23   8   0   12.60   10.00
  -7  23   0   87.19   14.10
  23   7   0   73.29   18.10
   7 -23   0   91.49   18.10
   7 -23   0  101.09   19.40
  23   6   0    6.90   11.30
   6 -23   0    2.90   10.60
   6 -23   0  -12.00    9.20
  -6  23   0   -1.40    7.30
  23   5   0   19.50   11.80
   5 -23   0   -1.50   10.00
   5 -23   0   18.00   12.20
  -5  23   0    7.40    7.60
   4 -23   0  -16.70    9.50
  -4  23   0   14.30    8.80
  23   4   0  -22.10    8.90
   4 -23   0   10.80   11.40
   3 -23   0   11.50   10.00
  23   3   0    8.50    9.80
  -3  23   0    2.10    7.70
   3 -23   0   19.90   10.50
  -2  23   0    2.20    7.00
   2 -23   0    1.00   10.00
   2 -23   0   -6.30    9.40
   1 -23   0  185.28   23.10
   1 -23   0  148.59   20.00
  -1  23   0  164.78   15.30
   0 -23   0    4.10   11.50
   0 -23   0    9.00    9.10
  -1 -23   0  149.09   20.70
 -23   1   0  109.69   19.10
  -1 -23   0  150.48   22.00
  -2 -23   0    7.60    8.00
  -2 -23   0   -6.80    9.60
 -23   2   0   10.90   10.40
  -3 -23   0   -8.20    9.90
  -3 -23   0   13.00    9.90
 -23   3   0    5.80   11.30
 -23   4   0    4.10   10.00
  -4 -23   0    6.70    9.70
  -4 -23   0   -3.30    9.10
 -23   5   0   49.99   13.80
  -5 -23   0   85.29   16.10
  -5 -23   0   67.59   15.30
 -23   6   0  -19.40    8.70
  -6 -23   0   -8.30    9.00
  -6 -23   0    3.20    8.40
   6  23   0   -4.60    8.10
   7  23   0   10.20    8.20
  -7 -23   0    9.10    9.70
 -23   7   0   25.80   11.50
  -7 -23   0    4.80    9.10
   8  23   0    0.20    8.30
  -8 -23   0    6.40    9.80
  -8 -23   0   -2.00    8.90
 -23   8   0  -16.10    8.00
  -9 -23   0    3.00    8.60
 -23   9   0    1.20   12.70
  -9 -23   0   -1.40    9.30
   9  23   0    6.20    8.30
 -10 -23   0   -3.90    7.20
 -23  10   0    8.90   10.70
  10  23   0    4.80    8.60
 -10 -23   0    2.60    8.30
  11  23   0   25.20   12.00
 -11 -23   0   14.00   10.30
 -11 -23   0    6.00   11.60
 -23  11   0   38.50   13.70
 -12 -23   0   -3.90    8.50
 -23  12   0   -1.00   11.20
 -12 -23   0   -4.90   10.10
  13  23   0   33.30   13.60
 -23  13   0   53.59   16.80
 -13 -23   0   45.50   14.30
 -13 -23   0   54.69   14.00
 -14 -23   0   -2.20    9.70
 -14 -23   0    9.70    8.60
  14  23   0   15.20   10.20
 -15 -23   0   15.00   13.00
  15  23   0   -5.40    9.30
  16  23   0   -1.10   10.30
 -16 -23   0   12.60   13.20
  17  23   0   -2.70   10.20
 -17 -23   0  -19.40    9.40
 -16  24   0   -3.60   12.90
  24  16   0    2.60   11.90
  16 -24   0   22.50   16.40
 -24 -16   0   14.60   13.10
 -24 -15   0    3.30   10.90
  24  15   0   13.10   13.50
  15 -24   0   -0.60   12.00
 -15  24   0   -5.90   10.50
 -24 -14   0   -6.60    8.10
  14 -24   0    5.50   12.80
  24  14   0  -13.50   10.50
  24  13   0    2.80    9.90
  13 -24   0    0.50   13.60
  24  12   0    6.40   10.50
  12 -24   0   11.60   11.90
  11 -24   0  -24.70   11.40
  24  11   0    5.20   11.50
 -11  24   0   -9.70    6.50
  24  10   0   15.10   11.60
 -10  24   0   -2.40    8.70
  10 -24   0    6.80   12.20
  10 -24   0   10.20   12.70
   9 -24   0    7.50   11.80
  -9  24   0    5.80    8.20
   9 -24   0  -12.20   11.60
  24   9   0   -8.60   11.10
  -8  24   0  130.39   16.10
   8 -24   0  127.49   21.10
   8 -24   0  108.29   19.70
  24   8   0  128.59   21.10
  -7  24   0   -0.30    7.10
   7 -24   0   -5.10   12.00
   7 -24   0  -11.30    9.90
  24   7   0   -2.80    9.70
   6 -24   0   24.20   12.60
  24   6   0   40.00   13.20
  -6  24   0   53.89   11.20
   5 -24   0   -8.80   10.00
  24   5   0    7.20   10.60
   5 -24   0  -14.30    9.10
  -5  24   0   -3.70    6.80
   4 -24   0   12.20   10.50
  -4  24   0    4.50    7.00
   4 -24   0   13.30   10.90
  24   4   0   16.90   12.10
  24   3   0   -0.70   10.20
   3 -24   0   -0.10    8.90
   3 -24   0   25.90   13.20
  -3  24   0    2.20    6.60
   2 -24   0   -0.50    9.30
  -2  24   0   13.30    8.30
   2 -24   0   18.00   11.90
   1 -24   0    3.20    8.30
   1 -24   0   -0.30   11.10
   0 -24   0    7.10   10.80
   0 -24   0   -9.60    9.30
 -24   1   0   -7.10   12.30
  -1 -24   0   18.80   11.80
  -1 -24   0   -7.70    9.50
  -2 -24   0   99.79   17.60
  -2 -24   0  143.39   20.70
 -24   2   0   89.19   17.70
  -3 -24   0   16.00   11.20
 -24   3   0  -14.20    9.60
  -3 -24   0   -6.40    7.50
 -24   4   0    1.70   11.10
  -4 -24   0    1.20    9.60
  -4 -24   0   10.40    9.10
 -24   5   0   16.40   12.40
  -5 -24   0    9.30   10.00
  -5 -24   0  -18.40    7.30
  -6 -24   0   16.00   11.70
  -6 -24   0   32.90   12.50
 -24   6   0   -2.40   12.10
  -7 -24   0    0.70    8.10
 -24   7   0    9.50   12.30
  -7 -24   0   -2.40    9.10
  -8 -24   0   -3.50    9.70
 -24   8   0  -10.00   11.20
  -8 -24   0   10.20   11.80
  -9 -24   0   18.60    9.60
 -24   9   0   11.70   10.90
  -9 -24   0   -7.40   10.40
   9  24   0    9.50   10.00
 -10 -24   0   15.00   12.60
 -10 -24   0   17.60   10.00
  10  24   0   14.20    9.80
 -24  10   0    9.00   15.00
 -11 -24   0   -3.70    9.00
 -11 -24   0   18.50   12.40
  11  24   0   17.90    9.60
 -12 -24   0   36.90   12.90
 -12 -24   0   47.60   14.00
  12  24   0   35.30   12.70
  13  24   0   -9.50    8.90
 -13 -24   0  -10.30    9.50
 -13 -24   0   -2.80    9.50
  14  24   0   15.20    9.90
 -14 -24   0   -7.60    8.40
 -14 -24   0    3.80   11.80
 -15 -24   0  -18.50   10.80
  15  24   0  -14.40    9.20
  16  24   0   -7.30    9.90
 -16 -24   0   -0.10   10.00
 -25 -14   0   -4.20   12.50
 -14  25   0    4.20   11.60
  14 -25   0    9.70   13.60
  25  14   0   12.60   12.30
 -25 -13   0  -11.10   10.30
  13 -25   0  -11.30   12.70
  25  13   0    4.40   11.50
  12 -25   0    1.90   11.80
  25  12   0   -9.20   10.40
  25  11   0   10.60   12.70
  11 -25   0   -3.50    9.60
 -10  25   0   10.30    7.40
  25  10   0    6.40   11.10
  10 -25   0   -8.20   10.70
   9 -25   0   44.50   23.80
   9 -25   0   -5.90   12.50
  -9  25   0   27.90   10.20
  25   9   0   21.40   12.70
   8 -25   0  -12.20   10.40
  -8  25   0    4.20    8.50
   8 -25   0   14.50   12.90
  25   8   0    1.00   11.10
   7 -25   0   77.19   18.00
  25   7   0   62.69   17.30
   7 -25   0   76.99   19.20
  -7  25   0   92.49   14.30
   6 -25   0    0.20   11.00
   6 -25   0   -5.30    8.80
  -6  25   0   -1.80    8.60
  25   6   0    9.00   11.90
  -5  25   0   16.00    9.00
   5 -25   0    4.00   12.20
  25   5   0   44.80   14.70
   5 -25   0   22.00   13.50
  -4  25   0    9.10    8.60
   4 -25   0   -3.20    8.60
  25   4   0    1.10   10.20
  -3  25   0    1.10    7.80
   3 -25   0   10.10   12.50
  25   3   0    9.20   12.60
   3 -25   0   10.30   12.80
   2 -25   0   -8.30   10.20
   2 -25   0  -17.60    9.50
  25   2   0    2.00   11.80
   1 -25   0   46.90   13.70
   1 -25   0   35.80   13.20
   0 -25   0   -6.10   10.10
   0 -25   0    1.30   10.50
  -1 -25   0   11.80    9.00
 -25   1   0   19.50   14.10
  -1 -25   0   18.50   11.20
 -25   2   0    0.80   11.70
  -2 -25   0    1.70    9.80
  -2 -25   0   -2.50    8.40
 -25   3   0  -19.90    9.20
  -3 -25   0    2.90    9.20
  -3 -25   0   19.30   10.80
 -25   4   0   -6.20   13.50
  -4 -25   0   -7.20    9.60
  -4 -25   0   -4.50    9.00
  -5 -25   0    4.40   10.00
  -5 -25   0   30.70   12.90
  -6 -25   0    2.30   10.60
  -6 -25   0  -10.30    8.50
  -7 -25   0   51.99   13.60
  -7 -25   0    5.00   11.60
  -8 -25   0    3.80    9.00
  -8 -25   0   -5.10    8.60
   8  25   0  -16.30    7.00
   9  25   0  -14.70    9.10
  -9 -25   0   22.90   11.70
  -9 -25   0   13.80   12.40
 -10 -25   0  -12.20    9.50
 -10 -25   0    6.00    9.90
  10  25   0  -16.30    8.70
  11  25   0   17.30   10.60
 -11 -25   0    8.20   11.20
 -11 -25   0   35.20   10.30
  12  25   0   -7.80    8.30
 -12 -25   0   25.00   13.60
 -12 -25   0    2.40   10.50
  13  25   0   16.60   12.50
 -13 -25   0    9.70   10.30
 -13 -25   0   33.70   12.40
 -14 -25   0   34.10   12.30
 -14 -25   0    8.00   10.20
  14  25   0    7.00   11.20
  12 -26   0   -2.70   12.60
  26  12   0   22.80   13.90
 -12  26   0   25.90   18.70
  26  11   0   -6.00   11.90
  11 -26   0   -6.00   12.30
  10 -26   0   16.20   13.70
  26  10   0    4.00   12.70
   9 -26   0  -17.70   10.50
  26   9   0   -4.30   12.30
  -9  26   0  -19.80    7.30
   8 -26   0   41.80   14.70
  -8  26   0   43.50   11.70
  26   8   0   24.80   15.20
   7 -26   0   -1.60   13.00
   7 -26   0    1.80   11.90
  26   7   0   13.10   11.90
  -7  26   0    5.10    9.20
  -6  26   0   -8.30    8.60
   6 -26   0    2.20   11.60
   6 -26   0    4.20   11.70
  26   6   0    1.20   10.40
   5 -26   0    3.20   11.10
   5 -26   0   -9.70   10.40
  26   5   0    4.80   12.00
  -5  26   0   -1.60    8.20
   4 -26   0   -3.60   10.90
  26   4   0   10.20   14.20
   4 -26   0    8.40   12.70
  -4  26   0   10.10    8.40
  -3  26   0    0.80    7.50
  26   3   0  -15.90   10.20
   3 -26   0    5.10   10.90
   3 -26   0  -30.70    9.80
   2 -26   0   -1.10   11.90
   2 -26   0    8.40   12.10
  26   2   0   14.80   10.70
   1 -26   0    2.40   12.00
   1 -26   0   -4.00   10.80
   0 -26   0   74.19   16.40
   0 -26   0   52.99   15.30
  -1 -26   0   16.20   12.10
  -1 -26   0  -26.30    7.00
  -2 -26   0  -15.50    9.40
  -2 -26   0    9.80   10.10
  -3 -26   0  -25.20    7.10
  -3 -26   0  -18.80    8.00
  -4 -26   0   43.10   13.30
  -4 -26   0   22.60   11.40
  -5 -26   0   -4.60    9.80
  -5 -26   0   14.60   10.00
  -6 -26   0  -11.00    9.60
  -6 -26   0   43.70   13.80
  -7 -26   0    4.60   10.60
  -7 -26   0   -0.30   10.40
  -8 -26   0    0.20   11.10
  -8 -26   0   -5.40   10.20
  -9 -26   0   -8.70    8.70
  -9 -26   0    5.70   10.50
 -10 -26   0  112.29   18.40
  10  26   0  145.09   18.50
 -10 -26   0   72.19   16.30
 -11 -26   0   21.20   13.80
 -11 -26   0   12.60   10.40
  11  26   0    7.20   10.10
  12  26   0   28.50   11.20
 -12 -26   0  -17.80    9.20
 -12 -26   0   -8.80    9.80
  27  10   0  -10.70   12.40
  10 -27   0   29.50   13.40
  27   9   0   31.10   15.20
   9 -27   0    7.80   14.00
   8 -27   0    0.80   10.10
  27   8   0    2.40   14.30
  -8  27   0    0.60    8.40
   7 -27   0   20.60   13.30
  27   7   0   20.60   15.40
  -7  27   0   23.80   11.30
  27   6   0   12.00   14.30
   6 -27   0  -13.80   11.90
  -6  27   0    6.30    9.80
   5 -27   0   21.70   13.40
  27   5   0   11.60   13.50
   5 -27   0   47.20   18.20
  -5  27   0   40.70   10.80
   4 -27   0    3.20   12.40
  -4  27   0   -9.50    7.80
   4 -27   0  -11.50   11.20
  27   4   0  -13.40   11.90
  27   3   0    3.50   12.00
   3 -27   0   11.90   12.00
   3 -27   0   32.80   14.50
  27   2   0    3.40   12.20
   2 -27   0   12.70   10.50
   2 -27   0    3.30   10.40
   1 -27   0   -3.30   10.00
   1 -27   0    2.70   12.10
   0 -27   0   -1.40   11.80
   0 -27   0  -11.80    9.30
  -1 -27   0   21.50   12.40
  -1 -27   0    6.40   10.80
  -2 -27   0    2.40   11.20
  -3 -27   0    4.80   10.80
  -3 -27   0   -3.60   12.40
  -4 -27   0   -8.60    9.60
  -4 -27   0   -7.00   11.30
  -5 -27   0   17.90   11.60
  -5 -27   0   15.80   12.00
  -6 -27   0   -0.80   12.40
  -6 -27   0    0.00   10.90
  -7 -27   0    2.20   11.50
  -7 -27   0   15.80   13.80
  -8 -27   0    2.00   12.40
  -8 -27   0    1.50   11.40
  -9 -27   0   32.40   14.90
  -9 -27   0   23.20   12.50
 -10 -27   0   25.10   12.80
 -10 -27   0  -14.50   13.10
   7 -28   0   33.80   15.80
  28   7   0    1.20   11.90
  -6  28   0   17.10    9.80
  28   6   0   29.30   15.50
   6 -28   0   35.90   16.50
  28   5   0   19.90   14.50
  -5  28   0    6.50    9.40
   5 -28   0  -22.00   12.50
  28   4   0   16.90   15.10
   4 -28   0   -5.90   13.00
  28   3   0   12.70   13.60
   3 -28   0   -1.20   12.60
   2 -28   0  -11.20   11.00
  28   2   0    2.50   12.60
   2 -28   0   -5.70   13.50
  28   1   0   13.60   12.40
   1 -28   0    9.60   13.30
   1 -28   0  -23.30    9.80
   0 -28   0   -8.10   11.80
   0 -28   0   11.20   11.50
  -1 -28   0   12.30   13.10
  -1 -28   0    0.90   12.90
  -2 -28   0   10.00   11.60
  -2 -28   0  -24.50   12.00
  -3 -28   0   -1.00   11.90
  -3 -28   0   -0.90   12.50
  -4 -28   0   -4.30   10.90
  -4 -28   0   10.90   14.30
  -5 -28   0  -29.90   11.50
  -5 -28   0   16.70   13.30
  -6 -28   0   27.70   14.20
  -6 -28   0   35.80   15.20
  -7 -28   0   -9.80   10.40
  -7 -28   0   -1.00   10.60
   0   0  -1   -0.10    0.30
   0   0  -1    0.90    0.60
   0   0   1   -1.60    0.90
   0   0   1    1.00    1.30
   0  -1  -1 3150.48   68.79
  -1   0   1 3390.96   68.89
   0  -1   1 3450.05   68.59
   0   1   1 3530.85   70.69
   1   0   1 3458.95   68.19
   0   1   1 3400.16   69.19
   1   0   1 3357.26   70.19
   1  -1  -1   40.90    3.40
  -1  -1  -1   22.20    3.70
  -1  -1  -1   31.80    3.10
   1   1   1   32.70    3.10
  -1   1   1   45.30    4.40
  -1   1   1   37.70    3.40
   1   1   1   25.90    3.80
  -1  -1   1   37.60    2.20
   1  -2  -1  553.64   16.20
   1  -2  -1  558.34   15.70
   2   1  -1  540.75   12.90
  -2  -1  -1  593.54   17.00
  -2  -1  -1  594.34   14.90
   2   1   1  588.94   14.90
   2   1   1  558.84   16.70
  -1   2   1  576.34   16.20
  -1   2   1  576.14   15.80
   0  -2  -1 1539.65   36.70
  -2   0  -1 1597.54   34.10
   0  -2  -1 1587.14   35.60
   0   2   1 1596.94   35.60
   0   2   1 1644.94   36.90
   2   0   1 1637.94   34.20
   2   0   1 1629.44   36.70
  -2   1  -1  110.79    4.90
   2  -1  -1  123.59    6.20
  -2   1  -1  121.19    4.40
   2  -1  -1  122.29    6.00
  -1  -2  -1  121.39    6.00
  -2   1   1  115.49    5.90
   1   2   1  122.49    6.30
   1   2   1  128.09    7.40
  -2   1   1  122.69    6.40
  -2  -2  -1  557.84   17.50
  -2   2  -1  523.15   12.60
   2  -2  -1  505.15   17.40
   2  -2  -1  538.35   15.80
  -2  -2  -1  552.84   15.30
   2  -2   1  546.75   13.60
   2   2   1  541.05   17.20
  -2   2   1  487.55   17.10
  -2   2   1  558.74   15.90
   2  -3  -1 2026.90   45.60
  -3  -2  -1 2018.00   46.70
  -3  -2  -1 2003.80   44.20
  -2   3  -1 1991.80   41.00
   2  -3  -1 1934.31   45.70
   3   2   1 1900.41   43.80
  -2   3   1 2032.40   45.60
   3   2   1 1958.00   46.60
   2  -3   1 1987.20   42.10
  -2   3   1 2032.40   45.70
   1  -3  -1 3023.90   63.69
   1  -3  -1 2994.30   64.59
  -3  -1  -1 2978.30   62.09
  -3  -1  -1 2957.60   64.69
  -1   3   1 2821.92   63.99
   1  -3   1 2966.50   58.79
  -1   3   1 3025.30   63.79
   3   1   1 2851.61   64.49
   0  -3  -1 1835.52   44.50
   0  -3  -1 2025.60   43.90
   0   3   1 1963.60   44.80
   0   3   1 1943.91   43.90
  -1  -3  -1 3446.76   76.89
  -1  -3  -1 3688.83   75.59
   1   3   1 3535.15   75.29
  -3   1   1 3563.34   76.09
   1   3   1 3675.23   77.39
   3  -2  -1    8.10    4.30
   3  -2  -1    7.00    4.40
  -2  -3  -1   11.20    5.60
  -3   2  -1    5.10    3.60
  -2  -3  -1    2.10    4.00
   2   3   1    8.20    5.10
   2   3   1    2.90    4.30
   3  -2   1    9.00    4.10
  -3   2   1    4.20    4.30
   3  -3  -1  542.75   17.80
  -3  -3  -1  553.54   18.90
   3   3  -1  516.55   12.50
   3  -3  -1  521.25   17.60
  -3  -3  -1  542.05   16.80
  -3   3  -1  508.05   14.60
   3   3   1  514.15   18.50
   3   3   1  539.75   16.60
   3  -3   1  535.75   15.60
  -4  -3  -1 2887.41   66.19
   3  -4  -1 2955.20   65.69
  -4  -3  -1 2934.31   63.69
  -3   4  -1 2889.11   61.19
   3  -4  -1 2949.30   65.49
   3  -4   1 2902.11   62.49
   4   3   1 2888.71   66.29
  -3   4   1 2908.41   65.49
   1  -4  -1 6176.38  132.09
   1  -4  -1 6661.73  131.49
   4   1   1 6292.77  132.19
  -1   4   1 6318.97  131.09
   0  -4  -1 4311.37   89.49
   0  -4  -1 4213.58   90.79
   0   4   1 4248.98   90.79
   0  -4   1 4281.97   84.09
   0   4   1 4099.39   89.09
  -1  -4  -1 1861.91   42.10
  -1  -4  -1 1792.02   43.50
  -1  -4   1 1758.42   37.40
   1   4   1 1746.53   41.40
   1   4   1 1775.72   43.30
  -2  -4  -1 6011.50  125.99
   2   4  -1 6093.39  118.79
   2   4   1 5942.91  123.59
   2   4   1 6024.50  125.99
  -2  -4   1 5962.00  119.09
  -4   2   1 5979.70  125.09
   3   4  -1 1195.68   25.40
  -4   3  -1 1114.59   34.30
   4  -3  -1 1163.38   31.10
  -3  -4  -1 1207.28   32.10
  -3  -4  -1 1123.49   29.60
   3   4   1 1163.28   31.80
   4  -3   1 1194.28   29.60
   3   4   1 1091.39   29.10
  -4   3   1 1152.98   31.10
  -3  -4   1 1186.48   25.30
  -4   4  -1   81.09    6.20
   4   4  -1   73.49    4.80
   4  -4  -1   70.99    7.80
  -4  -4  -1   86.59    9.30
  -4  -4  -1   78.79    7.00
   4  -4  -1   86.19    8.30
  -4   4   1   78.39    8.50
   4   4   1   84.89    8.70
   4  -4   1   88.89    7.10
  -5  -4  -1 1012.90   29.30
   5   4  -1  975.90   23.80
   4  -5  -1  925.51   27.90
   4  -5  -1  955.00   28.40
  -4   5  -1  958.40   24.90
  -5  -4  -1  967.80   26.60
  -4   5   1  948.61   28.20
   4  -5   1  967.60   26.20
   5   4   1  993.40   29.20
   3  -5  -1 1211.08   33.00
  -5  -3  -1 1182.48   30.50
   3  -5  -1 1257.77   32.90
  -5  -3  -1 1201.98   33.10
  -3   5  -1 1188.28   28.30
  -3   5   1 1184.68   32.10
   5   3   1 1186.08   33.10
   3  -5   1 1183.28   29.50
   2  -5  -1 3821.82   85.69
   2  -5  -1 3883.31   85.19
  -2   5  -1 3909.01   79.59
   5   2   1 3800.12   85.89
  -2   5   1 3882.01   84.99
  -2   5   1 4109.69   85.99
   2  -5   1 3976.00   81.29
   0  -5  -1 9999.00  204.28
  -2  -5  -1 5704.63  117.79
   2   5  -1 5752.02  112.89
  -5   2  -1 5664.53  117.59
  -2  -5  -1 5499.45  119.69
  -5   2   1 5579.24  119.19
  -2  -5   1 5505.75  113.09
   2   5   1 5564.34  119.59
   2   5   1 5764.62  117.69
  -3  -5  -1 7232.98  151.98
  -5   3  -1 7244.48  148.79
   5  -3  -1 7391.96  151.58
   3   5  -1 7332.07  144.59
  -3  -5  -1 7142.39  149.29
   3   5   1 7382.46  151.88
  -5   3   1 7194.38  151.18
   3   5   1 7171.28  148.89
  -3  -5   1 7121.89  144.69
   5  -4  -1 3427.16   74.99
  -5   4  -1 3205.18   71.09
  -4  -5  -1 3190.08   74.39
  -4  -5  -1 3404.06   72.49
   4   5  -1 3227.88   67.79
   4   5   1 3244.78   74.59
   5  -4   1 3293.97   72.59
  -5   4   1 3169.08   73.89
  -4  -5   1 3173.28   67.59
  -5   5  -1  150.58    8.90
   5  -5  -1  166.78   11.00
   5   5  -1  170.08    7.70
  -5  -5  -1  172.78   11.20
  -5  -5  -1  178.28    9.90
   5   5   1  170.58   11.60
   5  -5   1  149.49    9.60
  -5   5   1  165.58   10.80
   5  -6  -1  346.57   15.90
   5  -6  -1  362.46   16.40
   6   5  -1  342.27   12.50
  -6  -5  -1  349.27   16.30
  -5   6  -1  326.57   13.40
  -6  -5  -1  393.86   15.30
   5  -6   1  345.47   14.70
   6   5   1  374.06   16.90
  -5   6   1  339.57   15.90
  -4   6  -1  131.39    7.80
   4  -6  -1  124.29    9.90
  -6  -4  -1  128.69   10.00
   6   4  -1  157.38    7.80
   4  -6  -1  155.88   10.70
  -4   6   1  150.68   10.30
   6   4   1  148.09   11.00
   4  -6   1  151.38    9.10
   3  -6  -1 1486.25   40.70
   3  -6  -1 1564.04   40.60
  -3   6  -1 1665.13   37.00
  -3   6   1 1506.95   40.00
   6   3   1 1531.85   41.20
   3  -6   1 1581.04   37.40
  -2   6  -1 5165.58  102.19
   2  -6  -1 4868.91  108.79
   2  -6  -1 5091.29  108.29
  -2   6   1 4936.21  107.79
   2  -6   1 5042.40  104.09
  -2   6   1 5126.69  108.59
   6   2   1 4973.40  109.09
   1  -6  -1   92.39    8.20
  -1   6  -1  115.19    5.10
   1  -6  -1  123.59    9.80
  -1   6   1   93.89    9.00
  -1   6   1   96.29    8.20
   1  -6   1  113.29    6.60
   0  -6  -1 3587.04   80.59
   0  -6  -1 3501.45   78.99
   0   6   1 3625.34   78.99
   0   6   1 3614.54   80.19
   0  -6   1 3621.94   74.49
  -1  -6  -1 2212.08   53.19
  -1  -6  -1 2160.38   51.29
   1   6   1 2210.18   50.99
  -1  -6   1 2119.09   47.40
  -1  -6   1 2150.98   46.60
   1   6   1 2192.58   52.69
  -2  -6  -1  518.95   19.60
  -2  -6  -1  534.65   18.20
   2   6  -1  521.75   14.40
  -6   2   1  530.05   19.20
  -2  -6   1  520.65   14.80
   2   6   1  501.75   17.50
   2   6   1  521.15   19.30
  -3  -6  -1 2935.21   67.99
  -3  -6  -1 2905.01   65.49
  -6   3  -1 2949.30   65.69
   3   6  -1 2913.61   60.89
  -3  -6   1 2830.52   61.19
   3   6   1 2770.82   64.59
  -6   3   1 2856.11   67.39
   3   6   1 2948.21   67.79
   6  -4  -1 2531.85   60.59
  -4  -6  -1 2441.96   60.09
   4   6  -1 2521.85   53.79
  -6   4  -1 2432.76   57.49
  -4  -6  -1 2544.05   58.29
   4   6   1 2521.05   60.49
   6  -4   1 2415.06   58.89
  -6   4   1 2605.64   60.69
  -4  -6   1 2459.15   53.79
   4   6   1 2441.76   57.19
  -5  -6  -1  219.98   13.30
  -6   5  -1  244.48   12.00
  -5  -6  -1  258.07   12.40
   6  -5  -1  229.68   13.40
   5   6  -1  243.58    9.80
   6  -5   1  224.18   12.60
  -5  -6   1  234.18    9.60
  -6   5   1  226.78   13.00
   5   6   1  239.58   14.00
  -6  -6  -1 2318.17   57.69
   6  -6  -1 2280.37   57.79
  -6  -6  -1 2337.37   55.19
   6   6  -1 2257.87   51.59
  -6   6  -1 2220.38   53.79
  -6   6   1 2209.18   56.99
   6   6   1 2343.07   57.99
   6  -6   1 2239.78   55.49
   6  -7  -1  234.68   14.50
  -6   7  -1  242.88   12.60
   7   6  -1  243.28   11.60
   6  -7  -1  253.17   18.30
  -7  -6  -1  230.78   14.50
  -6   7   1  238.58   14.40
   7   6   1  279.37   16.10
   6  -7   1  277.87   14.50
   5  -7  -1  416.66   18.80
   5  -7  -1  403.46   18.10
  -7  -5  -1  385.76   17.80
  -5   7  -1  372.86   14.70
   7   5  -1  407.66   14.60
   7   5   1  362.46   18.00
  -5   7   1  388.76   17.60
   5  -7   1  386.76   16.30
   7   4  -1   69.99    6.40
  -4   7  -1   62.29    5.90
   4  -7  -1   62.29    8.70
   4  -7  -1   81.99    9.80
  -4   7   1   75.39    8.90
   7   4   1   73.09    9.00
   4  -7   1   74.09    7.90
  -3   7  -1  422.36   13.60
   3  -7  -1  459.15   17.90
   3  -7  -1  383.46   17.40
  -3   7   1  404.56   16.90
   3  -7   1  385.76   14.60
   7   3   1  421.16   18.00
   2  -7  -1   23.70    6.10
  -2   7  -1   32.50    5.80
   2  -7  -1   33.30    6.40
   2  -7   1   35.80    5.20
  -2   7   1   24.00    5.60
   7   2   1   35.70    6.80
  -2   7   1   25.90    5.70
   1  -7  -1 1209.78   33.70
   1  -7  -1 1177.28   34.50
  -1   7  -1 1220.38   27.70
  -1   7   1 1236.78   34.30
   1  -7   1 1223.38   29.90
  -1   7   1 1192.78   33.10
   0  -7  -1 2932.61   70.99
   0  -7  -1 3160.88   70.29
   0  -7   1 3086.19   65.59
   0   7   1 3093.89   71.19
   0  -7   1 3094.69   66.69
   0   7   1 2997.40   69.19
  -1  -7  -1   24.90    6.20
  -1  -7  -1   37.40    6.70
  -1  -7   1   29.60    4.50
  -1  -7   1   36.80    4.80
   1   7   1   34.80    6.70
   1   7   1   24.20    5.80
  -2  -7  -1  861.71   28.10
   2   7  -1  907.21   22.90
  -2  -7  -1  901.11   26.70
  -2  -7   1  906.31   23.00
   2   7   1  849.32   25.80
   2   7   1  925.11   28.10
  -7   2   1  910.31   28.40
   3   7  -1  496.85   14.90
  -7   3  -1  495.45   18.80
  -3  -7  -1  513.45   18.40
  -3  -7  -1  498.45   20.00
   3   7   1  514.75   20.10
   3   7   1  485.65   17.70
  -7   3   1  471.75   19.40
  -3  -7   1  474.35   16.80
   4   7  -1    6.10    3.20
  -4  -7  -1   12.10    5.10
  -7   4  -1    4.60    4.20
  -4  -7  -1    9.80    5.80
   4   7   1    2.70    4.10
  -7   4   1    7.30    5.20
   4   7   1    8.80    5.50
   7  -5  -1 6309.47  134.69
  -5  -7  -1 6008.00  133.69
  -5  -7  -1 6110.69  131.19
   5   7  -1 6134.09  126.69
  -7   5  -1 6170.78  130.99
   7  -5   1 6109.89  132.79
  -5  -7   1 6185.18  126.79
   5   7   1 6302.37  134.19
  -7   5   1 6023.00  133.69
  -7   6  -1 1421.86   39.80
  -6  -7  -1 1532.45   43.20
   6   7  -1 1533.05   37.30
   7  -6  -1 1658.23   49.70
  -7   6   1 1525.15   43.30
   7  -6   1 1514.15   42.10
   6   7   1 1471.05   43.00
  -6  -7   1 1508.95   36.90
  -7   7  -1  237.18   13.20
  -7  -7  -1  225.08   13.30
   7  -7  -1  226.58   15.20
   7   7  -1  234.18   11.80
  -7  -7  -1  233.68   15.00
   7  -7   1  229.98   14.40
  -7   7   1  232.38   15.50
   7   7   1  214.98   15.20
   7  -8  -1  210.48   15.80
  -8  -7  -1  201.38   13.00
  -8  -7  -1  237.48   15.70
  -7   8  -1  218.08   12.90
   8   7  -1  221.08   12.10
  -7   8   1  208.68   15.20
  -8  -6  -1 1589.94   45.20
   8   6  -1 1547.15   40.10
   6  -8  -1 1590.44   45.70
  -6   8  -1 1599.44   41.30
  -8  -6  -1 1630.74   43.10
   6  -8  -1 1521.05   44.80
  -6   8   1 1530.15   44.40
   6  -8   1 1607.14   43.50
   8   6   1 1704.83   46.60
   5  -8  -1  583.94   23.60
   5  -8  -1  611.44   24.40
   8   5  -1  610.94   19.90
  -5   8  -1  587.54   19.80
   8   5   1  601.74   24.10
   5  -8   1  607.14   21.70
  -5   8   1  566.14   22.60
   4  -8  -1  343.97   17.50
  -4   8  -1  363.96   13.80
   4  -8  -1  354.86   18.00
   8   4   1  343.87   17.70
   4  -8   1  346.47   15.30
  -4   8   1  376.86   17.50
  -3   8  -1 1174.28   29.90
   3  -8  -1 1254.27   35.80
   3  -8  -1 1208.18   36.00
  -3   8   1 1174.18   34.40
   3  -8   1 1206.08   32.20
   8   3   1 1168.38   35.80
   2  -8  -1   17.90    6.00
   2  -8  -1   29.80    6.60
  -2   8  -1   32.40    4.40
   8   2   1   30.90    6.80
   2  -8   1   31.20    5.40
  -2   8   1   24.40    6.40
  -2   8   1   25.60    6.30
  -1   8  -1 1013.70   24.40
   1  -8  -1  991.60   30.10
   1  -8  -1  948.51   30.90
   1  -8   1  996.70   26.80
   1  -8   1  973.00   27.40
  -1   8   1 1066.09   31.30
  -1   8   1  984.70   29.40
   0  -8  -1  386.96   16.90
   0  -8  -1  399.36   18.00
   0   8   1  372.76   17.10
   0   8   1  375.16   16.30
   0  -8   1  415.16   14.10
   0  -8   1  396.76   14.70
  -1  -8  -1  311.27   14.70
  -1  -8  -1  304.57   15.80
  -1  -8   1  303.67   12.50
   1   8   1  304.97   14.40
   1   8   1  311.87   15.40
  -1  -8   1  326.57   12.20
   2   8  -1 1565.74   37.60
  -2  -8  -1 1567.34   41.70
  -2  -8  -1 1629.44   44.00
  -2  -8   1 1653.53   38.10
   2   8   1 1624.44   43.50
  -8   2   1 1603.64   44.00
  -2  -8   1 1518.85   38.10
   2   8   1 1578.64   41.10
  -8   3  -1  376.46   16.90
   3   8  -1  405.56   13.70
  -3  -8  -1  384.16   16.50
  -3  -8  -1  410.56   18.50
  -3  -8   1  397.96   14.00
   3   8   1  353.26   15.40
  -3  -8   1  386.66   13.90
   3   8   1  357.36   17.70
  -8   3   1  376.36   18.40
  -8   4  -1  231.58   13.40
  -4  -8  -1  260.97   15.40
  -4  -8  -1  234.28   13.30
   4   8  -1  227.08   10.40
   4   8   1  240.18   14.60
  -4  -8   1  239.88   10.90
  -8   4   1  267.27   15.90
   4   8   1  229.68   12.70
   5   8  -1  279.77   12.10
  -5  -8  -1  301.97   15.40
  -8   5  -1  294.67   15.40
   8  -5  -1  309.57   17.50
  -5  -8  -1  282.17   16.10
  -5  -8   1  298.67   12.50
  -8   5   1  278.67   16.10
   5   8   1  298.07   17.00
  -6  -8  -1   35.60    7.00
   6   8  -1   42.50    6.10
  -6  -8  -1   43.90    8.80
  -8   6  -1   37.30    7.50
   8  -6  -1   39.30    9.40
  -6  -8   1   32.60    5.40
  -8   6   1   37.60    8.80
   6   8   1   54.59    9.40
   8  -6   1   46.00   10.00
  -8   7  -1 1214.48   35.50
   7   8  -1 1200.28   32.50
  -7  -8  -1 1229.78   38.20
  -7  -8  -1 1252.77   36.00
   8  -7  -1 1147.19   38.10
   8  -7   1 1216.88   37.70
  -8   7   1 1168.28   37.80
  -7  -8   1 1217.48   32.10
   8   8  -1  574.34   19.70
  -8   8  -1  485.55   20.50
   8  -8  -1  569.14   25.00
  -8  -8  -1  527.65   21.60
  -8  -8  -1  507.85   23.00
  -8   8   1  532.65   23.50
   8   8   1  526.65   23.80
   8  -8   1  493.35   22.20
  -9  -8  -1 1568.04   46.80
  -8   9  -1 1614.34   43.90
  -9  -8  -1 1635.84   45.30
   9   8  -1 1621.74   42.60
   8  -9  -1 1543.15   47.90
   8  -9   1 1601.44   46.70
   9   8   1 1572.64   47.80
  -8   9   1 1584.84   47.40
  -9  -7  -1   97.29   11.80
   7  -9  -1   76.19   10.80
  -9  -7  -1   95.29   11.00
   9   7  -1   94.99    9.10
   7  -9  -1   88.09   11.60
  -7   9  -1   78.19    9.40
  -7   9   1   94.79   11.60
   7  -9   1   80.49   10.80
   9   7   1   79.29   11.60
   6  -9  -1  617.84   25.70
  -6   9  -1  607.64   21.60
   9   6  -1  632.34   21.50
   6  -9  -1  595.74   25.00
  -6   9   1  586.94   24.50
   9   6   1  654.43   26.10
   6  -9   1  568.84   26.30
   5  -9  -1 1067.89   34.70
   9   5  -1 1002.90   29.80
  -5   9  -1 1052.89   29.40
   5  -9  -1 1042.70   34.40
  -5   9   1 1018.20   33.20
   5  -9   1 1045.80   31.90
  -4   9  -1  239.98   11.90
   4  -9  -1  238.28   14.90
   4  -9  -1  232.98   15.50
   9   4   1  232.98   17.70
  -4   9   1  247.68   14.70
   4  -9   1  254.87   13.70
   3  -9  -1  101.49   11.30
   3  -9  -1   92.39   10.70
  -3   9  -1   97.39    7.60
  -3   9   1   97.69   10.80
   9   3   1  114.39   12.40
   3  -9   1  100.89    9.20
   2  -9  -1  475.95   21.10
  -2   9  -1  484.55   15.70
   2  -9   1  463.25   17.70
  -2   9   1  502.25   20.00
  -2   9   1  517.75   21.40
   2  -9   1  509.05   18.70
  -1   9  -1   54.79    5.50
   1  -9  -1   43.60    8.20
   1  -9  -1   68.59    9.60
  -1   9   1   76.19    9.80
   1  -9   1   62.49    7.30
  -1   9   1   63.49    8.70
   1  -9   1   55.39    7.10
   0  -9  -1  166.68   11.90
   0  -9  -1  154.88   12.50
   0   9   1  147.09   10.80
   0  -9   1  157.98    9.70
   0  -9   1  159.48   10.00
   0   9   1  165.98   12.20
  -1  -9  -1  177.58   13.10
  -1  -9  -1  192.58   12.60
  -1  -9   1  175.38    9.90
  -1  -9   1  174.18   10.30
   1   9   1  171.38   11.90
   1   9   1  178.38   12.90
   2   9  -1   17.90    4.50
  -2  -9  -1   14.60    6.90
  -2  -9   1   17.00    4.80
   2   9   1   19.90    6.80
  -2  -9   1   17.20    4.70
   2   9   1   11.50    5.50
  -9   3  -1  369.16   18.20
  -3  -9  -1  337.27   18.10
   3   9  -1  337.47   13.60
  -3  -9  -1  344.87   16.80
   3   9   1  357.06   18.10
  -3  -9   1  356.46   14.00
   3   9   1  351.66   16.20
  -3  -9   1  366.56   14.50
  -9   3   1  363.96   18.50
  -4  -9  -1  265.37   15.20
  -9   4  -1  250.37   15.30
  -4  -9  -1  236.78   15.30
   4   9  -1  266.77   12.00
  -4  -9   1  262.77   12.40
  -9   4   1  304.87   17.10
   4   9   1  260.47   15.90
   4   9   1  273.67   13.90
  -4  -9   1  256.27   12.20
  -5  -9  -1 1309.97   39.70
  -5  -9  -1 1268.27   37.20
   5   9  -1 1257.77   33.10
  -9   5  -1 1302.57   38.10
  -5  -9   1 1257.57   33.60
   5   9   1 1363.96   40.00
  -9   5   1 1207.18   39.20
   6   9  -1   75.89    7.90
  -6  -9  -1   78.19   10.30
   9  -6  -1   85.29   12.10
  -9   6  -1   95.69   11.40
  -6  -9  -1   78.99   11.20
  -9   6   1   64.99   10.00
  -6  -9   1   60.39    7.10
   7   9  -1  157.58   10.30
  -7  -9  -1  150.38   12.60
   9  -7  -1  133.79   14.40
  -7  -9  -1  162.58   13.40
  -9   7  -1  145.69   12.30
   9  -7   1  150.88   13.80
  -9   7   1  155.88   13.40
  -7  -9   1  144.59    9.90
   7   9   1  152.08   13.80
  -8  -9  -1  226.18   14.90
  -9   8  -1  212.38   14.20
   8   9  -1  207.28   12.30
   9  -8  -1  235.78   16.50
  -8  -9  -1  210.78   15.40
   8   9   1  208.58   15.90
  -9   8   1  204.48   15.20
   9  -8   1  207.48   15.00
   9   9  -1   47.40    7.60
  -9   9  -1   44.40    8.20
  -9  -9  -1   50.19    9.30
  -9  -9  -1   51.59   10.40
   9  -9  -1   34.00    9.30
   9   9   1   44.40    9.40
  -9   9   1   46.50   10.20
   9  -9   1   48.60   10.00
 -10  -9  -1    1.80    5.30
  10   9  -1    8.80    5.00
   9 -10  -1    0.40    6.80
 -10  -9  -1   -5.10    4.90
  -9  10  -1   -9.20    4.50
  10   9   1    4.00    6.20
   9 -10   1   -2.30    6.30
  -9  10   1   -0.80    6.30
   8 -10  -1   31.00    9.40
  10   8  -1   16.00    5.60
   8 -10  -1   19.00    7.40
  -8  10  -1   20.30    6.60
 -10  -8  -1   30.40    7.40
 -10  -8  -1   21.00    7.40
  10   8   1   18.90    7.80
   8 -10   1   17.30    7.50
  -8  10   1   23.60    8.60
  -7  10  -1  148.19   11.50
   7 -10  -1  135.79   13.20
   7 -10  -1  150.88   13.80
  10   7  -1  148.19   11.20
  -7  10   1  142.49   13.10
  10   7   1   99.39   12.70
   7 -10   1  156.08   12.70
   6 -10  -1  102.19   12.70
  10   6  -1  110.89    9.80
  -6  10  -1  102.59    9.40
   6 -10  -1  100.49   12.80
  10   6   1   90.59   11.80
  -6  10   1  102.09   12.40
   6 -10   1  108.59   12.10
   5 -10  -1  340.17   19.20
  -5  10  -1  297.47   14.20
   5 -10  -1  318.37   18.50
  10   5  -1  309.17   15.20
  10   5   1  319.37   18.70
   5 -10   1  280.57   22.70
  -5  10   1  328.37   18.10
  -4  10  -1   30.10    6.00
   4 -10  -1   43.50    9.30
   4 -10  -1   40.60    9.30
   4 -10   1   34.30    7.40
  10   4   1   36.80    8.00
  -4  10   1   30.70    7.50
  -3  10  -1  236.48   11.20
   3 -10  -1  224.08   14.80
   3 -10  -1  213.68   15.70
  10   3   1  210.08   15.60
   3 -10   1  234.98   13.40
  -3  10   1  223.58   14.60
   2 -10  -1 1369.46   41.70
  -2  10  -1 1367.36   34.30
   2 -10  -1 1405.46   40.90
  -2  10   1 1360.76   40.70
   2 -10   1 1368.06   38.30
   2 -10   1 1415.86   37.80
  -2  10   1 1446.56   40.30
   1 -10  -1  323.37   17.00
  -1  10  -1  331.57   12.50
   1 -10  -1  361.16   19.00
   1 -10   1  308.87   15.20
   1 -10   1  339.77   14.90
  -1  10   1  334.17   17.90
  -1  10   1  313.67   16.10
   0 -10  -1  319.77   17.00
   0 -10  -1  305.67   17.70
   0  10   1  268.17   14.80
   0 -10   1  315.87   14.20
   0 -10   1  290.47   14.30
  -1 -10  -1  372.76   18.90
  -1 -10  -1  333.67   16.90
   1  10   1  306.67   15.60
  -1 -10   1  318.97   14.90
  -1 -10   1  332.27   14.30
  -2 -10  -1   11.80    6.10
   2  10  -1   17.80    4.80
  -2 -10  -1   12.60    7.00
  -2 -10   1   12.40    4.90
   2  10   1   12.30    6.30
  -2 -10   1   14.50    5.10
   3  10  -1   86.49    8.00
  -3 -10  -1   81.19   11.70
  -3 -10  -1   57.89    9.10
 -10   3  -1   66.49   10.00
  -3 -10   1   59.39    7.30
   3  10   1   54.49    8.40
 -10   3   1   52.79    9.40
  -3 -10   1   60.49    7.50
  -4 -10  -1    6.10    5.80
  -4 -10  -1    8.30    6.70
   4  10  -1    5.70    4.00
 -10   4  -1    8.10    6.40
  -4 -10   1   15.40    5.30
   4  10   1   17.00    7.70
 -10   4   1   20.00    7.30
  -4 -10   1   20.60    5.40
   4  10   1   13.50    5.50
   5  10  -1  413.86   15.90
  -5 -10  -1  380.86   18.30
  -5 -10  -1  368.16   19.80
 -10   5  -1  390.06   19.50
   5  10   1  414.66   20.40
 -10   5   1  431.96   21.30
  -5 -10   1  370.06   15.80
  -5 -10   1  384.06   16.10
 -10   6  -1  231.48   15.10
  -6 -10  -1  200.88   15.40
  -6 -10  -1  229.58   14.30
   6  10  -1  227.38   12.00
  -6 -10   1  202.08   11.80
 -10   6   1  209.28   15.30
   6  10   1  230.68   16.00
   7  10  -1   22.60    5.80
  -7 -10  -1   14.90    6.60
  -7 -10  -1   11.90    6.50
 -10   7  -1   18.20    6.70
  10  -7  -1   16.70    7.70
 -10   7   1   20.10    7.90
   7  10   1   32.20    8.80
  -7 -10   1   19.70    5.20
  -8 -10  -1  227.18   14.70
  10  -8  -1  229.38   16.80
   8  10  -1  192.48   12.20
 -10   8  -1  213.08   14.00
  -8 -10  -1  195.38   15.70
  -8 -10   1  212.18   12.30
 -10   8   1  204.78   15.90
   8  10   1  217.48   16.30
  10  -8   1  195.18   15.40
  -9 -10  -1   40.30    8.40
   9  10  -1   49.80    8.00
  -9 -10  -1   35.20    9.40
  10  -9  -1   52.79   11.60
 -10   9  -1   49.80    9.20
   9  10   1   37.00    9.40
 -10   9   1   48.70   10.60
  10  -9   1   54.19   11.10
 -10 -10  -1   61.59   10.90
 -10 -10  -1   45.30    9.60
  10 -10  -1   35.50   10.00
  10  10  -1   45.70    7.90
 -10  10  -1   39.30    9.00
  10  10   1   43.70    9.60
  10 -10   1   45.70   10.40
 -10  10   1   61.99   11.30
 -11 -10  -1   15.90    7.30
  11  10  -1   14.40    6.00
 -11 -10  -1   16.80    7.80
 -10  11  -1    7.70    6.80
  10 -11  -1   23.50    9.40
  10 -11   1    9.90    8.00
 -10  11   1   14.70    8.00
  11  10   1   13.70    7.90
 -11  -9  -1   71.79   10.80
   9 -11  -1   50.79   10.60
  -9  11  -1   66.59   10.00
   9 -11  -1   70.59   11.70
  11   9  -1   80.29    9.90
  -9  11   1   53.89   10.70
   9 -11   1   54.39   11.30
  11   9   1   67.89   12.00
   8 -11  -1  276.57   18.80
 -11  -8  -1  261.87   16.30
  -8  11  -1  250.87   15.20
   8 -11  -1  246.28   18.00
  11   8  -1  240.98   14.90
  -8  11   1  273.57   17.80
  11   8   1  301.27   19.10
   8 -11   1  285.77   18.00
  11   7  -1   -7.50    3.90
   7 -11  -1    2.40    6.00
  -7  11  -1    1.00    4.80
   7 -11  -1    7.90    6.10
   7 -11   1    5.60    6.50
  -7  11   1   19.40    8.20
  11   7   1    7.30    7.00
  11   6  -1  100.69   10.10
   6 -11  -1   95.59   12.50
  -6  11  -1   95.79    9.20
   6 -11  -1   99.49   12.80
  -6  11   1  111.59   13.40
   6 -11   1  103.99   12.00
  11   6   1   98.69   12.70
   5 -11  -1  229.68   16.00
  11   5  -1  229.58   13.70
  -5  11  -1  231.98   12.70
   5 -11  -1  238.38   17.10
  -5  11   1  221.88   15.70
  11   5   1  235.08   16.50
   5 -11   1  236.78   14.80
  -4  11  -1  116.79    9.40
   4 -11  -1  135.09   14.20
   4 -11  -1  139.39   13.70
   4 -11   1  110.89   13.10
  -4  11   1  122.69   13.00
  11   4   1  127.59   14.50
  -3  11  -1 1231.68   33.20
   3 -11  -1 1280.27   40.00
   3 -11  -1 1305.87   41.10
  -3  11   1 1312.67   39.10
   3 -11   1 1273.57   36.90
   3 -11   1 1241.28   37.30
  11   3   1 1309.67   41.10
   2 -11  -1  114.89   13.00
   2 -11  -1  119.19   13.20
  -2  11  -1  115.19    8.50
   2 -11   1  123.99   11.10
   2 -11   1  118.09   10.60
  -2  11   1  130.79   11.60
  -2  11   1  120.39   12.90
  -1  11  -1 1434.96   35.90
   1 -11  -1 1539.85   44.00
   1 -11  -1 1475.25   44.60
  -1  11   1 1464.05   41.70
   1 -11   1 1444.86   39.70
  -1  11   1 1477.55   43.50
   1 -11   1 1488.95   40.80
   0 -11  -1  203.78   14.30
   0  11  -1  231.38   10.30
   0 -11  -1  224.78   15.60
   0  11   1  225.98   15.30
   0 -11   1  200.98   12.80
   0  11   1  230.58   14.00
   0 -11   1  233.88   13.00
  -1 -11  -1  181.28   14.10
  -1 -11  -1  183.38   14.50
   1  11   1  185.08   14.00
  -1 -11   1  197.68   12.40
  -1 -11   1  187.48   11.70
   1  11   1  200.18   13.00
  -2 -11  -1   19.80    7.20
  -2 -11  -1    7.00    6.10
  -2 -11   1   12.00    5.30
  -2 -11   1   15.10    5.10
   2  11   1   -1.30    4.90
   2  11   1    5.50    5.30
  -3 -11  -1   45.10    8.80
 -11   3  -1   30.20    8.10
   3  11  -1   45.70    6.40
  -3 -11  -1   51.79   10.00
 -11   3   1   36.20    8.90
  -3 -11   1   34.10    6.60
   3  11   1   37.40    8.40
  -3 -11   1   44.20    7.10
   3  11   1   17.10    6.70
  -4 -11  -1    2.20    5.90
   4  11  -1    1.30    3.90
  -4 -11  -1    5.40    6.30
 -11   4  -1   -0.10    5.40
  -4 -11   1   -1.00    4.40
   4  11   1    8.20    4.90
   4  11   1   -2.00    5.50
  -4 -11   1    0.00    3.80
 -11   4   1    1.30    6.20
 -11   5  -1 1517.25   45.30
   5  11  -1 1476.25   39.50
  -5 -11  -1 1519.65   43.90
  -5 -11  -1 1546.45   46.40
 -11   5   1 1550.64   47.40
   5  11   1 1515.45   45.50
  -5 -11   1 1544.75   40.90
  -5 -11   1 1475.55   40.80
   6  11  -1    7.90    4.50
 -11   6  -1   -0.60    5.10
  -6 -11  -1   -6.80    5.30
  -6 -11  -1    9.40    5.80
  -6 -11   1    6.50    4.80
   6  11   1    0.10    5.90
 -11   6   1   -1.80    6.30
  -6 -11   1    2.80    4.60
  -7 -11  -1   90.59   12.20
   7  11  -1   80.39    9.10
  -7 -11  -1   88.39   11.70
 -11   7  -1   83.69   11.20
   7  11   1   72.69   11.50
  -7 -11   1   86.29    9.70
 -11   7   1   74.59   11.60
  -7 -11   1   72.69    8.60
   8  11  -1  293.47   14.90
  -8 -11  -1  270.07   17.30
  -8 -11  -1  301.77   18.70
 -11   8  -1  277.07   17.20
  -8 -11   1  280.77   14.60
   8  11   1  290.37   19.00
 -11   8   1  265.07   18.90
  -9 -11  -1  234.98   17.10
  11  -9  -1  250.57   19.40
  -9 -11  -1  251.67   17.20
   9  11  -1  279.67   15.00
 -11   9  -1  298.27   17.30
   9  11   1  258.27   18.60
  -9 -11   1  281.57   14.60
 -11   9   1  249.28   18.60
  11  -9   1  269.87   18.60
 -10 -11  -1    7.10    6.50
  10  11  -1   -4.30    4.80
 -10 -11  -1   10.10    6.60
 -11  10  -1    2.90    6.10
  11 -10  -1   -2.40    7.20
  11 -10   1    0.70    7.40
  10  11   1   -4.30    6.40
 -11  10   1   10.90    7.20
  11  11  -1  318.67   17.60
 -11  11  -1  303.97   18.50
 -11 -11  -1  308.37   20.30
 -11 -11  -1  341.57   20.20
  11 -11  -1  307.67   22.00
  11  11   1  334.57   21.60
  11 -11   1  330.97   21.30
  11 -12  -1  228.98   20.30
 -12 -11  -1  215.28   16.60
  12  11  -1  247.68   16.60
  11 -12  -1  214.58   18.00
 -11  12  -1  233.48   16.80
 -11  12   1  234.28   18.10
  12  11   1  226.78   18.50
  11 -12   1  217.18   18.90
  10 -12  -1    6.20    8.30
  10 -12  -1    6.10    6.60
 -12 -10  -1   12.30    7.50
 -10  12  -1   11.50    6.90
  10 -12   1    9.70    7.50
  12  10   1   12.60    7.90
   9 -12  -1   66.39   11.80
  12   9  -1   57.49    9.30
 -12  -9  -1   57.29   10.00
   9 -12  -1   56.49   14.90
  -9  12  -1   84.59   11.40
  -9  12   1   64.39   11.20
  12   9   1   52.39   11.50
   9 -12   1   88.19   12.90
   8 -12  -1  143.69   16.20
  12   8  -1  141.49   14.00
   8 -12  -1  144.79   16.40
  -8  12  -1  145.59   12.00
  -8  12   1  147.19   13.90
  12   8   1  116.09   14.70
   8 -12   1  148.89   14.30
  -7  12  -1  111.89   10.80
  12   7  -1   79.29   10.40
   7 -12  -1   74.89   12.60
   7 -12  -1   81.79   12.50
   7 -12   1  122.59   11.90
  12   7   1   82.89   12.60
  -7  12   1  104.49   13.40
  12   6  -1  974.60   31.90
   6 -12  -1  974.10   36.20
  -6  12  -1  957.50   29.80
   6 -12  -1  936.71   35.20
  -6  12   1  959.20   34.20
   6 -12   1  899.01   32.60
  12   6   1 1000.10   36.10
  -5  12  -1   65.99    8.40
  12   5  -1   56.09    8.40
   5 -12  -1   56.09   10.70
   5 -12  -1   48.20    9.70
   5 -12   1   49.40    9.40
  12   5   1   70.79   12.10
  -5  12   1   53.99   10.00
   4 -12  -1   63.89   11.20
   4 -12  -1   55.59   10.50
  -4  12  -1   77.39    8.30
  12   4   1   85.89   11.90
   4 -12   1   70.09   10.20
  -4  12   1   57.39    9.60
   4 -12   1   61.99    9.60
  -3  12  -1 1977.20   48.30
   3 -12  -1 2030.70   57.19
   3 -12  -1 2049.59   56.29
   3 -12   1 1892.21   52.79
  12   3   1 2081.99   57.59
   3 -12   1 1955.30   52.49
  -3  12   1 2033.40   54.49
  -2  12  -1  390.66   15.20
   2 -12  -1  359.26   20.70
   2 -12  -1  386.66   20.00
   2 -12   1  387.66   18.50
  -2  12   1  390.96   19.00
   2 -12   1  396.26   18.80
  -2  12   1  382.56   19.80
  -1  12  -1   99.29    7.80
   1 -12  -1  119.29   11.90
   1 -12  -1  122.89   14.00
   1 -12   1  116.49   11.10
  -1  12   1  103.99   11.90
  -1  12   1  117.89   13.00
   0 -12  -1  175.98   14.10
   0 -12  -1  177.38   14.80
   0  12   1  174.28   14.50
   0 -12   1  165.78   12.30
   0  12   1  169.58   13.20
  -1 -12  -1  282.67   16.70
  -1 -12  -1  311.57   18.40
   1  12   1  289.77   17.80
  -1 -12   1  294.97   15.40
   1  12   1  283.17   15.80
  -2 -12  -1   33.40    8.60
  -2 -12  -1   25.20    7.40
  -2 -12   1   51.79    8.20
   2  12   1   43.20    8.50
   2  12   1   32.00    8.00
  -3 -12  -1    7.60    5.90
 -12   3  -1    4.50    7.30
  -3 -12  -1    0.10    6.10
   3  12  -1    2.70    4.20
   3  12   1    4.10    5.30
  -3 -12   1    7.00    4.80
  -3 -12   1    1.60    4.90
   3  12   1    4.90    6.10
 -12   3   1    3.90    6.10
 -12   4  -1  516.15   24.60
  -4 -12  -1  548.15   25.00
   4  12  -1  547.35   20.20
  -4 -12  -1  513.35   22.90
  -4 -12   1  539.25   21.10
   4  12   1  560.14   24.80
 -12   4   1  564.84   26.20
   4  12   1  507.25   21.50
  -4 -12   1  579.04   21.40
  -5 -12  -1  600.74   25.40
   5  12  -1  624.14   21.70
  -5 -12  -1  643.84   27.60
 -12   5  -1  577.14   25.90
   5  12   1  632.24   26.40
  -5 -12   1  588.84   22.40
 -12   5   1  614.14   27.80
  -5 -12   1  579.64   22.40
  -6 -12  -1  331.57   20.10
 -12   6  -1  342.57   19.70
   6  12  -1  375.86   16.50
  -6 -12  -1  348.37   19.40
  -6 -12   1  365.16   16.90
   6  12   1  364.06   20.70
  -6 -12   1  363.56   17.10
 -12   6   1  355.66   20.90
 -12   7  -1  484.75   23.10
  -7 -12  -1  489.65   24.50
   7  12  -1  507.75   20.00
  -7 -12  -1  482.35   23.10
  -7 -12   1  497.65   20.20
   7  12   1  461.35   23.80
  -7 -12   1  531.85   21.30
 -12   7   1  504.75   25.60
   8  12  -1    5.10    4.70
  -8 -12  -1    3.10    5.90
 -12   8  -1    4.90    6.90
  -8 -12  -1    8.40    6.50
   8  12   1   -5.20    5.50
 -12   8   1   11.60    7.50
  -8 -12   1    7.30    5.90
  -8 -12   1    7.20    4.80
  -9 -12  -1  202.48   16.40
  -9 -12  -1  185.78   15.70
   9  12  -1  194.08   13.50
 -12   9  -1  177.28   15.30
   9  12   1  222.28   17.40
  -9 -12   1  183.28   12.90
 -12   9   1  197.48   17.70
 -12  10  -1   83.69   12.10
  10  12  -1   79.79   10.20
 -10 -12  -1   66.29   11.30
  12 -10  -1  101.49   15.40
 -10 -12  -1   79.39   12.80
  10  12   1   77.79   12.50
 -12  10   1   87.19   13.60
  12 -11  -1  193.08   20.60
 -11 -12  -1  147.79   16.80
 -11 -12  -1  143.29   14.10
 -12  11  -1  165.88   15.10
  11  12   1  169.88   16.60
  12 -11   1  183.78   19.70
 -12  11   1  158.78   18.50
 -12  12  -1   12.50    8.10
 -12 -12  -1   -3.00    6.30
  12 -12  -1   -2.30    7.30
  12  12  -1    4.40    6.40
 -12 -12  -1   -6.50    6.80
 -12  12   1   13.10    9.60
  12  12   1   23.90    9.60
  12 -12   1    5.30    8.00
 -13 -12  -1   35.60   10.10
 -12  13  -1   56.49   11.30
  13  12  -1   36.90    9.10
  12 -13  -1   55.59   13.60
  12 -13  -1   34.40   10.10
  12 -13   1   46.90   13.00
  13  12   1   43.20   11.00
 -12  13   1   35.70   11.20
 -13 -11  -1    6.10    7.00
  11 -13  -1    7.30    9.30
  11 -13  -1    3.20    7.30
 -11  13  -1    7.10    7.50
  13  11  -1    3.50    6.30
  13  11   1    9.80    8.40
 -11  13   1   14.30    8.60
  11 -13   1   -2.70    8.10
  10 -13  -1   -1.10    7.40
 -13 -10  -1   -4.30    6.40
  10 -13  -1    1.10    8.20
  13  10  -1    6.60    6.30
 -10  13  -1    7.50    7.30
  10 -13   1   -4.20    7.10
 -10  13   1   11.60    8.70
  13  10   1    8.10    7.00
 -13  -9  -1    0.50    6.10
   9 -13  -1   -5.20    5.60
  -9  13  -1    2.50    6.00
   9 -13  -1    8.20    8.70
  13   9  -1    1.20    5.60
   9 -13   1   -2.50    5.60
  13   9   1   12.90    8.20
   8 -13  -1  282.07   19.90
  13   8  -1  295.27   17.60
  -8  13  -1  287.97   16.60
   8 -13  -1  266.27   20.30
  -8  13   1  275.87   19.00
   8 -13   1  266.97   18.60
  13   8   1  288.07   20.60
   7 -13  -1   53.29   11.20
  13   7  -1   79.19   10.90
  -7  13  -1   81.99   10.40
   7 -13  -1   61.09   12.20
   7 -13   1   62.99   11.20
  -7  13   1   70.49   11.60
  13   7   1   48.60   11.10
   6 -13  -1   80.29   12.80
  13   6  -1   71.79   10.40
  -6  13  -1   92.89   10.30
   6 -13  -1  113.49   14.20
   6 -13   1   84.49   11.60
  -6  13   1   67.99   11.80
  13   6   1   88.59   13.50
   5 -13  -1  159.88   16.80
  13   5  -1  158.08   13.10
  -5  13  -1  149.19   11.00
   5 -13  -1  194.38   16.40
  -5  13   1  150.78   13.30
   5 -13   1  143.09   13.50
   5 -13   1  185.08   14.10
  13   5   1  161.88   15.10
  -4  13  -1  161.98   11.10
   4 -13  -1  172.28   15.70
   4 -13  -1  171.18   15.00
  13   4   1  191.08   16.10
  -4  13   1  156.38   13.90
   4 -13   1  183.38   13.90
   4 -13   1  179.08   14.00
   3 -13  -1 1006.80   36.40
  -3  13  -1 1091.09   30.40
   3 -13  -1 1074.69   38.40
  -3  13   1 1138.19   36.20
   3 -13   1 1035.00   34.10
  13   3   1 1050.09   38.00
   3 -13   1  999.90   34.40
   2 -13  -1    7.20    6.80
   2 -13  -1   -2.90    6.00
  -2  13  -1   12.70    4.80
   2 -13   1   21.10    7.10
   2 -13   1    7.40    5.90
  -2  13   1   10.00    6.10
  -1  13  -1   17.90    5.00
   1 -13  -1   13.00    7.70
   1 -13  -1   14.10    7.50
  -1  13   1   13.50    6.70
   1 -13   1   20.90    6.70
   1 -13   1   24.40    6.70
  -1  13   1   11.60    7.20
   0 -13  -1   23.40    8.30
   0 -13  -1   32.40    9.00
   0  13   1   29.20    7.70
   0  13   1   50.89   10.10
   0 -13   1   40.80    8.50
   0 -13   1   22.80    6.50
  -1 -13  -1   31.60    8.40
  -1 -13  -1   33.10    9.40
  -1 -13   1   41.80    7.60
   1  13   1   36.70    8.30
   1  13   1   55.09   10.20
  -1 -13   1   42.50    8.20
  -2 -13  -1  483.75   23.80
  -2 -13  -1  455.15   22.40
   2  13   1  491.65   23.10
  -2 -13   1  472.35   20.40
   2  13   1  465.65   20.40
  -2 -13   1  436.66   19.40
   3  13  -1   20.20    5.80
  -3 -13  -1   11.20    7.20
 -13   3  -1   22.80    8.70
  -3 -13  -1   10.70    7.30
   3  13   1   21.80    7.00
  -3 -13   1   17.00    6.40
  -3 -13   1   22.10    6.80
 -13   3   1   28.70    8.70
   3  13   1   16.10    7.60
   4  13  -1   28.30    6.30
  -4 -13  -1    2.20    6.10
  -4 -13  -1   27.90    7.90
 -13   4  -1   20.80    8.00
   4  13   1   16.20    7.40
   4  13   1   23.80    6.90
  -4 -13   1   23.10    6.60
  -4 -13   1   26.70    7.00
 -13   4   1   33.60   10.00
  -5 -13  -1   79.29   11.20
 -13   5  -1   93.89   12.70
   5  13  -1   73.69    8.80
  -5 -13  -1   74.49   11.90
  -5 -13   1   64.09    9.10
   5  13   1  100.09   13.60
 -13   5   1   97.09   13.80
  -5 -13   1   93.09   11.00
 -13   6  -1   58.69   11.30
  -6 -13  -1   35.60    9.20
  -6 -13  -1   45.20   10.40
   6  13  -1   70.59    8.90
   6  13   1   55.09   10.40
  -6 -13   1   53.69    8.50
  -6 -13   1   46.70    8.50
 -13   6   1   42.10   10.90
  -7 -13  -1  367.56   20.10
   7  13  -1  351.06   17.10
 -13   7  -1  371.06   21.30
  -7 -13  -1  351.86   21.30
 -13   7   1  377.96   23.20
  -7 -13   1  332.27   17.80
  -7 -13   1  373.16   18.00
   7  13   1  333.37   21.10
   8  13  -1   12.30    5.60
  -8 -13  -1   11.80    7.20
 -13   8  -1   16.90    8.00
  -8 -13  -1    6.60    6.70
   8  13   1   20.70    8.10
  -8 -13   1    6.00    6.40
  -8 -13   1   18.80    6.30
 -13   8   1   15.90    9.80
  -9 -13  -1   -4.60    6.40
  -9 -13  -1   -2.10    6.60
   9  13  -1    2.00    5.10
 -13   9  -1    1.20    6.40
  -9 -13   1   -5.60    4.80
  -9 -13   1    2.50    5.40
 -13   9   1    0.80    6.60
   9  13   1   -2.80    6.50
 -10 -13  -1  133.79   15.40
 -10 -13  -1  165.98   18.00
 -13  10  -1  137.99   15.80
 -10 -13   1  164.48   12.80
 -10 -13   1  166.68   14.30
  10  13   1  175.38   18.70
 -13  10   1  173.18   19.40
  13 -11  -1   49.50   11.60
 -11 -13  -1   38.40    9.80
 -13  11  -1   51.89   11.20
 -11 -13  -1   72.39   13.10
  11  13  -1   50.39    9.50
 -11 -13   1   50.59    9.80
 -13  11   1   66.49   14.00
  11  13   1   44.90   11.30
  13 -12  -1   18.50   10.20
  12  13  -1    8.10    6.60
 -13  12  -1    5.00    7.70
 -12 -13  -1   21.80    9.30
 -12 -13  -1   -3.40    6.70
  12  13   1   -4.30    7.80
 -13  12   1    6.90    8.80
  13 -12   1    4.80    8.60
  13  13  -1   81.99   12.30
 -13 -13  -1   65.99   12.20
  13 -13  -1   76.69   16.00
  13 -13  -1   74.29   14.10
  13 -13   1   76.09   14.70
 -13  13   1   67.59   13.50
  13  13   1   74.69   14.20
  13 -14  -1   67.49   14.60
 -13  14  -1   62.79   12.10
 -14 -13  -1   52.79   14.80
  14  13  -1   58.19   11.30
  14  13   1   72.39   14.50
 -13  14   1   89.39   15.70
  13 -14   1   51.29   14.40
 -12  14  -1   66.99   12.10
  12 -14  -1   49.60   12.50
  14  12  -1   45.10   10.20
 -14 -12  -1   45.30   11.10
  12 -14  -1   53.79   13.40
  12 -14   1   50.59   13.40
  14  12   1   59.49   13.30
 -12  14   1   40.10   11.00
  14  11  -1    4.10    6.60
  11 -14  -1   -7.70    7.60
  11 -14  -1    0.80    7.80
 -14 -11  -1   10.50    7.60
 -11  14  -1    9.70    7.60
  14  11   1    7.70    8.50
  11 -14   1   -3.60    7.70
 -11  14   1   -4.30    8.40
  10 -14  -1   85.39   15.20
  10 -14  -1   81.49   14.50
 -10  14  -1   74.89   11.50
  14  10  -1   86.69   12.70
 -14 -10  -1   66.99   11.50
  14  10   1   84.49   14.70
 -10  14   1  101.19   14.70
  10 -14   1   43.60   11.10
   9 -14  -1   26.80   10.30
  -9  14  -1   25.40    8.40
   9 -14  -1   17.80    8.90
  14   9  -1    8.40    7.00
   9 -14   1   16.90    8.50
  -9  14   1   10.70    9.40
  14   9   1   10.20    8.50
   8 -14  -1    7.00    7.30
   8 -14  -1    1.90    8.20
  14   8  -1    1.70    5.90
  -8  14  -1    0.80    5.80
   8 -14   1  -14.10    5.80
  14   8   1    6.20    7.80
  -7  14  -1   58.19    9.40
   7 -14  -1   59.59   12.70
   7 -14  -1   75.89   13.80
  14   7  -1   65.29   10.90
  -7  14   1   61.49   11.60
  14   7   1   62.69   12.80
   7 -14   1   51.69   10.90
   6 -14  -1   89.19   14.10
  14   6  -1   94.59   12.20
  -6  14  -1   89.69   10.30
   6 -14   1   89.49   12.60
  -6  14   1  100.79   13.40
   6 -14   1  101.79   13.80
  14   6   1  102.69   14.40
  -5  14  -1   79.09    9.50
   5 -14  -1   88.49   14.10
  14   5  -1   87.69   11.60
   5 -14  -1   78.79   13.60
   5 -14   1   75.69   11.40
  -5  14   1   70.99   11.70
   5 -14   1   82.59   11.90
  14   5   1   89.29   13.90
   4 -14  -1  -10.20    5.80
   4 -14  -1   -2.20    6.50
  -4  14  -1    3.00    4.20
  14   4   1    4.70    7.20
   4 -14   1    6.80    6.60
  -4  14   1    9.50    5.70
   4 -14   1    7.40    5.90
   3 -14  -1    0.90    6.30
   3 -14  -1   -1.90    6.00
  -3  14  -1   -5.00    4.00
   3 -14   1    1.70    5.40
  -3  14   1    6.50    5.90
  14   3   1   -9.50    5.80
   3 -14   1    1.20    5.60
   2 -14  -1    1.70    6.90
  -2  14  -1    2.10    4.20
   2 -14  -1   10.10    7.40
   2 -14   1    9.10    6.10
   2 -14   1    3.40    5.70
  -2  14   1    1.30    6.30
   1 -14  -1   86.79   12.30
   1 -14  -1   94.29   13.90
  -1  14  -1   80.89    8.30
  -1  14   1   61.89   10.40
   1 -14   1   89.49   11.40
   1 -14   1   75.49   10.40
  -1  14   1   83.69   11.50
   0 -14  -1   19.00    8.00
   0 -14  -1   12.30    7.60
   0  14   1    8.60    5.80
   0 -14   1   12.80    6.40
   0  14   1    3.40    6.70
   0 -14   1   15.70    7.10
  -1 -14  -1  184.38   15.80
  -1 -14  -1  155.18   14.80
  -1 -14   1  161.58   13.20
   1  14   1  160.88   13.60
  -1 -14   1  160.18   12.90
   1  14   1  182.38   15.60
  -2 -14  -1   38.10    9.40
  -2 -14  -1   38.30    9.60
  -2 -14   1   54.59    9.00
  -2 -14   1   49.40    8.40
   2  14   1   66.79   10.20
   2  14   1   48.40    9.80
   3  14  -1  263.97   14.60
  -3 -14  -1  231.08   16.60
 -14   3  -1  252.67   19.00
  -3 -14  -1  264.77   18.80
   3  14   1  226.58   16.80
   3  14   1  239.68   15.20
  -3 -14   1  236.88   15.00
 -14   3   1  241.18   18.30
  -3 -14   1  223.98   14.80
  -4 -14  -1    8.30    6.70
 -14   4  -1    8.70    7.20
  -4 -14  -1    0.50    6.80
   4  14  -1    6.20    5.20
  -4 -14   1    1.40    5.00
   4  14   1    3.00    5.50
   4  14   1   -3.00    5.70
 -14   4   1   -4.50    6.00
  -4 -14   1    7.20    6.20
   5  14  -1  366.76   17.60
 -14   5  -1  360.86   21.50
  -5 -14  -1  354.36   21.50
  -5 -14  -1  392.26   20.80
  -5 -14   1  371.96   18.30
  -5 -14   1  380.66   18.60
   5  14   1  333.17   20.50
  -6 -14  -1    3.10    6.30
   6  14  -1    4.30    5.20
 -14   6  -1   11.90    7.10
  -6 -14  -1   10.30    7.80
   6  14   1    3.50    7.00
  -6 -14   1    3.50    5.80
  -6 -14   1    0.40    4.80
 -14   6   1    6.20    7.20
   7  14  -1   35.30    7.50
 -14   7  -1   19.40    8.50
  -7 -14  -1   49.10   11.10
  -7 -14  -1   24.80    8.70
  -7 -14   1   36.50    8.10
  -7 -14   1   49.99    9.10
   7  14   1   25.40    8.80
 -14   7   1   35.60   10.20
   8  14  -1   -0.90    5.90
  -8 -14  -1    1.00    6.70
 -14   8  -1   -3.90    6.00
  -8 -14  -1    4.30    7.50
   8  14   1    3.30    6.90
 -14   8   1    3.90    8.20
  -8 -14   1   15.00    5.90
  -8 -14   1  -10.80    4.90
  -9 -14  -1  -10.70    6.20
 -14   9  -1  -10.30    6.40
  -9 -14  -1    1.10    7.80
   9  14  -1   -2.70    6.10
   9  14   1   -0.30    6.40
 -14   9   1    6.40    7.60
  -9 -14   1    3.80    4.70
  -9 -14   1   -0.30    6.50
  10  14  -1   -1.60    5.70
 -10 -14  -1   -0.40    7.00
 -14  10  -1   10.10    9.90
 -10 -14  -1    3.20    7.40
 -10 -14   1    0.70    5.70
  10  14   1    5.20    8.10
 -14  10   1   10.10    7.90
 -10 -14   1    3.30    6.70
 -14  11  -1   25.90   11.30
 -11 -14  -1   41.60   10.80
  11  14  -1   36.50    9.00
 -11 -14  -1   43.50   11.10
 -14  11   1   42.40   11.10
  11  14   1   49.90   12.50
 -11 -14   1   29.90    9.50
 -12 -14  -1   49.80   14.10
 -14  12  -1   22.20    9.50
 -12 -14  -1   31.10   10.30
  12  14  -1   27.30    9.10
 -14  12   1   30.40   10.50
  12  14   1   41.50   11.90
 -12 -14   1   50.09   10.60
 -13 -14  -1    4.20    7.50
 -13 -14  -1   26.60   12.50
 -14  13  -1    8.90    8.10
  13  14  -1    5.00    6.60
 -14  13   1   15.90   10.50
  13  14   1   -2.40    8.40
 -13 -14   1   15.60    8.60
  14  14  -1   -0.80    6.20
 -14 -14  -1   10.80    8.40
  14 -14  -1    6.10    8.40
 -14  14  -1   18.80    9.80
 -14  14   1    7.60    8.70
  14 -14   1    3.40    8.80
  14  14   1   -8.80    7.60
  14 -15  -1   32.20   10.60
  15  14  -1   27.20    9.20
 -15 -14  -1   17.30    8.80
 -14  15  -1   31.60   11.00
 -14  15   1   31.80   12.10
  15  14   1   12.20    9.80
  14 -15   1   19.50   10.80
  13 -15  -1   87.99   16.10
 -13  15  -1   53.99   11.40
 -15 -13  -1   61.49   13.20
  15  13  -1   89.99   13.40
  13 -15  -1   78.59   16.20
  15  13   1   52.79   13.40
  13 -15   1   59.39   15.10
 -13  15   1   68.79   14.20
  12 -15  -1   15.50    9.00
  15  12  -1   10.20    7.80
  12 -15   1   19.30   10.50
  15  12   1    8.50    9.40
 -12  15   1   14.80    9.70
  15  11  -1    1.30    7.20
 -11  15  -1   19.10    8.50
  11 -15  -1    8.80    8.90
  11 -15  -1   18.70   10.40
 -15 -11  -1    8.10    8.00
  15  11   1   -2.60    8.30
 -11  15   1   12.30    9.50
  11 -15   1   -7.60    7.80
  10 -15  -1   80.79   14.50
  10 -15  -1   43.40   12.50
 -10  15  -1   56.19   11.20
  15  10  -1   87.09   13.10
 -15 -10  -1   66.59   12.40
  15  10   1   77.09   14.70
  10 -15   1   78.79   14.00
 -10  15   1   84.49   14.60
  15   9  -1  146.39   15.60
   9 -15  -1  112.29   17.00
   9 -15  -1  136.09   18.40
  -9  15  -1   89.89   12.40
  -9  15   1   92.19   14.80
   9 -15   1   91.89   14.80
  15   9   1   91.79   15.20
  15   8  -1  181.28   15.60
   8 -15  -1  199.38   21.30
   8 -15  -1  179.18   19.60
  -8  15  -1  193.68   15.00
  -8  15   1  193.98   17.10
   8 -15   1  192.28   19.80
   8 -15   1  176.68   16.40
  15   8   1  196.88   21.00
  -7  15  -1  186.18   13.80
  15   7  -1  177.58   15.30
   7 -15  -1  188.78   20.10
   7 -15  -1  198.08   18.00
   7 -15   1  167.28   17.60
  15   7   1  155.38   17.80
  -7  15   1  158.68   15.60
   6 -15  -1   74.89   13.00
  -6  15  -1   67.39    9.60
  15   6  -1   62.99   11.10
   6 -15  -1   76.39   13.80
  -6  15   1   65.99   11.60
  15   6   1   49.30   12.10
   6 -15   1   70.09   12.10
   6 -15   1   81.59   12.60
   5 -15  -1   47.20   10.50
  15   5  -1   46.20    9.90
   5 -15  -1   54.19   11.90
  -5  15  -1   59.99    8.90
  15   5   1   45.90   11.20
   5 -15   1   46.20   10.00
   5 -15   1   60.69   11.60
  -5  15   1   49.80   10.30
  -4  15  -1    2.00    4.80
   4 -15  -1    1.80    7.90
   4 -15  -1   -1.40    6.50
   4 -15   1   -3.20    5.60
  15   4   1   -2.10    7.00
  -4  15   1    2.80    6.30
   4 -15   1   -6.50    5.40
   3 -15  -1  126.09   15.40
   3 -15  -1  155.58   17.80
  -3  15  -1  118.89   10.20
   3 -15   1  115.49   13.80
   3 -15   1  155.68   15.80
  -3  15   1  148.69   13.80
  15   3   1  169.78   18.20
  -2  15  -1  156.38   10.60
   2 -15  -1  171.58   16.30
   2 -15  -1  122.99   15.00
   2 -15   1  125.99   14.10
   2 -15   1  128.89   14.30
  -2  15   1  153.88   13.80
  -1  15  -1  747.03   23.90
   1 -15  -1  775.02   31.60
   1 -15  -1  768.82   32.60
  -1  15   1  724.83   28.50
  -1  15   1  784.92   31.30
   1 -15   1  755.32   28.90
   1 -15   1  769.12   29.70
   0 -15  -1   60.69   11.10
   0 -15  -1   71.09   13.30
   0  15   1   83.99   12.60
   0 -15   1   71.89   10.90
   0 -15   1   57.69    9.90
   0  15   1   61.39   10.40
  -1 -15  -1  411.36   23.70
  -1 -15  -1  389.56   22.30
  -1 -15   1  440.06   21.10
   1  15   1  390.46   20.30
   1  15   1  405.26   23.00
  -1 -15   1  421.16   20.80
  -2 -15  -1   80.59   12.60
  -2 -15  -1   99.79   14.60
   2  15   1   93.39   12.00
  -2 -15   1   88.09   11.70
   2  15   1   75.89   12.10
  -2 -15   1  105.19   12.40
  -3 -15  -1  427.26   23.20
  -3 -15  -1  394.86   23.80
 -15   3  -1  406.46   23.60
  -3 -15   1  426.66   20.90
  -3 -15   1  440.16   21.10
   3  15   1  417.56   20.80
 -15   3   1  419.16   24.60
   3  15   1  452.15   23.60
  -4 -15  -1  150.78   16.90
  -4 -15  -1  152.78   14.60
   4  15  -1  153.68   12.40
 -15   4  -1  164.68   16.10
  -4 -15   1  167.58   13.80
  -4 -15   1  167.28   13.80
 -15   4   1  150.68   17.70
   4  15   1  161.88   15.80
   4  15   1  149.39   12.70
  -5 -15  -1  192.88   16.80
 -15   5  -1  181.78   22.00
  -5 -15  -1  182.88   17.70
   5  15  -1  182.58   13.80
  -5 -15   1  183.28   14.50
  -5 -15   1  191.28   14.40
 -15   5   1  220.78   19.40
   5  15   1  178.98   16.70
  -6 -15  -1  174.68   18.90
  -6 -15  -1  144.49   16.00
   6  15  -1  154.18   12.90
   6  15   1  165.58   16.30
 -15   6   1  172.98   19.40
  -6 -15   1  151.68   13.50
  -6 -15   1  145.49   14.80
   7  15  -1    1.00    5.70
  -7 -15  -1   13.90    8.50
  -7 -15  -1   12.70    7.70
 -15   7  -1   18.70    8.70
   7  15   1   20.90    8.70
 -15   7   1   12.90    9.60
  -7 -15   1    4.40    6.40
  -7 -15   1    5.00    6.70
  -8 -15  -1  113.49   15.80
 -15   8  -1   90.69   14.20
  -8 -15  -1  117.39   15.20
   8  15  -1   93.69   11.40
 -15   8   1   80.19   14.40
  -8 -15   1  118.49   14.10
  -8 -15   1   86.69   11.10
   8  15   1  101.99   14.30
  -9 -15  -1   11.00    8.90
  -9 -15  -1   17.10    8.90
 -15   9  -1   21.70    9.40
   9  15  -1    1.60    6.00
  -9 -15   1   13.80    6.80
 -15   9   1   10.20    8.30
  -9 -15   1   11.30    6.90
   9  15   1   10.20    8.40
  10  15  -1    9.50    6.60
 -10 -15  -1   -3.30    7.50
 -10 -15  -1    0.80    7.40
 -15  10  -1   13.80    8.40
  10  15   1   -0.80    8.00
 -10 -15   1    1.50    5.60
 -15  10   1   -0.60    8.10
 -10 -15   1   13.10    8.30
 -11 -15  -1    2.00    7.20
 -11 -15  -1    1.90    7.00
 -15  11  -1   -5.80    7.70
  11  15  -1    9.70    6.50
 -11 -15   1   -0.90    5.40
 -15  11   1  -11.40    7.70
  11  15   1   -1.20    7.80
 -11 -15   1   -7.10    7.20
 -12 -15  -1   77.99   13.70
 -15  12  -1   34.10   11.80
  12  15  -1   62.29   10.90
 -12 -15  -1   86.79   17.00
  12  15   1   64.79   13.80
 -15  12   1   99.89   15.90
 -12 -15   1   62.29   11.10
  13  15  -1   45.10   10.30
 -13 -15  -1   24.60    9.80
 -13 -15  -1   46.80   12.40
 -15  13  -1   37.70   11.40
  13  15   1   22.90   10.30
 -15  13   1   26.70   11.00
 -13 -15   1   41.00   10.60
 -15  14  -1   17.70    9.10
  14  15  -1   -5.00    6.70
  15 -14  -1  -15.60    7.40
 -14 -15  -1   -5.50    8.90
 -15  14   1    2.40    9.90
  14  15   1   -2.70    7.90
  15 -15  -1  385.56   28.70
 -15  15  -1  324.97   23.10
  15  15  -1  317.27   20.80
 -15 -15  -1  335.97   24.40
 -15  15   1  330.47   24.50
  15 -15   1  282.77   24.10
 -15 -15   1  326.27   22.50
  15  15   1  311.67   24.70
  16  15  -1   51.09   11.70
 -16 -15  -1   17.60    9.20
 -15  16  -1   44.00   12.90
  15 -16  -1   46.90   14.30
 -16 -15   1   49.70   11.70
  16  15   1   48.30   13.30
  15 -16   1   51.69   13.60
 -14  16  -1  132.39   16.90
 -16 -14  -1  120.49   16.70
  16  14  -1   95.39   14.50
  14 -16  -1  118.59   19.30
 -14  16   1  113.39   17.30
  16  14   1  130.29   19.10
  14 -16   1  118.19   18.40
 -16 -13  -1   30.60   11.50
  13 -16  -1   32.30   12.30
  13 -16  -1   18.50   10.10
 -13  16  -1   50.99   11.80
  16  13  -1   38.20   10.80
 -13  16   1   20.00   12.00
  16  13   1   33.80   11.20
  13 -16   1   43.80   14.00
 -12  16  -1   15.80    7.90
  12 -16  -1   -3.20    8.80
  16  12  -1   -7.10    6.60
  12 -16  -1   14.00   11.30
 -16 -12  -1    7.60    8.40
 -12  16   1    1.50    9.50
  16  12   1   -2.50    8.70
  12 -16   1   17.90    8.90
 -11  16  -1    2.50    7.10
 -16 -11  -1    4.30    8.50
  11 -16  -1   -9.20    8.00
  11 -16  -1    7.50   12.30
  16  11  -1    1.20    7.40
 -11  16   1    4.00    8.90
  16  11   1   14.10   10.40
  11 -16   1   -5.60    8.50
 -16 -10  -1   15.10    8.50
  16  10  -1    9.10    9.00
 -10  16  -1   34.30   10.40
  10 -16  -1   34.40   11.10
  10 -16  -1   38.80   12.70
  16  10   1   23.10   11.40
 -10  16   1   30.50   11.70
  10 -16   1   66.69   13.90
   9 -16  -1  451.65   28.60
  -9  16  -1  425.16   22.10
   9 -16  -1  410.46   26.60
  16   9  -1  473.05   24.90
   9 -16   1  495.75   26.90
  -9  16   1  445.66   25.60
   9 -16   1  440.56   25.80
  16   9   1  429.46   27.10
   8 -16  -1   59.89   13.80
  -8  16  -1   58.69   10.60
   8 -16  -1   58.39   13.10
  16   8  -1   54.29   11.70
   8 -16   1   45.30   12.20
  -8  16   1   66.49   12.70
   8 -16   1   66.89   13.10
  16   8   1   51.89   11.90
   7 -16  -1   45.30   12.30
   7 -16  -1   65.59   13.50
  -7  16  -1   45.40    9.30
  16   7  -1   63.29   11.10
   7 -16   1   40.50   10.30
  -7  16   1   52.99   11.30
  16   7   1   53.09   12.10
   7 -16   1   40.30   11.70
  16   6  -1  221.58   17.80
   6 -16  -1  237.78   21.00
   6 -16  -1  282.17   21.80
  -6  16  -1  227.58   15.00
  16   6   1  262.27   21.50
  -6  16   1  245.38   17.90
   6 -16   1  240.68   18.20
  -5  16  -1  122.59   11.60
  16   5  -1  108.79   13.90
   5 -16  -1  163.38   19.40
   5 -16  -1  116.79   16.30
  -5  16   1  150.48   19.20
  16   5   1  156.08   19.20
   5 -16   1  120.59   15.20
   5 -16   1  172.28   17.70
   4 -16  -1  253.57   19.60
  -4  16  -1  242.28   14.40
   4 -16  -1  277.17   21.40
   4 -16   1  246.48   18.80
  16   4   1  289.87   22.10
   4 -16   1  274.67   18.90
  -4  16   1  260.87   18.80
  -3  16  -1  171.48   11.70
   3 -16  -1  160.08   18.00
   3 -16  -1  179.78   17.80
   3 -16   1  191.28   16.30
  16   3   1  195.08   18.30
  -3  16   1  166.08   15.30
   3 -16   1  169.18   15.40
   2 -16  -1   48.10   11.70
  -2  16  -1   60.89    8.10
   2 -16   1   29.20    9.10
  -2  16   1   60.59   11.00
   2 -16   1   49.10   10.70
   1 -16  -1   17.30    8.50
   1 -16  -1   11.60    8.80
  -1  16  -1   21.90    5.60
  -1  16   1    9.60    6.90
   1 -16   1   14.00    7.70
   1 -16   1   23.40    8.00
   0 -16  -1   18.20    9.30
   0 -16  -1   13.00    8.30
   0 -16   1   13.90    7.70
   0  16   1   18.20    7.40
   0  16   1   19.60    9.00
   0 -16   1   22.90    7.10
  -1 -16  -1   48.60   10.50
  -1 -16  -1   65.29   12.30
  -1 -16   1   62.79   10.90
   1  16   1   56.09    9.90
  -1 -16   1   55.59    9.90
   1  16   1   53.49   11.10
  -2 -16  -1   26.00   10.10
  -2 -16  -1   11.40    8.00
  -2 -16   1   15.90    7.50
   2  16   1   25.10    8.10
   2  16   1    6.90    7.10
  -2 -16   1   15.70    6.90
  -3 -16  -1  100.09   14.00
 -16   3  -1   78.09   14.30
  -3 -16  -1  111.19   15.90
 -16   3   1   96.69   15.20
  -3 -16   1  105.99   13.40
   3  16   1  126.69   15.30
  -3 -16   1  119.99   13.60
   3  16   1  122.09   13.40
  -4 -16  -1  464.25   25.00
 -16   4  -1  424.06   25.30
   4  16  -1  440.26   20.60
  -4 -16  -1  443.36   25.80
   4  16   1  492.95   22.50
  -4 -16   1  471.05   22.80
   4  16   1  449.66   24.60
  -4 -16   1  413.06   21.70
 -16   4   1  441.06   27.20
 -16   5  -1  287.77   21.50
  -5 -16  -1  352.36   22.10
   5  16  -1  317.67   18.00
  -5 -16  -1  301.67   21.70
   5  16   1  330.07   21.70
  -5 -16   1  351.86   19.60
 -16   5   1  310.97   22.60
  -5 -16   1  351.56   19.80
   6  16  -1   37.60    8.60
  -6 -16  -1   50.79   12.20
 -16   6  -1   48.40   11.80
  -6 -16  -1   51.69   11.90
   6  16   1   35.40   10.50
 -16   6   1   47.00   12.20
  -6 -16   1   37.60    9.20
  -6 -16   1   48.90    9.90
   7  16  -1   15.30    6.40
  -7 -16  -1   -0.50    6.90
 -16   7  -1   23.70    9.80
  -7 -16  -1   22.30    9.70
   7  16   1   11.70    7.90
  -7 -16   1   25.50    9.30
 -16   7   1   26.60   11.20
  -7 -16   1   13.90    7.50
 -16   8  -1   24.70    9.40
   8  16  -1   13.40    6.70
  -8 -16  -1   20.80   10.70
  -8 -16  -1   10.40    7.50
  -8 -16   1   11.30    7.10
  -8 -16   1   13.00    7.80
 -16   8   1    7.50    9.50
   8  16   1   17.30    9.40
  -9 -16  -1    6.40   10.10
  -9 -16  -1   12.70    8.50
   9  16  -1   -2.60    6.10
 -16   9  -1    7.90    8.60
  -9 -16   1    4.10    5.80
  -9 -16   1   -4.60    6.00
 -16   9   1   -1.80    8.70
   9  16   1    5.20    8.90
 -10 -16  -1  106.19   16.60
 -10 -16  -1   86.79   14.90
 -16  10  -1  101.39   16.00
  10  16  -1  101.69   12.30
 -10 -16   1  107.09   14.50
  10  16   1   93.29   15.60
 -10 -16   1   74.09   11.50
 -16  10   1  100.89   17.60
 -11 -16  -1   56.39   12.90
  11  16  -1   96.69   12.90
 -16  11  -1   73.89   14.80
  11  16   1   80.59   15.30
 -11 -16   1   69.79   11.70
 -16  11   1   49.60   12.40
 -11 -16   1   68.39   12.20
 -12 -16  -1   15.00    9.30
 -12 -16  -1    9.90   10.20
  12  16  -1    1.40    6.50
 -16  12  -1    9.10    8.40
  12  16   1    3.90    8.80
 -12 -16   1    4.60    7.80
 -16  12   1    7.60   10.70
 -16  13  -1   -4.40    8.00
 -13 -16  -1    8.60    8.60
 -13 -16  -1    1.70    9.10
  13  16  -1   20.50    8.30
  13  16   1   -0.20    8.20
 -16  13   1   11.20    9.40
  14  16  -1   18.70    8.20
 -14 -16  -1   16.90   10.40
 -16  14  -1   22.20   10.00
 -16  14   1    8.10    9.40
 -14 -16   1   13.30    8.20
  14  16   1   30.40   11.10
 -15 -16  -1  198.98   19.80
 -16  15  -1  206.58   19.40
  15  16  -1  192.98   18.00
  15  16   1  184.88   22.00
 -15 -16   1  192.88   20.80
 -16  16  -1    2.10    9.00
  16 -16  -1   15.70   10.50
 -16 -16  -1    1.20    9.70
  16  16  -1    7.10    7.90
  16  16   1    0.30   10.10
 -16 -16   1   14.20    9.30
  16 -17  -1   10.80    5.50
  16 -17  -1   21.50   12.90
 -17 -16  -1    9.20    9.30
  17  16  -1    1.40    8.00
 -16  17  -1   33.80   10.60
 -17 -16   1    5.60    9.20
 -17 -15  -1    2.70    8.80
  15 -17  -1   -5.70    7.20
  17  15  -1    7.20    8.30
  15 -17  -1    8.50    9.80
 -15  17  -1   -2.70    9.50
  17  15   1   12.70   10.30
  15 -17   1   -2.40    9.40
 -17 -15   1   -2.70    8.40
 -14  17  -1   29.40   10.20
  17  14  -1   43.80   12.00
  14 -17  -1   20.60   12.10
 -17 -14  -1   22.20    9.20
  17  14   1   27.70   12.00
 -14  17   1   20.20   11.40
  14 -17   1   43.90   13.20
 -13  17  -1   19.90    9.40
  17  13  -1   14.10    9.00
  13 -17  -1    8.30   10.20
  13 -17  -1   -9.60    6.60
 -17 -13  -1   18.00   10.20
  13 -17   1   25.70   12.50
  17  13   1   10.60   10.00
 -13  17   1   12.10   10.10
 -17 -12  -1    3.40    9.00
  17  12  -1    8.40    8.60
  12 -17  -1  -13.30    7.60
  12 -17  -1  -12.60    8.50
 -12  17  -1    7.10    7.60
  17  12   1    2.20    9.30
  12 -17   1    7.90   10.10
 -12  17   1   -2.70    8.20
  17  11  -1  198.98   17.90
  11 -17  -1  180.88   21.60
  11 -17  -1  164.58   21.30
 -17 -11  -1  185.98   17.90
 -11  17   1  188.08   21.20
  17  11   1  204.48   22.50
  11 -17   1  175.58   21.90
  11 -17   1  197.08   22.30
 -10  17  -1  165.78   15.40
  17  10  -1  142.19   16.70
  10 -17  -1  173.28   21.70
  10 -17  -1  188.88   22.70
  10 -17   1  156.88   19.60
 -10  17   1  205.08   19.60
  17  10   1  129.59   18.70
  10 -17   1  151.58   19.00
  17   9  -1   56.89   12.30
   9 -17  -1   35.30   12.20
  -9  17  -1   36.20   10.00
   9 -17   1   40.10   12.20
  -9  17   1   55.69   13.60
   9 -17   1   66.99   13.70
  17   9   1   43.80   13.10
  -8  17  -1   35.00    8.90
   8 -17  -1   42.10   12.60
   8 -17  -1   14.00   10.50
  17   8  -1   20.30    9.90
  -8  17   1   19.20    8.90
  17   8   1   30.10   11.80
   8 -17   1   20.60   10.70
   8 -17   1   23.70   10.30
  -7  17  -1   94.79   11.80
   7 -17  -1   71.79   14.20
  17   7  -1   82.79   13.90
   7 -17  -1   93.69   16.40
  -7  17   1  103.49   15.60
   7 -17   1  106.39   16.10
   7 -17   1   96.19   15.80
  17   7   1   92.59   15.40
  17   6  -1   30.40    9.80
   6 -17  -1   40.40   12.00
   6 -17  -1   50.89   12.80
  -6  17  -1   29.50    8.10
   6 -17   1   29.60   11.00
  17   6   1   21.90   10.80
   6 -17   1    3.70    9.10
  -6  17   1   27.40    9.90
  -5  17  -1  222.18   14.90
   5 -17  -1  303.57   23.40
  17   5  -1  229.48   19.00
   5 -17  -1  231.28   20.00
   5 -17   1  241.08   19.30
  17   5   1  225.28   20.60
  -5  17   1  242.78   18.70
   5 -17   1  215.88   19.30
   4 -17  -1   -0.60    7.10
   4 -17  -1   16.20    8.50
  -4  17  -1   -2.50    5.40
  -4  17   1    4.70    7.70
   4 -17   1   -5.40    6.80
   4 -17   1    7.90    7.80
  17   4   1  -12.10    6.70
   3 -17  -1   20.50   10.40
   3 -17  -1   24.30   11.00
  -3  17  -1   43.40    8.00
  -3  17   1   18.10    8.20
   3 -17   1   23.10    9.20
   3 -17   1   19.70    8.90
  17   3   1   23.70    9.90
  -2  17  -1   44.10    7.90
   2 -17  -1   43.80   12.20
   2 -17  -1   75.89   13.80
  -2  17   1   56.39   12.20
   2 -17   1   49.90   10.60
   2 -17   1   63.39   11.50
   1 -17  -1  103.79   15.10
  -1  17  -1  117.49   10.20
   1 -17  -1  159.48   18.90
   1 -17   1  148.19   16.40
   1 -17   1  140.89   15.90
   0 -17  -1   32.90   10.60
   0 -17  -1   13.20    9.70
   0 -17   1   16.80    8.20
   0 -17   1   29.40    8.80
   0  17   1   37.20   10.30
  -1 -17  -1   14.00    9.60
  -1 -17  -1   18.60    8.90
   1  17   1   11.00    8.50
  -1 -17   1    8.40    7.80
  -1 -17   1   25.70    8.90
  -2 -17  -1  116.09   15.20
  -2 -17   1  139.39   15.40
  -2 -17   1  117.69   14.30
   2  17   1  119.09   15.10
  -3 -17  -1   13.60    8.60
 -17   3  -1    9.20    8.80
  -3 -17   1   15.80    8.20
  -3 -17   1    3.60    6.40
 -17   3   1   -0.30    8.00
   3  17   1    0.00    7.10
  -4 -17  -1   98.39   15.10
 -17   4  -1  140.09   19.30
 -17   4   1  128.49   17.80
  -4 -17   1  108.59   13.90
  -4 -17   1  102.29   13.40
   4  17   1   92.19   13.90
   5  17  -1  147.69   13.40
 -17   5  -1  145.69   18.60
  -5 -17  -1  108.89   15.40
  -5 -17   1  127.29   14.50
  -5 -17   1  150.08   16.30
   5  17   1  138.99   16.70
 -17   5   1  114.49   17.20
   6  17  -1   56.69    9.90
  -6 -17  -1   60.29   13.40
  -6 -17  -1  104.59   18.00
 -17   6  -1   71.79   14.40
 -17   6   1   69.59   14.10
  -6 -17   1   73.69   11.80
   6  17   1   41.10   10.60
  -6 -17   1   61.89   11.10
 -17   7  -1   75.89   14.60
   7  17  -1   58.09    9.80
  -7 -17  -1   42.00   11.70
  -7 -17  -1   66.59   12.30
  -7 -17   1   76.99   11.30
   7  17   1   55.29   12.50
 -17   7   1   55.59   13.70
  -7 -17   1   75.89   12.70
   8  17  -1    7.40    6.80
  -8 -17  -1    2.70    7.50
 -17   8  -1    2.70    9.40
  -8 -17  -1   20.20    8.60
   8  17   1    4.50    8.70
  -8 -17   1    9.40    6.90
 -17   8   1   13.20   10.10
  -8 -17   1   16.10    8.60
   9  17  -1   10.00    6.80
 -17   9  -1   -3.80    8.10
  -9 -17  -1    1.20    8.60
  -9 -17  -1   -8.30    7.20
 -17   9   1   -7.70    9.20
  -9 -17   1   -5.80    6.20
   9  17   1   -6.50    7.60
  -9 -17   1    4.20    7.00
 -10 -17  -1   84.89   14.50
 -10 -17  -1   58.99   13.10
  10  17  -1   76.19   11.50
 -17  10  -1  105.89   16.90
 -10 -17   1   82.69   14.10
 -10 -17   1   70.79   11.20
  10  17   1   72.19   14.10
  11  17  -1  105.79   13.40
 -17  11  -1  105.39   16.30
 -11 -17  -1  115.29   16.60
 -11 -17  -1  139.59   19.00
 -17  11   1  110.19   18.60
  11  17   1   98.69   15.50
 -11 -17   1   85.79   14.40
 -11 -17   1  102.29   13.20
 -12 -17  -1    3.80    8.50
 -12 -17  -1    4.90    8.10
 -17  12  -1    2.90    8.20
  12  17  -1   -0.90    6.20
  12  17   1    5.80    8.30
 -17  12   1    2.60    9.40
 -17  13  -1   15.00    9.10
  13  17  -1    8.90    7.00
 -13 -17  -1   16.90    9.60
 -13 -17  -1   27.60   10.00
 -17  13   1    0.90    5.30
  13  17   1   18.50   10.40
 -13 -17   1   25.00   10.40
 -17  14  -1    6.50    9.20
 -14 -17  -1   12.10   10.40
  14  17  -1   -5.60    7.20
 -14 -17  -1   10.10    9.10
 -17  14   1   -2.90    6.10
  14  17   1    3.90    9.00
 -14 -17   1   11.00    9.50
  15  17  -1   17.20    7.90
 -15 -17  -1   17.70    9.60
 -17  15  -1   30.50   10.80
 -15 -17   1   15.90    9.30
  15  17   1   19.30   10.90
  16  17  -1   67.49   12.40
 -17  16  -1   69.39   14.20
 -16 -17  -1   54.89   13.50
 -16 -17   1   61.29   13.90
  16  17   1   72.69   17.20
 -17 -17  -1   -9.30    8.30
  17 -17  -1    2.50    7.40
  17  17  -1   10.00    8.60
 -17  17  -1    3.10   10.30
 -17 -17   1    8.40   10.10
  17  17   1   -0.30    8.90
  17 -18  -1    1.20   12.20
  18  17  -1    4.50    7.80
 -18 -17  -1    2.20    9.80
 -17  18  -1   14.00    9.60
 -17  18   1   18.50   12.00
 -18 -17   1   10.60    9.90
  18  17   1    7.00    9.90
  18  16  -1    0.20    8.60
  16 -18  -1    3.10    9.60
 -18 -16  -1   -3.30    8.70
  16 -18  -1   18.20   13.40
 -16  18  -1   -5.80    8.50
  18  16   1   11.70   10.60
 -16  18   1  -10.70    6.30
 -18 -16   1    3.40    9.40
  16 -18   1   12.30   10.40
  15 -18  -1   51.19   15.00
  15 -18  -1   40.10   13.40
 -18 -15  -1   62.49   13.50
 -15  18  -1   61.99   12.90
  18  15  -1   55.59   12.10
 -18 -15   1   37.90   11.70
  15 -18   1   87.29   17.20
  18  15   1   58.79   14.20
  18  14  -1   26.90   10.60
 -18 -14  -1   16.00    9.30
  14 -18  -1   35.50   14.60
  14 -18  -1   23.60   12.90
 -14  18  -1   22.50    9.90
 -14  18   1    0.60    6.00
  14 -18   1   16.70   12.10
  18  14   1   24.30   13.00
  13 -18  -1   76.49   16.50
 -18 -13  -1   73.99   15.70
  18  13  -1   71.79   12.90
  13 -18  -1   51.19   14.00
 -13  18  -1   74.59   12.80
 -13  18   1   50.59   14.00
  13 -18   1   54.29   13.30
  13 -18   1   73.69   15.90
  18  13   1   85.19   16.00
  12 -18  -1  110.59   17.80
  12 -18  -1  100.89   17.60
 -18 -12  -1  122.39   17.20
 -12  18  -1  114.69   15.10
  18  12  -1  102.89   15.30
 -12  18   1  125.19   17.80
  18  12   1  118.49   18.70
  12 -18   1   99.59   16.60
  12 -18   1  105.49   17.10
  11 -18  -1   13.70    8.40
  18  11  -1   -7.20    7.00
  11 -18  -1    1.60   10.40
 -18 -11  -1   -9.00    6.60
 -11  18  -1   19.80    8.60
  11 -18   1   -8.10    9.50
 -11  18   1   -6.60    9.50
  18  11   1   -6.70    9.10
  11 -18   1    0.80    8.60
  18  10  -1   45.20   11.50
  10 -18  -1   32.20   13.70
  10 -18  -1   32.90   12.40
 -10  18  -1   30.00   11.10
  10 -18   1   49.50   13.30
  18  10   1   51.79   14.20
 -10  18   1   37.30   11.70
  18   9  -1  188.18   19.30
   9 -18  -1  144.99   19.80
   9 -18  -1  164.08   21.50
  -9  18  -1  170.18   15.30
   9 -18   1  178.38   20.90
   9 -18   1  188.68   21.90
  -9  18   1  165.88   19.50
  18   9   1  168.38   20.40
  -8  18  -1   25.40    8.80
   8 -18  -1   -4.40    8.50
  18   8  -1   23.60   10.80
   8 -18  -1   -2.10    8.80
   8 -18   1   27.50   11.20
   8 -18   1   -0.30    8.20
  18   8   1    5.80   10.00
  -8  18   1   21.80    9.60
  -7  18  -1   28.80    8.60
  18   7  -1   18.30    9.80
   7 -18  -1   11.60    9.60
   7 -18  -1   21.60   11.60
  -7  18   1   29.90    9.50
   7 -18   1   42.10   11.10
   7 -18   1   25.80   10.50
  18   7   1   24.00   11.00
  -6  18  -1  145.99   12.90
  18   6  -1  114.69   15.90
   6 -18  -1   78.69   14.50
   6 -18  -1  163.28   20.40
  18   6   1  131.39   18.80
   6 -18   1  119.19   16.70
   6 -18   1  130.59   17.60
  -6  18   1  138.39   17.00
   5 -18  -1  891.31   39.30
  18   5  -1  971.70   38.90
  -5  18  -1  966.20   31.90
   5 -18  -1  990.10   42.10
   5 -18   1  912.91   37.90
  18   5   1 1028.40   42.40
  -5  18   1  922.41   36.90
   5 -18   1  952.00   39.00
   4 -18  -1  123.39   17.30
   4 -18  -1  102.39   16.90
  -4  18  -1  122.29   11.50
  18   4   1   92.49   16.60
   4 -18   1   93.89   15.20
   4 -18   1  143.39   18.10
  -4  18   1  100.79   13.90
   3 -18  -1  162.08   19.20
   3 -18  -1  134.29   18.50
  -3  18  -1  168.28   12.60
  18   3   1  166.38   20.20
  -3  18   1  173.88   18.30
   3 -18   1  180.68   18.00
   2 -18  -1  366.26   25.10
   2 -18  -1  323.17   23.00
  -2  18  -1  333.17   16.50
   2 -18   1  325.87   22.00
  -2  18   1  356.66   21.50
   2 -18   1  371.76   23.10
   1 -18  -1  -10.50    6.30
   1 -18  -1    0.90    9.60
   1 -18   1    3.50    7.20
  -1  18   1   -0.10    7.00
   1 -18   1    4.30    8.00
   0 -18  -1  128.49   17.50
   0 -18  -1  122.49   18.00
   0  18   1   96.99   15.20
   0 -18   1  103.49   14.60
   0 -18   1   99.39   14.50
   0  18   1  115.59   14.80
  -1 -18  -1  117.39   17.70
  -1 -18  -1   93.29   15.30
  -1 -18   1  100.29   14.50
   1  18   1  148.29   17.40
   1  18   1  107.69   14.50
  -1 -18   1  107.69   14.70
  -2 -18  -1  120.59   16.70
  -2 -18  -1  140.19   18.90
  -2 -18   1  136.39   16.40
   2  18   1  123.29   14.80
 -18   2   1  141.09   19.80
  -2 -18   1  114.59   14.80
   2  18   1  116.99   15.50
 -18   3  -1  -11.20    8.00
  -3 -18  -1    3.00    8.80
  -3 -18  -1    8.10    8.10
   3  18   1   15.80    8.50
 -18   3   1    1.20    8.50
  -3 -18   1   10.30    8.50
  -3 -18   1   18.00    7.90
   3  18   1    9.60    8.10
  -4 -18  -1  151.98   18.30
  -4 -18  -1  132.79   16.80
 -18   4  -1  127.69   17.50
  -4 -18   1  157.28   15.30
 -18   4   1  139.39   19.60
  -4 -18   1  137.39   16.00
   4  18   1  131.29   17.40
 -18   5  -1  182.18   21.00
  -5 -18  -1  168.98   19.00
  -5 -18  -1  184.58   20.80
   5  18  -1  184.98   14.90
  -5 -18   1  182.68   18.80
 -18   5   1  197.98   22.50
  -5 -18   1  183.68   16.30
   5  18   1  172.08   18.60
 -18   6  -1   14.50    9.20
   6  18  -1   12.80    7.20
  -6 -18  -1    4.40    8.50
  -6 -18  -1   16.70   10.00
  -6 -18   1   13.00    7.70
  -6 -18   1   16.60    9.60
 -18   6   1   26.30   12.10
   6  18   1    3.30    8.20
   7  18  -1   20.50    8.10
  -7 -18  -1   22.00   10.50
 -18   7  -1   20.00   10.60
  -7 -18  -1   15.90   10.90
  -7 -18   1    2.50    8.40
   7  18   1   22.70   10.30
 -18   7   1   24.60   11.90
  -7 -18   1   13.10    7.90
   8  18  -1    4.90    6.30
 -18   8  -1   -3.50    7.70
  -8 -18  -1    3.60   13.00
  -8 -18  -1   13.90    9.80
 -18   8   1   -3.90    7.70
   8  18   1    3.20    8.50
  -8 -18   1    1.40    5.80
  -8 -18   1   12.80    8.80
  -9 -18  -1   14.30   10.00
  -9 -18  -1   -3.40    7.30
 -18   9  -1   12.40   10.40
   9  18  -1    5.60    7.10
  -9 -18   1   -0.90    7.90
   9  18   1    8.30    9.80
 -18   9   1   16.00   10.70
  -9 -18   1    3.20    6.40
  10  18  -1    0.90    6.90
 -18  10  -1    3.20    8.30
 -10 -18  -1   10.90   10.20
 -10 -18  -1    1.70    8.40
 -18  10   1    5.70   10.00
  10  18   1   -2.80    9.10
 -10 -18   1  -12.70    7.80
 -10 -18   1   -0.60    5.70
 -11 -18  -1    6.90    8.60
 -11 -18  -1   21.70   10.70
 -18  11  -1    8.90    9.20
  11  18  -1   -8.00    5.60
  11  18   1    8.80    9.90
 -11 -18   1    7.60    6.60
 -18  11   1   -6.30    4.90
  12  18  -1   28.10    9.20
 -12 -18  -1   17.40    8.80
 -12 -18  -1   13.10    9.70
 -18  12  -1   32.40   11.70
 -12 -18   1   27.50    9.10
 -12 -18   1   25.00    9.80
  12  18   1   18.60   12.00
 -18  13  -1   46.70   12.30
 -13 -18  -1   35.10   11.90
  13  18  -1   49.60   11.50
 -13 -18  -1   48.70   13.10
  13  18   1   41.70   12.90
 -13 -18   1   43.70   11.70
 -14 -18  -1  134.29   18.50
 -18  14  -1  105.99   17.00
  14  18  -1   88.89   13.10
 -14 -18  -1  105.19   16.00
  14  18   1  136.89   19.50
 -14 -18   1  115.99   16.00
 -15 -18  -1    3.20    9.20
 -18  15  -1  -27.90    8.30
  15  18  -1   -7.60    6.60
 -15 -18   1  -11.00    7.60
  15  18   1   -0.50   10.40
 -18  15   1  -11.80    4.70
  18 -16  -1  -13.40    6.00
  16  18  -1   -5.40    7.00
 -16 -18  -1  -10.80    9.20
 -18  16  -1   -4.50    9.70
 -18  16   1   10.40    9.70
  16  18   1   -1.80   10.00
 -16 -18   1   14.90   10.10
  18 -17  -1    5.10   12.10
 -17 -18  -1   -3.40    8.00
 -18  17  -1  -12.20    8.30
  17  18  -1    3.10    8.40
  17  18   1   -3.00    9.70
 -18  17   1   12.80   11.90
 -17 -18   1   -1.50   10.30
  18  18  -1   16.80    8.60
 -18 -18  -1   -5.20    9.40
 -18  18  -1   -2.40    6.40
  18  18   1   -6.30   10.40
 -18 -18   1   -5.10   10.40
 -18  18   1   12.80   12.30
  19  18  -1   10.40    9.10
 -19 -18  -1   21.10   12.70
 -19 -18   1    1.20   11.30
  19  18   1   14.60   13.90
 -18  19   1   41.90   13.90
  19  17  -1    5.10    9.30
  17 -19  -1    2.60   12.90
 -19 -17  -1   14.30   11.30
 -17  19  -1   17.30   10.10
 -17  19   1   15.60   12.00
  19  17   1    1.80   11.00
 -19 -17   1   15.30   11.20
  16 -19  -1   -1.30   11.80
  19  16  -1    8.70    9.10
  16 -19  -1   11.60   14.20
 -16  19  -1    7.60    9.90
 -19 -16  -1   -4.20    8.30
  16 -19   1   -2.00   11.20
 -19 -16   1   -5.20    8.70
 -16  19   1    5.00   10.90
  16 -19   1   -3.40    8.40
  19  16   1    5.10   10.40
  15 -19  -1    8.30   11.20
 -19 -15  -1    1.30   10.20
  19  15  -1    4.40    8.70
 -15  19  -1    4.00    8.70
  15 -19  -1   -0.40   10.60
  15 -19   1    4.40    9.90
  19  15   1   22.50   11.40
  15 -19   1   -6.70    9.50
 -15  19   1   -6.60    7.40
 -14  19  -1    9.00    8.70
  14 -19  -1    7.90   10.50
  14 -19  -1   -3.50   11.00
  19  14  -1   -8.60    7.50
 -19 -14  -1  -14.20    7.40
  14 -19   1   -0.80    9.00
  14 -19   1   16.50   11.10
  19  14   1  -15.40    8.30
  19  13  -1    2.70    7.90
  13 -19  -1  -11.50    8.70
 -13  19  -1    0.20    7.40
 -19 -13  -1    7.10   10.70
  13 -19  -1  -12.10    9.00
 -13  19   1   -0.40    4.80
  13 -19   1    6.90   11.30
  19  13   1   -7.10    9.20
  13 -19   1   15.90   10.40
  12 -19  -1   48.10   15.00
 -12  19  -1   34.30   10.60
 -19 -12  -1   59.79   12.70
  19  12  -1   39.90   11.50
  12 -19  -1   50.29   14.00
 -12  19   1   25.70   10.40
  12 -19   1   34.20   13.60
  12 -19   1   27.00   11.70
  11 -19  -1   -1.50    9.80
  11 -19  -1   -2.80   10.30
 -19 -11  -1   -2.60    8.00
 -11  19  -1  -10.80    6.60
  19  11  -1   -4.50    7.30
  19  11   1   -7.10    9.60
 -11  19   1   -0.20    8.80
  11 -19   1   -0.60    9.30
  11 -19   1    2.20    9.10
  10 -19  -1   79.39   15.90
 -10  19  -1   56.89   12.50
  10 -19  -1   31.40   13.80
  19  10  -1   48.20   12.20
  10 -19   1   70.59   15.00
  19  10   1   63.69   15.20
 -10  19   1   48.40   12.40
  10 -19   1   59.79   13.90
   9 -19  -1  175.78   23.10
  -9  19  -1  155.98   14.70
  19   9  -1  126.89   17.10
   9 -19  -1  179.88   22.60
   9 -19   1  124.59   18.50
   9 -19   1  214.28   23.20
  -9  19   1  161.28   18.90
  19   9   1  162.98   21.20
  19   8  -1    0.80    9.10
   8 -19  -1   -7.20    7.20
   8 -19  -1    5.70   10.80
  -8  19  -1    3.70    6.80
  -8  19   1    3.40    7.50
   8 -19   1    9.30    9.30
  19   8   1   22.70   11.20
   8 -19   1   -3.00    7.30
  19   7  -1   28.00   10.90
   7 -19  -1   26.80   11.70
  -7  19  -1   31.20    9.10
   7 -19  -1   22.00   12.70
  -7  19   1   45.00   11.50
   7 -19   1   40.50   12.00
   7 -19   1   31.70   10.70
  19   7   1    9.50   10.10
   6 -19  -1   13.70    9.30
   6 -19  -1   21.10   10.90
  -6  19  -1   18.50    7.60
  19   6  -1   18.30   10.30
  19   6   1   65.69   14.70
   6 -19   1   38.80   11.90
  -6  19   1   20.30    9.50
   6 -19   1   36.60   11.30
   5 -19  -1  109.79   17.50
  19   5  -1   83.09   14.30
  -5  19  -1   90.09   11.30
  19   5   1  118.79   18.70
   5 -19   1   86.69   15.00
   5 -19   1   61.69   13.30
  -5  19   1  112.19   15.80
   4 -19  -1   84.29   17.30
   4 -19  -1   88.59   19.60
  -4  19  -1   92.19   11.00
   4 -19   1   74.09   14.00
  19   4   1   78.99   15.30
   4 -19   1   99.09   16.00
  -4  19   1  117.49   16.00
   3 -19  -1   52.29   13.10
  -3  19  -1   44.50    8.50
   3 -19  -1   51.29   13.70
  19   3   1   32.60   11.40
   3 -19   1   22.10   10.60
  -3  19   1   31.80   10.60
   3 -19   1   39.90   12.00
  -2  19  -1  101.09   11.30
   2 -19  -1   84.79   14.90
   2 -19  -1   70.59   15.20
   2 -19   1   78.59   13.90
  -2  19   1   82.49   14.00
   2 -19   1  127.09   17.20
   1 -19  -1  106.39   16.80
   1 -19  -1   84.69   15.10
  -1  19   1   78.79   13.10
   1 -19   1  126.89   20.30
   1 -19   1  109.89   16.20
   0 -19  -1   13.70    9.60
   0 -19  -1   12.40   10.70
   0 -19   1    0.90    7.30
   0  19   1   12.80    8.20
   0 -19   1    8.50    8.60
  -1 -19  -1   49.90   13.10
  -1 -19  -1   62.89   14.00
  -1 -19   1   41.40   10.60
   1  19   1   27.90   10.10
   1  19   1   30.60    8.90
  -1 -19   1   50.79   12.00
  -2 -19  -1  148.09   18.90
  -2 -19  -1  139.49   19.10
   2  19   1  139.79   15.60
  -2 -19   1  171.58   18.90
  -2 -19   1  113.49   15.40
   2  19   1  145.99   17.90
 -19   2   1  145.09   21.30
  -3 -19  -1   60.39   14.40
  -3 -19  -1   87.39   15.80
 -19   3  -1   92.39   16.80
 -19   3   1   84.49   15.70
   3  19   1   86.49   15.30
   3  19   1   74.89   12.10
  -3 -19   1   78.89   12.70
  -3 -19   1   83.29   14.10
  -4 -19  -1  344.67   25.30
  -4 -19  -1  325.17   25.00
 -19   4  -1  363.96   26.30
  -4 -19   1  356.86   22.80
   4  19   1  352.16   24.10
 -19   4   1  368.86   27.40
  -4 -19   1  333.37   21.90
 -19   5  -1  520.45   31.10
  -5 -19  -1  508.15   29.60
  -5 -19   1  528.75   27.00
  -5 -19   1  540.15   27.70
 -19   5   1  497.95   30.80
   5  19   1  537.25   29.50
 -19   6  -1  162.98   21.20
  -6 -19  -1  175.78   21.30
  -6 -19  -1  139.99   18.80
   6  19  -1  155.88   14.60
   6  19   1  161.48   18.70
  -6 -19   1  133.59   17.00
 -19   6   1  175.78   22.70
  -7 -19  -1   70.89   15.10
  -7 -19  -1   79.49   15.80
   7  19  -1   63.69   10.90
 -19   7  -1   76.99   15.50
 -19   7   1   84.69   16.40
  -7 -19   1   78.49   12.80
   7  19   1   76.59   14.60
  -7 -19   1   86.79   14.00
   8  19  -1   60.59   11.00
  -8 -19  -1    7.90    9.80
  -8 -19  -1   43.30   13.00
 -19   8  -1   35.70   12.30
   8  19   1   23.40   10.20
 -19   8   1   22.80   12.50
  -8 -19   1   14.30    8.30
  -8 -19   1    9.70    9.90
  -9 -19  -1   72.59   14.20
 -19   9  -1   94.79   17.40
  -9 -19  -1   91.19   16.00
   9  19  -1   79.89   12.00
  -9 -19   1   91.99   13.20
   9  19   1   84.59   14.50
  -9 -19   1  109.49   17.40
 -10 -19  -1   12.50   10.10
 -19  10  -1   10.70   11.10
  10  19  -1   22.60    7.70
 -10 -19  -1    8.50    9.30
 -10 -19   1   24.40    9.50
  10  19   1   35.40   11.50
 -10 -19   1   12.40   10.20
 -19  10   1   -0.10    7.40
  11  19  -1    4.30    7.20
 -11 -19  -1   -2.60    9.30
 -11 -19  -1    4.10    9.40
 -19  11  -1  -10.70    9.00
 -11 -19   1   -4.80    7.90
  11  19   1   -0.40    9.50
 -11 -19   1   11.80    7.50
 -12 -19  -1   29.30   11.90
  12  19  -1   54.49   11.10
 -19  12  -1   41.10   12.00
 -12 -19  -1   65.29   14.60
 -12 -19   1   42.10   11.20
  12  19   1   52.19   14.70
 -12 -19   1   50.99   10.20
 -13 -19  -1    8.80   10.10
 -13 -19  -1    9.20    9.00
  13  19  -1    5.80    7.00
 -19  13  -1    4.30    9.20
 -13 -19   1   -4.00    7.60
 -19  13   1    0.70    7.40
  13  19   1   -2.50    9.40
 -14 -19  -1   81.69   15.50
 -19  14  -1   61.19   14.30
 -14 -19  -1   44.70   12.10
  14  19  -1   60.99   12.00
 -14 -19   1   79.79   15.20
  15  19  -1   82.89   13.00
 -15 -19  -1   76.09   15.00
 -15 -19   1   76.19   16.20
 -19  15   1  112.59   19.40
  15  19   1   52.09   14.40
 -16 -19  -1   -2.00   10.40
  16  19  -1   18.70    9.20
  16  19   1   -4.90   10.80
 -16 -19   1   10.70    9.00
 -19  16   1   25.70   13.50
  17  19  -1    4.90    8.40
 -17 -19  -1   25.60   11.80
 -17 -19   1   17.00   11.20
 -19  17   1   16.70   13.50
  17  19   1   30.90   12.70
  18  19  -1   -5.60    8.00
 -18 -19  -1    2.20    8.60
 -19  18   1    8.10   12.10
 -18 -19   1   25.30   11.50
  18  19   1   11.80   10.80
 -19 -19  -1   12.80   11.70
  19  19  -1   -8.60    8.40
 -19 -19   1   17.40   10.40
  19  19   1    7.10   11.80
  20  19  -1   -1.20    9.70
 -20 -19  -1   -8.40    8.90
 -20 -19   1   17.50   10.80
  20  19   1   -3.10    9.80
 -20 -18  -1   16.40   13.30
  20  18  -1   14.10   10.00
 -18  20   1   -5.60   13.00
 -20 -18   1   -2.10    9.70
  20  18   1   -7.50    9.80
  20  17  -1    1.10    9.60
  17 -20  -1   11.80   14.60
 -20 -17  -1   24.10   12.80
 -17  20  -1   -6.40    7.10
 -17  20   1   10.30   12.20
 -20 -17   1   -6.40   10.30
  20  17   1   13.20   12.30
  16 -20  -1  -22.00    9.20
 -16  20  -1   17.80   10.50
 -20 -16  -1   18.20   10.90
  20  16  -1   27.10   11.10
  16 -20   1   11.50   12.00
  20  16   1   37.70   14.00
 -16  20   1   41.90   13.30
 -20 -16   1    3.00   10.20
 -20 -15  -1    0.60    9.20
  15 -20  -1   15.40   17.00
  20  15  -1    9.60    8.30
  15 -20  -1    7.20   11.00
 -15  20  -1   22.60    9.80
  20  15   1    0.40   10.40
  15 -20   1   17.80   12.60
  15 -20   1   -6.80   10.60
 -15  20   1    1.30   12.00
  20  14  -1    5.60    8.00
  14 -20  -1   -5.50   10.20
 -20 -14  -1   22.50   13.00
 -14  20  -1   19.60    9.30
  14 -20  -1   -2.80    9.10
  20  14   1   -4.30   10.00
  14 -20   1    7.40   10.00
 -14  20   1   -4.40    9.70
  14 -20   1   20.50   10.50
  13 -20  -1   -9.40    8.00
 -20 -13  -1    7.60    8.40
  20  13  -1   -3.20    6.90
  13 -20  -1   -3.80   10.40
 -13  20  -1    6.70    8.30
  13 -20   1    6.20   10.60
  13 -20   1    7.70   10.00
  20  13   1    6.60   10.40
  12 -20  -1   40.20   12.60
 -12  20  -1   51.39   11.30
  12 -20  -1   20.00   11.90
  20  12  -1   32.20   11.60
 -20 -12  -1   23.10   11.20
  20  12   1   28.90   11.90
  12 -20   1   53.69   15.10
  12 -20   1   41.40   11.90
 -20 -11  -1   -4.00    7.60
 -11  20  -1    4.60    7.10
  11 -20  -1    0.20    9.80
  20  11  -1   -5.60    7.50
  11 -20  -1    0.20   12.30
 -11  20   1    0.10    8.70
  20  11   1   -1.50    9.40
  11 -20   1    2.80    8.70
  11 -20   1    8.60    8.90
 -10  20  -1   14.60    8.30
  10 -20  -1   16.70   10.20
  20  10  -1    4.70    8.80
  10 -20  -1   13.70   11.10
 -10  20   1    9.60    9.70
  20  10   1   26.90   12.10
  10 -20   1   -4.10    8.40
  10 -20   1   -3.90    7.70
  20   9  -1    5.00    9.10
   9 -20  -1    9.00   10.80
   9 -20  -1    2.90    9.30
   9 -20   1    9.70   10.70
   9 -20   1    1.00   10.20
  -9  20   1    6.20    8.90
  20   8  -1  113.69   17.10
   8 -20  -1  128.99   19.70
  -8  20  -1  146.29   13.70
   8 -20  -1  142.19   20.00
   8 -20   1  150.18   20.20
   8 -20   1  143.69   19.20
  -8  20   1  106.99   16.30
  -7  20  -1    9.60    6.90
   7 -20  -1   14.10   11.80
   7 -20  -1   15.70   10.30
  20   7  -1    9.00    9.10
   7 -20   1   28.10   17.50
  20   7   1   -0.60    9.80
  -7  20   1   -3.60    7.30
   7 -20   1    0.20    9.00
   6 -20  -1  251.87   22.30
  20   6  -1  269.97   22.30
   6 -20  -1  234.98   23.00
  -6  20  -1  262.57   16.80
   6 -20   1  247.88   22.40
  20   6   1  283.57   28.50
   6 -20   1  234.18   22.40
  -6  20   1  284.07   21.00
  20   5  -1  120.69   17.50
   5 -20  -1  126.49   18.30
  -5  20  -1  114.39   12.80
   5 -20  -1  134.49   20.10
  20   5   1  141.89   20.40
   5 -20   1  152.68   19.60
  -5  20   1  129.59   16.80
   5 -20   1  130.39   18.80
  -4  20  -1    3.20    6.50
   4 -20  -1    1.80    8.70
   4 -20  -1   -1.60    8.30
   4 -20   1    3.40    9.10
  -4  20   1    6.20    8.00
  20   4   1   18.00   10.40
   4 -20   1    4.90    7.50
  -3  20  -1    4.00    5.80
   3 -20  -1    3.80   10.30
   3 -20  -1   -1.00    9.20
   3 -20   1    8.20    8.30
  -3  20   1   -3.90    8.10
   3 -20   1   11.60    9.10
  20   3   1    2.90    9.50
   2 -20  -1   29.50   11.40
   2 -20  -1   26.90   11.80
  -2  20   1   34.70   10.40
   2 -20   1   18.50    9.60
   2 -20   1   44.40   12.10
   1 -20  -1  123.39   19.10
   1 -20  -1  100.29   16.50
   1 -20   1   90.09   15.20
   1 -20   1  105.89   15.10
  -1  20   1  126.09   15.90
   0 -20  -1   92.99   16.50
   0 -20  -1   70.89   15.40
   0 -20   1  107.29   15.60
   0  20   1  102.59   14.00
   0 -20   1   91.99   15.20
  -1 -20  -1  129.19   18.50
  -1 -20  -1  126.39   18.70
   1  20   1  115.89   16.50
   1  20   1  100.69   14.50
  -1 -20   1  114.79   15.40
 -20   2  -1   36.70   13.40
  -2 -20  -1   49.40   13.70
  -2 -20  -1   57.39   13.20
   2  20   1   30.80   10.10
  -2 -20   1   46.30   11.60
  -2 -20   1   63.69   12.80
   2  20   1   43.40   11.60
  -3 -20  -1    0.50   10.40
 -20   3  -1   13.10   12.00
  -3 -20  -1   12.90   10.50
   3  20   1    7.20   10.00
  -3 -20   1   10.30    8.40
  -3 -20   1   -3.40    8.00
 -20   4  -1  110.19   18.30
  -4 -20  -1  158.08   21.20
  -4 -20  -1  134.79   17.70
  -4 -20   1  178.18   19.00
  -4 -20   1  106.69   15.90
   4  20   1  149.99   18.90
  -5 -20  -1  200.18   22.60
 -20   5  -1  182.88   21.70
  -5 -20  -1  193.28   22.10
  -5 -20   1  219.68   18.90
  -5 -20   1  226.28   19.40
   5  20   1  202.68   20.30
  -6 -20  -1  450.85   28.70
 -20   6  -1  461.55   29.20
  -6 -20  -1  508.55   30.60
 -20   6   1  344.57   27.10
   6  20   1  487.05   28.30
  -6 -20   1  445.66   25.50
  -6 -20   1  471.85   26.60
   7  20  -1   24.40    8.20
  -7 -20  -1    9.80    9.20
  -7 -20  -1   12.90   11.00
 -20   7  -1   34.60   11.80
 -20   7   1    1.20    7.10
   7  20   1   11.60    9.80
  -7 -20   1   21.20    8.90
  -7 -20   1   17.20   11.00
 -20   8  -1   35.00   13.60
  -8 -20  -1   34.30   11.90
   8  20  -1   45.90    9.90
  -8 -20  -1    4.20    9.10
  -8 -20   1   39.30   10.70
   8  20   1   25.70   10.10
  -8 -20   1   20.20   11.40
  -9 -20  -1    9.10   10.70
 -20   9  -1    3.90    8.40
  -9 -20  -1    9.90   10.50
   9  20  -1    1.50    7.40
   9  20   1    0.40    9.00
  -9 -20   1   10.30    9.30
  -9 -20   1    3.70    7.40
 -20  10  -1  -10.60    9.60
 -10 -20  -1   -2.90    7.50
 -10 -20  -1   -2.90    8.70
  10  20  -1    2.40    6.60
 -10 -20   1    1.50    7.50
 -10 -20   1    5.80    8.30
  10  20   1   14.30   10.30
 -11 -20  -1   10.30    8.70
 -11 -20  -1  -12.80    8.70
 -20  11  -1    1.20    6.10
  11  20  -1    3.10    6.10
  11  20   1   14.50    9.70
 -11 -20   1    5.50    6.90
 -11 -20   1    5.00    7.30
 -20  11   1    2.20    6.10
 -12 -20  -1   13.00   10.60
  12  20  -1   20.40    8.70
 -12 -20  -1    8.90   10.10
 -20  12  -1   -2.30    5.60
 -12 -20   1   13.80    9.70
 -12 -20   1   11.90    7.50
  12  20   1   19.20   10.10
 -13 -20  -1   16.50    9.40
 -13 -20  -1   26.70   11.50
  13  20  -1   14.70    8.70
  13  20   1    6.50   13.60
 -20  13   1   44.00   13.90
 -13 -20   1    6.10    8.00
 -14 -20  -1   -1.20    9.30
  14  20  -1   15.20    8.30
 -14 -20  -1    6.20   10.50
 -14 -20   1   17.70   10.00
  14  20   1   24.60   12.20
 -20  14   1   21.30   12.80
  15  20  -1   93.19   14.10
 -15 -20  -1  111.79   19.10
 -20  15   1  117.89   19.50
 -15 -20   1   74.59   15.00
  15  20   1   74.69   16.20
 -16 -20  -1   36.50   13.70
  16  20  -1   18.60    9.70
 -20  16   1    8.50   12.50
  16  20   1   30.40   12.20
 -16 -20   1   10.80   11.10
 -20  17  -1   17.40   12.50
  17  20  -1   -3.10    8.60
 -17 -20  -1   -6.70    9.50
  17  20   1    9.30   10.30
 -20  17   1   26.00   14.00
 -17 -20   1   16.40   10.90
 -18 -20  -1   -3.70   10.80
  18  20  -1   -7.60    8.00
  18  20   1    7.00   11.70
 -18 -20   1   -4.90    9.50
 -19 -20  -1   19.50   13.50
  19  20  -1    1.50    7.70
 -20  19  -1   29.50   13.30
 -19 -20   1    8.60   11.80
  19  20   1    9.40   13.00
 -20  20  -1    6.80   12.60
 -20 -20  -1  -10.80   11.10
  20  20  -1    0.50    9.60
  20  20   1   15.40   13.60
 -20 -20   1   15.90   10.10
  21  19  -1   -1.10   10.10
 -19  21  -1    2.10   13.50
 -21 -19  -1   10.30   12.90
  21  19   1  -14.00   11.80
 -21 -19   1   -4.10   12.20
 -21 -18  -1   16.20   12.10
  21  18  -1   11.60    9.80
  21  18   1   33.70   14.60
 -21 -18   1   25.00   13.20
  17 -21  -1   -5.80   11.70
 -21 -17  -1   -7.50    9.10
  21  17  -1   13.50   10.90
 -21 -17   1    1.20   10.40
  21  17   1  -22.80    9.50
 -17  21   1   -5.60   11.60
  17 -21   1   10.30   12.60
 -16  21  -1   -5.80    8.90
 -21 -16  -1   19.90   12.60
  21  16  -1    0.80    8.80
  16 -21  -1   -3.10   11.90
  21  16   1    7.40   12.70
 -16  21   1    0.00   11.40
 -21 -16   1  -13.60    9.00
  16 -21   1   16.50   12.80
  15 -21  -1   34.40   14.50
  21  15  -1   31.60   11.20
 -15  21  -1    6.30    9.30
 -21 -15  -1   10.00   10.60
  21  15   1   13.30   11.30
  15 -21   1    0.90   13.90
 -15  21   1   14.20   11.60
  14 -21  -1   -1.50   11.10
  21  14  -1   -7.30    8.10
 -14  21  -1   -6.20    8.00
 -21 -14  -1   -4.60    8.40
 -14  21   1  -10.20   11.40
  14 -21   1   -1.90    9.10
  21  14   1    3.10   11.20
  14 -21   1   -8.50   11.00
  13 -21  -1   17.60   11.50
 -21 -13  -1    1.20   10.90
  13 -21  -1   -2.80   11.20
  21  13  -1   -1.80    7.70
 -13  21  -1   -0.40    8.20
  13 -21   1    6.40   12.10
  13 -21   1   35.00   14.60
 -13  21   1   17.60   18.10
  21  13   1   10.10   11.20
 -12  21  -1  -10.80    6.60
 -21 -12  -1    5.10    9.80
  12 -21  -1   20.20   10.10
  21  12  -1    6.70    8.90
  12 -21  -1   -0.10    9.20
  12 -21   1    2.30   10.70
  12 -21   1   -6.60    8.50
  21  12   1   10.00   10.60
 -11  21  -1    6.40    7.30
  11 -21  -1    3.20    9.60
  21  11  -1   -8.10    7.90
  11 -21  -1   14.30   12.20
 -21 -11  -1    3.90    8.90
  11 -21   1   13.70   10.50
 -11  21   1   -3.80    6.30
  21  11   1   11.50   10.70
  11 -21   1    7.90    9.50
  10 -21  -1   53.49   15.70
  21  10  -1   38.10   12.00
  10 -21  -1   17.10   13.80
 -10  21  -1   40.30    9.60
  10 -21   1   20.60   11.60
  21  10   1   44.00   13.80
 -10  21   1    1.30    8.30
  10 -21   1   23.10   11.30
   9 -21  -1    1.50   10.80
  21   9  -1    2.00    8.70
  -9  21  -1    9.00    7.80
   9 -21  -1   16.40   10.70
  21   9   1    4.00   11.60
   9 -21   1   -5.90    7.60
  -9  21   1    5.10    8.80
   9 -21   1   10.10   10.00
  21   8  -1  148.59   19.70
   8 -21  -1  122.89   19.30
   8 -21  -1  122.49   20.30
  21   8   1   98.79   18.90
   8 -21   1  178.58   21.90
   8 -21   1  131.19   19.80
  -8  21   1  135.19   18.20
  21   7  -1   18.30   10.30
   7 -21  -1   23.50   11.00
   7 -21  -1   21.70   12.50
  -7  21  -1   17.90    7.80
   7 -21   1   27.60   11.80
  -7  21   1   25.90   10.30
  21   7   1   24.60   12.60
   7 -21   1    8.10    9.50
  -6  21  -1  134.09   12.90
  21   6  -1  144.09   18.90
   6 -21  -1  125.19   21.20
   6 -21  -1  140.39   20.90
   6 -21   1  155.48   19.40
  21   6   1  128.79   20.00
  -6  21   1  172.68   19.30
   6 -21   1  130.79   18.90
  -5  21  -1    9.00    6.20
  21   5  -1    6.10    9.30
   5 -21  -1  -11.70    9.20
   5 -21  -1  -19.30    6.90
  21   5   1   -6.10    7.80
   5 -21   1   -3.30    9.20
  -5  21   1    5.20    8.60
   5 -21   1   -6.70    7.40
   4 -21  -1   20.70   11.50
  -4  21  -1   12.20    6.50
   4 -21  -1   11.20   10.10
  -4  21   1   24.80    9.40
   4 -21   1   12.00   10.10
  21   4   1   22.10   10.50
   3 -21  -1   52.29   14.50
  -3  21  -1   28.70    7.40
   3 -21  -1   16.80   11.90
  -3  21   1   38.40   10.60
   3 -21   1   21.50   11.80
  21   3   1   57.29   14.60
   3 -21   1   32.70   12.00
   2 -21  -1   53.99   14.50
   2 -21  -1   13.60   12.40
   2 -21   1   48.20   12.90
  -2  21   1   32.00   10.30
   2 -21   1   45.40   11.90
  21   2   1   49.60   13.50
   1 -21  -1   -6.70    9.80
   1 -21  -1   11.50   10.70
   1 -21   1    2.80    7.60
   1 -21   1    5.30    7.90
  -1  21   1    7.10    7.80
   0 -21  -1  127.89   19.10
   0 -21  -1  170.08   22.20
   0 -21   1  137.19   17.20
   0 -21   1  148.59   18.10
   0  21   1  137.49   16.30
  -1 -21  -1    8.80   10.90
  -1 -21  -1    1.20    8.90
  -1 -21   1   12.60    9.50
   1  21   1    9.70    7.60
  -1 -21   1   -2.60    7.60
  -2 -21  -1   -2.00    9.20
 -21   2  -1   -7.40    4.90
  -2 -21  -1    8.70   10.30
   2  21   1  -13.10    8.40
  -2 -21   1    8.50    7.80
   2  21   1    7.60    8.00
  -2 -21   1   18.30    8.40
  -3 -21  -1  200.68   23.40
  -3 -21  -1  214.68   20.50
   3  21   1  236.18   21.30
  -3 -21   1  197.58   18.90
  -3 -21   1  201.78   19.50
  -4 -21  -1  196.68   22.70
  -4 -21  -1  184.28   21.90
  -4 -21   1  191.38   24.00
   4  21   1  174.48   21.00
  -5 -21  -1  145.09   20.20
  -5 -21  -1  155.98   20.10
   5  21   1  171.88   20.30
  -5 -21   1  148.69   20.10
 -21   6  -1    4.20    5.10
  -6 -21  -1    3.40    9.30
  -6 -21  -1   17.30   10.70
  -6 -21   1   -3.80    6.90
   6  21   1   -0.10    8.90
  -6 -21   1   23.20    8.60
 -21   7  -1    9.00    6.70
  -7 -21  -1   -2.30    6.80
  -7 -21  -1   26.70   11.40
  -7 -21   1   13.80    8.80
   7  21   1   23.60   10.90
  -7 -21   1   17.60    9.30
   8  21  -1   29.80    9.60
  -8 -21  -1   20.40   10.70
  -8 -21  -1   43.10   12.60
  -8 -21   1   18.90   10.50
   8  21   1   -4.30    8.60
  -8 -21   1   29.70   10.10
  -9 -21  -1  -15.00    8.30
   9  21  -1    0.40    6.70
  -9 -21  -1   -1.40    9.00
  -9 -21   1   -1.90    6.60
   9  21   1    3.10    8.90
  -9 -21   1   -6.50    8.10
  10  21  -1   53.99   10.60
 -10 -21  -1   41.60   13.90
 -10 -21  -1   52.19   13.20
 -10 -21   1   37.70   11.90
  10  21   1   35.30   14.00
 -10 -21   1   51.49   14.20
 -21  10   1    5.50   10.10
 -11 -21  -1   79.69   17.60
 -11 -21  -1  102.99   16.50
  11  21  -1   70.89   11.90
 -21  11   1   93.89   17.80
  11  21   1   96.09   18.10
 -11 -21   1   62.79   14.10
 -12 -21  -1  -10.40    7.70
 -12 -21  -1   -4.90    7.60
  12  21  -1   -2.10    6.90
 -21  12   1    2.70   10.90
 -12 -21   1   17.20   10.40
 -12 -21   1   -2.30    7.70
  12  21   1   12.20   11.00
 -13 -21  -1   12.50   10.90
  13  21  -1    7.80    7.40
 -13 -21  -1   -4.10    8.40
 -21  13   1   -8.80   11.20
  13  21   1  -10.90    9.00
 -13 -21   1    1.80    8.90
 -21  14  -1   -0.30   10.90
  14  21  -1   15.10    7.90
 -14 -21  -1   40.90   13.50
 -14 -21  -1   30.70   13.20
  14  21   1   25.80   11.40
 -21  14   1   31.90   12.90
 -14 -21   1   15.10   10.60
  15  21  -1   15.10    9.00
 -15 -21  -1   20.20    9.40
 -15 -21  -1   35.10   13.60
 -15 -21   1    9.70   10.70
 -21  15   1   30.00   13.50
  15  21   1    4.40   10.40
  16  21  -1   31.00    9.30
 -21  16  -1   31.60   14.20
 -16 -21  -1   45.40   14.10
 -16 -21   1   28.10   13.10
  17  21  -1   -4.20    8.30
 -17 -21  -1  -14.00    9.10
 -21  17  -1  -32.20   11.50
  17  21   1    1.60   10.80
 -17 -21   1   -6.30    9.50
 -18 -21  -1   14.80   13.90
  18  21  -1   14.20    8.40
 -21  18  -1   29.10   14.20
 -18 -21   1   49.60   15.80
  18  21   1   28.20   13.20
  19  21  -1   -8.50    9.20
 -21  19  -1  -29.50   11.10
 -19 -21  -1  -14.70   11.80
 -19 -21   1  -13.40   11.10
  19  21   1   -3.70   11.40
 -18  22  -1   -8.00   11.50
 -22 -18  -1    3.80   12.70
  22  18  -1   -6.20    8.30
  22  18   1   -9.40   11.10
 -22 -18   1   -1.10   12.10
  17 -22  -1   25.20   14.40
 -22 -17  -1    9.10   12.40
  22  17   1    8.60   11.70
 -22 -17   1   -3.50   12.60
  17 -22   1   -1.80   12.30
  22  16  -1   -2.70    7.90
 -16  22  -1  -24.60    7.50
 -22 -16  -1  -15.90    7.90
  16 -22  -1  -11.60   12.60
 -22 -16   1   -5.70    9.00
 -16  22   1  -18.00   10.80
  22  16   1    4.10   11.00
  16 -22   1   15.20   12.40
  15 -22  -1   25.60   13.10
  22  15  -1   26.70   10.70
 -22 -15  -1   -1.80    9.90
 -15  22  -1   -6.00    9.90
  22  15   1    6.90   12.40
 -15  22   1    2.60   11.60
  15 -22   1  -10.30   12.20
 -22 -14  -1   -2.00   10.50
 -14  22  -1   -6.10    8.00
  14 -22  -1   -9.40   10.10
  22  14  -1   -4.00    8.80
  22  14   1    6.20   11.40
  14 -22   1  -10.60    8.70
 -14  22   1   -4.60   10.80
 -13  22  -1   -1.50    7.70
  13 -22  -1   12.60   11.40
 -22 -13  -1    1.00   12.00
  22  13  -1   13.70   11.10
  13 -22   1   -6.50   10.20
 -13  22   1    1.10   12.20
  22  13   1    2.30   10.60
  13 -22   1   -9.60   11.90
 -12  22  -1   17.40    9.00
  22  12  -1   15.00   10.30
  12 -22  -1   -7.00   12.00
 -22 -12  -1   -4.20    8.90
  12 -22  -1  -21.50   11.10
  12 -22   1    6.40   10.70
  22  12   1   -5.30   10.30
 -12  22   1    6.00   10.70
  12 -22   1    8.40   10.20
  22  11  -1   -8.90    7.80
 -11  22  -1   -1.80    6.90
  11 -22  -1    0.60   11.40
  11 -22  -1   -1.90   10.90
 -22 -11  -1   -4.50    9.10
  22  11   1  -10.00    9.60
  11 -22   1   25.50   11.50
  11 -22   1   -3.40    9.70
  10 -22  -1   14.20   12.10
  10 -22  -1   68.69   15.30
 -10  22  -1   20.00    8.10
  22  10  -1   -1.50    9.50
  10 -22   1   -4.70    9.60
  10 -22   1   10.90   10.40
  22  10   1   31.80   13.40
   9 -22  -1    3.50   10.20
  22   9  -1    1.40    9.30
   9 -22  -1    7.60   11.60
  -9  22  -1   16.50    7.90
   9 -22   1   19.90   10.30
  22   9   1    4.00   10.40
   9 -22   1   22.00   12.60
  -9  22   1   -5.70    5.10
  22   8  -1   42.50   12.90
  -8  22  -1   17.40    8.70
   8 -22  -1   19.60   11.90
   8 -22   1   13.40   11.30
   8 -22   1   15.10   11.40
  22   8   1    9.60   11.50
  -8  22   1   21.20   10.00
   7 -22  -1   57.29   14.80
   7 -22  -1   61.99   16.70
  -7  22  -1   63.99   12.10
  22   7  -1   32.50   12.80
   7 -22   1   65.19   15.20
   7 -22   1   65.09   14.70
  22   7   1   42.20   13.60
  -7  22   1   52.39   13.30
  22   6  -1    6.00    9.20
   6 -22  -1   14.30   11.70
   6 -22  -1   37.40   13.90
  -6  22  -1   34.60    8.30
   6 -22   1   30.80   11.10
  22   6   1    2.60   11.30
   6 -22   1   39.40   12.60
  -6  22   1   40.70   11.70
  -5  22  -1   21.00    7.60
   5 -22  -1   20.60   12.50
   5 -22  -1   15.90   11.30
  22   5  -1    8.70   10.80
  22   5   1   10.60   11.80
   5 -22   1   25.10   10.40
   5 -22   1   16.00    9.40
  -5  22   1   15.80    9.30
   4 -22  -1   73.29   15.30
  -4  22  -1   60.19    9.90
  22   4  -1   64.29   14.70
   4 -22  -1   52.69   13.90
   4 -22   1   80.89   15.20
   4 -22   1   23.60   11.20
  22   4   1  106.99   18.20
  -4  22   1   46.20   12.30
   3 -22  -1   19.30   10.60
   3 -22  -1   -2.90    8.70
  -3  22   1    6.70    8.50
  22   3   1    1.40   11.20
   3 -22   1   15.60   10.30
   3 -22   1    0.00    9.60
   2 -22  -1  114.69   18.70
   2 -22  -1   78.09   16.90
  22   2   1   99.29   17.50
   2 -22   1   80.39   15.30
  -2  22   1   95.69   14.20
   2 -22   1   90.29   15.60
   1 -22  -1    3.80    8.20
   1 -22  -1    4.90    9.70
   1 -22   1   12.90    9.70
   1 -22   1   22.10    9.50
  -1  22   1   -0.70    6.60
   0 -22  -1  154.68   21.70
   0 -22  -1  141.49   19.30
   0 -22   1  176.48   20.80
   0 -22   1  169.78   20.30
   0  22   1  139.69   16.50
  -1 -22  -1   47.60   12.80
  -1 -22  -1   26.70   11.90
  -1 -22   1   29.70   11.40
   1  22   1    9.40    7.40
  -1 -22   1   33.70   11.80
  -2 -22  -1    3.70    9.30
  -2 -22  -1    3.00    9.40
   2  22   1   -6.30    6.20
  -2 -22   1   15.60    8.20
  -2 -22   1    3.30    8.50
  -3 -22  -1   28.20   11.60
  -3 -22  -1   47.70   12.80
  -3 -22   1   39.40   10.80
  -3 -22   1   39.50   12.10
  -4 -22  -1   42.30   12.70
  -4 -22  -1   24.60   11.50
  -4 -22   1   28.10   10.30
  -4 -22   1   35.40   11.50
  -5 -22  -1   88.09   16.00
  -5 -22  -1   65.89   14.90
  -5 -22   1   41.30   12.60
  -5 -22   1   59.69   11.90
  -6 -22  -1   -1.70    8.50
  -6 -22  -1    3.60    9.90
  -6 -22   1   -2.10    8.20
 -22   6   1   -0.50   15.10
  -6 -22   1    2.40    8.10
  -7 -22  -1    9.30    9.80
  -7 -22  -1    3.60    9.60
  -7 -22   1    0.90    7.30
  -7 -22   1    7.10    9.30
 -22   7   1    0.10   10.70
  -8 -22  -1   45.50   13.60
  -8 -22  -1   75.39   15.80
   8  22   1   55.79   12.70
 -22   8   1   51.29   15.80
  -8 -22   1   35.00   11.40
  -8 -22   1   60.99   12.50
  -9 -22  -1   58.99   15.80
  -9 -22  -1   29.50   13.40
   9  22  -1   61.69   11.70
  -9 -22   1   59.29   12.60
   9  22   1   63.19   14.10
  -9 -22   1   73.29   14.90
 -22   9   1   50.99   14.80
  10  22  -1   13.50    8.00
 -10 -22  -1   26.80   10.80
 -22  10  -1   -4.10    6.10
 -10 -22  -1   -2.70    9.00
 -10 -22   1    1.80    7.50
 -22  10   1   14.00   10.60
  10  22   1   -8.00    9.00
 -10 -22   1    8.30    9.90
 -11 -22  -1   22.90   10.20
 -11 -22  -1   20.80   11.40
  11  22  -1   19.10    8.40
 -11 -22   1   16.60   11.20
 -22  11   1   31.10   13.20
  11  22   1   26.80   11.40
 -11 -22   1    9.70    8.30
  12  22  -1   12.90    8.00
 -12 -22  -1   11.50   10.20
 -22  12  -1   28.20   16.10
 -12 -22  -1   21.80   12.10
 -12 -22   1   15.10    8.60
  12  22   1   -2.40   11.10
 -12 -22   1   16.30   11.20
 -22  12   1   13.10   13.10
  13  22  -1    3.10    8.10
 -13 -22  -1   -2.00    9.80
 -22  13  -1  -10.20   10.90
 -13 -22  -1  -16.00    8.50
  13  22   1   -3.50    8.50
 -22  13   1    9.30   12.90
 -13 -22   1  -11.90    8.30
 -22  14  -1    5.30   11.90
  14  22  -1    5.90    7.60
 -14 -22  -1  -10.40   10.60
 -14 -22  -1    2.10   10.20
  14  22   1   17.80   11.50
 -14 -22   1   -4.90    9.30
 -15 -22  -1   11.40   12.00
  15  22  -1   -7.30    7.50
 -15 -22  -1  -13.10    7.80
 -22  15  -1   25.60   14.10
  15  22   1  -17.40    9.70
 -15 -22   1   13.80   10.70
  16  22  -1   10.80    8.60
 -16 -22  -1   13.00   12.10
 -22  16  -1   19.70   13.70
  16  22   1    5.30   10.40
 -16 -22   1    3.80   11.40
 -22  17  -1    5.30   13.40
  17  22  -1    8.80    9.00
 -17 -22  -1   10.30   13.70
  17  22   1  -10.30   10.30
 -17 -22   1    2.50   10.70
  18  22  -1    5.70    9.90
 -18 -22  -1   19.70   11.80
 -22  18  -1    4.50   14.10
 -18 -22   1   12.90   13.80
  18  22   1   -9.50   10.70
 -23 -17  -1    9.80   12.50
  17 -23  -1    6.30   16.60
  23  17  -1  -25.30    9.60
 -23 -17   1  -11.10    9.90
  23  17   1   29.20   14.80
  17 -23   1   -6.00   11.60
  23  16  -1   14.20   11.60
 -23 -16  -1   -3.70   10.50
  16 -23  -1   28.90   15.20
  23  16   1   15.00   11.40
 -23 -16   1    4.20   11.50
  16 -23   1   -9.00   12.70
 -23 -15  -1  -12.10   11.10
  23  15  -1    4.90   10.70
 -15  23  -1   -6.60    9.50
  15 -23  -1    8.10   14.60
  15 -23   1   -0.10   10.70
 -15  23   1   11.50   12.50
  23  15   1    0.60   11.60
  14 -23  -1   -3.40   10.90
  23  14  -1    4.70   10.10
 -23 -14  -1    0.60   11.50
 -14  23  -1   20.00    9.60
  14 -23   1   -1.60    9.90
  23  14   1  -15.50   11.80
 -14  23   1    8.90   12.30
 -13  23  -1   47.60   11.10
 -23 -13  -1   64.49   16.90
  13 -23  -1   52.69   16.40
  23  13  -1   77.09   19.20
  23  13   1   44.30   14.70
 -13  23   1   40.50   14.80
  13 -23   1   73.69   17.30
 -12  23  -1   -3.30    8.60
 -23 -12  -1    4.60    9.10
  23  12  -1    0.00    9.20
  12 -23  -1    2.20   12.20
  12 -23   1    6.40   11.60
 -12  23   1    9.50   12.30
  12 -23   1   -4.70    8.70
  23  12   1   12.90   12.00
 -11  23  -1   -1.50    7.50
 -23 -11  -1   -5.90    9.60
  11 -23  -1   -0.40   19.70
  11 -23  -1    3.00   10.50
 -11  23   1    2.70    9.80
  23  11   1   29.80   12.50
  11 -23   1   16.70   12.20
  11 -23   1   10.10   11.70
  10 -23  -1   14.00   12.80
 -10  23  -1    0.20    6.90
  10 -23  -1   15.50   14.10
  23  10   1   28.00   13.20
  10 -23   1   13.70   12.10
  10 -23   1    1.70   11.10
  -9  23  -1   43.90   10.90
   9 -23  -1   90.09   19.90
   9 -23  -1   54.69   15.60
  23   9   1   78.49   17.60
   9 -23   1   69.39   15.70
  -8  23  -1    1.70    6.70
   8 -23  -1  -17.20    9.40
   8 -23  -1   -0.70   10.00
   8 -23   1   -3.40    9.00
  -8  23   1    2.30    5.30
  23   8   1   -0.80   11.30
   8 -23   1   13.80    9.90
   7 -23  -1   31.80   13.50
  23   7  -1    5.80   10.80
   7 -23  -1    4.50   10.30
  -7  23   1    2.60    7.10
   7 -23   1    7.70    9.80
  23   7   1    2.50   12.00
   7 -23   1   14.90   11.10
  -6  23  -1   55.49   11.20
   6 -23  -1   43.60   14.50
  23   6  -1   66.49   16.70
   6 -23   1   25.20   13.30
   6 -23   1   61.79   15.20
  23   6   1   41.60   15.80
  -6  23   1   47.00   11.20
  -5  23  -1   19.60    7.00
   5 -23  -1   -8.40    9.00
   5 -23  -1   13.70   12.40
  23   5  -1    3.20   10.10
   5 -23   1   -5.20    8.60
  23   5   1   16.00   12.00
   5 -23   1   17.20   10.90
  -5  23   1    2.60    8.60
  23   4  -1    4.70   10.10
   4 -23  -1   12.30    9.10
  -4  23  -1   10.10    6.40
   4 -23  -1   13.40   12.00
   4 -23   1    7.60   10.10
   4 -23   1   -9.40    8.80
  -4  23   1   16.80    9.90
  23   4   1    9.80   10.10
   3 -23  -1    5.20    8.30
   3 -23  -1   12.40   12.40
   3 -23   1   -4.10    8.00
  23   3   1   -9.30    9.30
  -3  23   1   15.50    9.20
   3 -23   1   -2.90   10.60
   2 -23  -1    6.50   10.00
   2 -23  -1   16.90   10.70
   2 -23   1    6.10    9.80
  23   2   1   -0.20    9.30
  -2  23   1   -1.90    7.60
   2 -23   1   -1.90    9.50
   1 -23  -1   48.30   14.90
   1 -23  -1   41.80   13.50
   1 -23   1   60.39   14.30
   1 -23   1   47.10   13.30
  -1  23   1   43.50   11.30
   0 -23  -1   14.10   11.00
   0 -23  -1   17.00   12.80
   0  23   1   26.50    9.70
   0 -23   1   23.90   11.90
   0 -23   1   40.70   12.70
  -1 -23  -1   40.50   13.30
  -1 -23  -1   -2.70   10.70
   1  23   1   -2.90    7.60
  -1 -23   1   -2.00    8.10
  -1 -23   1   -4.10    9.40
  -2 -23  -1   76.19   15.40
  -2 -23  -1   31.50   12.90
  -2 -23   1   67.99   15.60
  -2 -23   1   62.09   12.80
  -3 -23  -1    4.90   11.00
  -3 -23  -1    2.70    9.30
  -3 -23   1    1.10    8.40
  -3 -23   1    5.60    9.60
  -4 -23  -1  -14.00    9.10
  -4 -23  -1   18.20   11.30
  -4 -23   1   12.50    8.60
 -23   4   1    3.60   10.40
   4  23   1   -0.90    9.20
  -4 -23   1   13.90    9.90
  -5 -23  -1   10.30   10.40
  -5 -23  -1  -12.90    8.10
  -5 -23   1   -6.90    6.70
  -5 -23   1  -12.90    8.10
   5  23   1    0.30    9.10
 -23   5   1   -4.70   10.60
  -6 -23  -1   12.40   11.40
  -6 -23  -1  -16.70    8.10
 -23   6   1  -13.50    9.20
  -6 -23   1  -23.60    7.50
  -6 -23   1   -4.60    7.60
   6  23   1   -5.80    9.40
 -23   7  -1    5.10   10.80
  -7 -23  -1    1.20    8.80
  -7 -23  -1   -4.70    9.10
   7  23   1   18.40   11.60
 -23   7   1    1.50   11.70
  -7 -23   1    0.90    7.90
  -7 -23   1   10.50   10.20
 -23   8  -1    8.00   11.90
  -8 -23  -1    2.30    9.80
  -8 -23  -1    3.60    9.40
 -23   8   1    5.80   11.70
   8  23   1   17.60    9.30
  -8 -23   1   -2.40    8.30
  -8 -23   1   16.90    9.80
  -9 -23  -1   -1.80    8.90
  -9 -23  -1    5.90    9.90
 -23   9  -1    8.70   10.80
 -23   9   1   13.70   10.90
  -9 -23   1    0.60    9.90
  -9 -23   1   14.40    9.60
   9  23   1    0.30    9.30
 -10 -23  -1    6.50   10.40
  10  23  -1   -4.10    7.10
 -23  10  -1    5.30   12.00
 -10 -23  -1   10.20   11.00
 -10 -23   1   -4.00    9.00
 -10 -23   1   -7.50    7.50
  10  23   1   -0.60    9.30
 -23  10   1    4.40   11.30
 -23  11  -1   -0.80   10.70
 -11 -23  -1   15.00    8.90
  11  23  -1   -0.40    6.20
 -11 -23  -1   14.60   10.80
  11  23   1  -12.70    8.70
 -11 -23   1  -19.60    8.60
 -11 -23   1   18.40    8.20
 -23  12  -1   67.49   17.30
  12  23  -1   43.60   10.00
 -12 -23  -1   71.39   16.20
 -12 -23  -1   42.20   14.10
  12  23   1   37.80   13.20
 -12 -23   1   45.10   12.10
 -12 -23   1   52.49   15.40
 -13 -23  -1   -0.50    9.30
 -13 -23  -1   -2.90    8.90
  13  23  -1    7.10    7.90
 -23  13  -1   10.80   13.30
 -13 -23   1   13.80    9.00
  13  23   1    9.50   11.30
 -14 -23  -1   -7.00   10.30
  14  23  -1   15.70    9.30
 -14 -23  -1   19.60   12.40
 -23  14  -1   24.30   13.40
  14  23   1   10.70   11.20
 -14 -23   1    1.40   11.50
 -23  15  -1   -7.90   11.00
  15  23  -1   29.10    9.70
 -15 -23  -1   14.50   12.90
 -15 -23  -1    3.80   17.10
  15  23   1   24.70   13.50
 -15 -23   1    2.80   11.20
 -23  16  -1   17.10   14.60
  16  23  -1    2.00    8.20
 -16 -23  -1  -11.50   11.40
  16  23   1    9.00   11.10
 -16 -23   1    4.10   12.30
 -17 -23  -1   -7.40   12.10
  17  23  -1   16.00   10.80
  17  23   1   -1.50   11.40
 -17 -23   1   13.00   14.90
  24  15  -1   -6.20    9.80
 -15  24  -1    7.20    9.20
 -24 -15  -1    1.40   12.10
  15 -24  -1   30.90   15.40
  24  15   1   -6.90   12.00
  15 -24   1    7.90   13.40
 -24 -14  -1    1.80   11.90
  14 -24  -1  -10.10   13.10
 -14  24  -1   -2.30   10.30
  24  14  -1    4.70   10.30
  24  14   1   -2.30   10.50
  14 -24   1   -2.10   10.50
 -14  24   1  -13.50   11.30
 -13  24  -1   38.80   10.60
  24  13  -1  -11.70    9.80
 -24 -13  -1    6.70   13.20
  13 -24  -1   34.70   16.50
  24  13   1    2.30   11.90
  13 -24   1   25.50   13.90
 -13  24   1    5.60   12.10
 -24 -12  -1   17.60   12.30
 -12  24  -1    1.80    8.70
  12 -24  -1  -16.70    9.20
  24  12  -1    3.90   11.60
  12 -24   1    6.10   13.10
  24  12   1   -3.10   10.60
 -12  24   1    3.80   10.80
  24  11  -1  -34.30    9.80
  11 -24  -1    7.90   11.50
 -24 -11  -1   12.60   12.60
 -11  24  -1    3.60    8.10
  24  11   1    2.20   11.30
  11 -24   1    9.40   10.50
 -11  24   1  -12.00   10.00
  11 -24   1   13.70   12.20
 -10  24  -1   13.90    8.20
  24  10  -1   25.30   12.40
  10 -24  -1   29.50   13.40
  24  10   1   17.80   11.70
  10 -24   1   13.40   13.90
  10 -24   1   36.50   14.40
  24   9  -1  -22.70    9.10
   9 -24  -1    5.50   13.00
   9 -24  -1    9.50   11.00
  -9  24  -1   -8.10    7.00
   9 -24   1   -0.70   11.70
   9 -24   1   16.40   11.10
  24   9   1    8.10   12.00
  -8  24  -1    5.30    7.20
   8 -24  -1   16.60   13.10
  24   8  -1   13.90   11.50
   8 -24  -1   10.10   10.70
   8 -24   1    8.40   10.10
  24   8   1   -8.80   10.40
   8 -24   1   -4.10   10.40
   7 -24  -1   -6.50   11.50
   7 -24  -1   29.30   14.20
  24   7  -1  -10.70    9.80
  -7  24  -1    8.10    6.50
   7 -24   1   11.40   10.40
  24   7   1    3.70   11.40
   7 -24   1   -1.30   12.00
  24   6  -1   -0.70    9.70
   6 -24  -1   -0.80   11.30
   6 -24  -1    3.70   10.10
  24   6   1   -7.80   10.90
   6 -24   1   25.20   12.70
   6 -24   1   14.90   10.60
  -6  24   1    3.20    5.90
   5 -24  -1   12.30   12.30
  -5  24  -1   -2.60    6.50
   5 -24  -1  -11.30   10.70
  24   5  -1    5.30   11.00
   5 -24   1    0.50   10.80
  -5  24   1   -5.20    6.80
   5 -24   1   38.00   12.80
  24   5   1   19.30   11.70
  24   4  -1   11.20   11.80
   4 -24  -1    6.90   10.20
   4 -24   1  -10.20    7.40
   4 -24   1    7.20    9.20
  -4  24   1   -2.20    7.70
  24   4   1   24.80   13.30
   3 -24  -1   -7.90    9.80
   3 -24  -1   11.70   10.20
  24   3   1   10.00   11.80
   3 -24   1   12.60   10.60
  -3  24   1    9.20    9.00
   3 -24   1   13.10   11.80
   2 -24  -1    0.80   11.10
   2 -24  -1   -5.50   10.60
  -2  24   1    0.40    7.90
   2 -24   1    8.60    9.00
  24   2   1    0.10   11.80
   2 -24   1   -5.60    9.30
   1 -24  -1   17.20   12.00
   1 -24  -1   -3.60    9.40
   1 -24   1    5.30    7.30
   1 -24   1    6.10   10.60
  -1  24   1   16.70    9.80
  24   1   1    0.90   10.30
   0 -24  -1   36.90   12.60
   0 -24  -1   47.70   15.00
   0  24   1   34.50   10.80
   0 -24   1   31.60   11.50
   0 -24   1   20.30   12.00
  -1 -24  -1   15.00   10.90
  -1 -24  -1  -11.80    8.00
 -24   1  -1  -10.00    9.00
   1  24   1    0.20    7.80
  -1 -24   1    3.20   10.60
 -24   1   1   11.80    9.20
  -1 -24   1    2.40    7.60
 -24   2  -1   30.00   14.80
  -2 -24  -1    5.50    9.80
  -2 -24  -1   10.70    9.90
  -2 -24   1   28.00   13.10
 -24   2   1    5.10    9.70
  -2 -24   1   40.10   11.90
  -3 -24  -1   35.80   12.20
  -3 -24  -1   14.50   11.30
 -24   3  -1   20.00   13.70
  -3 -24   1   16.70   10.80
  -3 -24   1   31.70   11.40
 -24   3   1   36.10   13.60
 -24   4  -1   25.00   13.20
  -4 -24  -1   23.90   10.70
  -4 -24  -1   21.80   13.70
 -24   4   1   40.10   15.80
  -4 -24   1   24.90   11.40
  -4 -24   1   19.80   10.30
   4  24   1   18.20   10.50
  -5 -24  -1   25.00    9.40
 -24   5  -1   61.59   15.40
  -5 -24  -1   71.59   16.90
 -24   5   1   57.59   16.70
   5  24   1   32.80   12.20
  -5 -24   1   43.20   11.80
  -5 -24   1   41.60   11.40
  -6 -24  -1   -5.20   10.30
  -6 -24  -1    9.30   11.60
 -24   6  -1    1.90   10.30
  -6 -24   1   -3.10    7.90
  -6 -24   1    8.10    9.50
 -24   6   1   -1.90   12.30
   6  24   1   -1.00    9.40
  -7 -24  -1   10.00   10.90
 -24   7  -1  -13.70    9.80
  -7 -24  -1  -10.40    8.90
  -7 -24   1   -2.70    8.40
 -24   7   1   -7.00   10.70
   7  24   1    3.20    9.70
  -7 -24   1   18.40    9.00
  -8 -24  -1   36.30   15.00
 -24   8  -1   32.30   13.40
  -8 -24  -1   40.80   14.00
  -8 -24   1   44.40   13.70
  -8 -24   1   36.80   10.60
   8  24   1   27.10   12.00
  -9 -24  -1   -1.90   10.40
  -9 -24  -1   -5.30   11.00
 -24   9  -1   -3.00   12.20
  -9 -24   1    0.20    7.80
  -9 -24   1    2.00    7.80
   9  24   1   18.70   11.40
 -24  10  -1    0.90   11.60
 -10 -24  -1    0.10   10.10
 -10 -24  -1    4.50   11.20
 -10 -24   1    4.40    8.90
  10  24   1   13.90   11.80
 -10 -24   1   20.10   11.20
 -11 -24  -1   10.80   11.20
 -24  11  -1   21.00   13.00
 -11 -24  -1    5.10   11.40
  11  24  -1   13.50    9.20
  11  24   1   15.70   11.80
 -11 -24   1    0.30    9.40
 -11 -24   1   21.60   10.20
 -12 -24  -1   55.09   16.30
  12  24  -1   28.80   10.30
 -24  12  -1   35.40   16.10
 -12 -24  -1   16.90   12.60
 -12 -24   1   34.70   11.60
  12  24   1   29.70   13.10
 -12 -24   1   51.39   14.40
 -13 -24  -1   16.90   13.00
 -24  13  -1   32.50   19.90
  13  24  -1   25.80    9.10
 -13 -24  -1   29.40   14.40
  13  24   1   14.80   12.50
 -13 -24   1   11.50   11.80
 -14 -24  -1    4.30   13.70
  14  24  -1   17.50    9.10
 -14 -24  -1    6.80   11.20
 -14 -24   1   -4.60   10.40
  14  24   1   26.60   13.20
 -15 -24  -1   13.90   11.50
  15  24  -1   -0.10    8.70
 -15 -24  -1   -8.60   10.40
 -15 -24   1   23.80   13.20
  15  24   1   12.30   11.50
 -14  25  -1  -12.40    9.70
 -25 -14  -1   -2.00   11.80
  25  14  -1   -2.40    9.90
  14 -25  -1  -11.10   11.30
  14 -25   1   31.10   16.60
  25  14   1    7.80   13.80
 -25 -13  -1   21.90   14.00
 -13  25  -1    1.70    9.30
  25  13  -1    2.80   10.30
  13 -25  -1   18.80   14.40
  25  13   1   -7.80   13.10
  13 -25   1    3.10   13.60
 -13  25   1    7.90   12.00
  12 -25  -1    6.10   13.20
 -12  25  -1    0.20    9.10
 -25 -12  -1    8.20   12.00
  25  12  -1   20.90   11.90
 -12  25   1   -2.20   12.00
  25  12   1   15.90   12.90
  12 -25   1   14.60   13.70
  25  11  -1   -6.80   10.20
 -11  25  -1   -3.00    8.60
 -25 -11  -1    4.80   11.20
  11 -25  -1   -1.30   10.70
 -11  25   1   20.80   12.30
  11 -25   1   20.00   13.40
  25  11   1   -3.30   10.40
  25  10  -1    6.90   11.60
  10 -25  -1    0.10   11.00
 -10  25  -1   11.70    8.20
 -10  25   1   -6.70   11.00
  10 -25   1   14.90   12.70
  25  10   1   10.00   12.20
  -9  25  -1   47.30    9.70
   9 -25  -1   26.40   13.80
  25   9  -1    9.70    9.70
   9 -25   1    7.20   11.60
  25   9   1   21.80   13.70
   9 -25   1    7.40   11.90
  -9  25   1    7.90   12.30
  -8  25  -1   22.40    8.70
   8 -25  -1   19.10   13.50
  25   8  -1   22.80   12.80
   8 -25   1   27.60   12.50
   8 -25   1    4.40   11.90
  25   8   1    0.70   12.00
  -8  25   1   36.00   12.40
   7 -25  -1    4.40   13.20
   7 -25  -1   14.80   11.30
  -7  25  -1   10.20    7.10
  25   7  -1    9.00   11.80
  25   7   1    9.60   12.00
   7 -25   1   13.20   12.10
   7 -25   1   11.30   12.60
  -6  25  -1   -6.90    9.60
  25   6  -1    6.90    9.90
   6 -25  -1   16.60   11.40
   6 -25  -1   16.30   13.00
  25   6   1   17.00   14.40
   6 -25   1    2.70   10.40
   5 -25  -1   42.20   14.40
  25   5  -1   25.50   13.80
   5 -25  -1   24.00   14.60
   5 -25   1   12.50    9.70
   5 -25   1   30.50   11.00
  25   5   1   28.60   13.40
   4 -25  -1   -0.10   11.50
   4 -25  -1   -2.90   11.30
  25   4  -1  -11.50   10.30
   4 -25   1    9.40    9.90
   4 -25   1   -5.20   10.70
  25   4   1   -4.10   10.80
   3 -25  -1   19.70   13.70
  25   3  -1   55.39   14.10
   3 -25  -1   56.09   15.50
   3 -25   1   34.50   12.60
  25   3   1   26.00   13.50
   3 -25   1   36.20   12.40
   2 -25  -1    3.50    9.30
   2 -25  -1   21.40   11.30
   2 -25   1   -1.00   10.10
   2 -25   1   26.80   11.60
  25   2   1    2.40   13.00
  -2  25   1   -6.50    5.30
   1 -25  -1    6.80   11.30
   1 -25  -1    3.50   17.60
  -1  25   1    7.10    7.60
   1 -25   1    3.30   10.20
  25   1   1   20.90   12.00
   1 -25   1   27.20   12.60
   0 -25  -1    6.00   16.80
   0 -25  -1   -5.00   10.20
   0 -25   1   19.10   11.90
   0 -25   1    0.90    8.90
   0  25   1   14.10    9.20
 -25   1  -1   -4.60   10.40
  -1 -25  -1    5.50   10.80
  -1 -25  -1    3.00   11.40
  -1 -25   1    0.90   10.30
  -1 -25   1   13.80   10.10
 -25   2  -1   27.50   13.60
  -2 -25  -1   19.10   13.40
  -2 -25  -1   27.70   13.30
  -2 -25   1   27.40   11.30
  -2 -25   1   15.10   10.70
  -3 -25  -1   72.69   16.90
  -3 -25  -1   53.69   16.30
 -25   3  -1   28.20   13.40
  -3 -25   1   60.69   14.60
  -3 -25   1   56.19   13.70
  -4 -25  -1    3.40   11.70
 -25   4  -1   33.70   14.70
  -4 -25  -1   -8.10    9.70
  -4 -25   1   10.00   10.30
  -4 -25   1   18.60    9.70
  -5 -25  -1   -9.90   10.50
  -5 -25  -1    5.30   11.20
 -25   5  -1    0.40   10.90
   5  25   1   -1.40    9.50
  -5 -25   1    0.30    9.20
  -5 -25   1   -5.30    7.20
  -6 -25  -1   31.30   13.00
 -25   6  -1    9.80   13.00
  -6 -25  -1   51.99   13.70
   6  25   1   27.50   12.90
  -6 -25   1   22.00   10.80
  -6 -25   1   15.60   10.90
  -7 -25  -1   10.00   10.20
  -7 -25  -1   29.40   12.50
 -25   7  -1   33.60   14.30
   7  25   1   -8.00    9.90
  -7 -25   1   -1.70    9.20
  -7 -25   1  -14.60   10.10
 -25   8  -1   -0.10   13.50
  -8 -25  -1   -7.90   11.70
  -8 -25  -1  -15.30    9.40
   8  25   1   15.80   11.50
  -8 -25   1   -0.30   10.90
  -8 -25   1    5.70    8.90
  -9 -25  -1   14.50   13.00
  -9 -25  -1   12.60   10.80
   9  25   1   11.70   12.00
  -9 -25   1    0.30   10.50
  -9 -25   1   14.50   10.50
 -10 -25  -1  -28.50    9.30
 -10 -25  -1  -11.50   12.00
 -10 -25   1    5.50   11.00
 -10 -25   1   21.40   10.00
  10  25   1   10.40   10.90
 -11 -25  -1   52.89   15.50
 -11 -25   1   80.69   17.70
  11  25   1   58.69   15.00
 -11 -25   1   41.60   12.40
 -12 -25  -1  -25.20   11.00
  12  25  -1   -2.60    7.50
 -12 -25  -1    7.30   12.10
  12  25   1    5.50   10.30
 -12 -25   1   11.20   10.20
 -12 -25   1   16.40   11.50
  13  25  -1    7.80    9.40
 -13 -25  -1   -7.50   11.00
 -13 -25  -1   -2.60   11.80
 -13 -25   1   -4.80   11.00
  13  25   1    0.20   11.60
  14  25  -1   -3.20    8.90
 -14 -25  -1    4.20   13.70
 -14 -25  -1   -3.10   11.00
 -14 -25   1  -32.80   11.20
  14  25   1   20.80   13.20
 -26 -12  -1   -7.00   11.20
  12 -26  -1   -0.50   13.70
 -12  26  -1   16.60    9.20
  26  12  -1    5.60   12.80
 -12  26   1   27.20   14.10
  26  12   1   10.00   14.50
  12 -26   1  -15.50   12.80
  11 -26  -1    2.80   11.90
  26  11  -1   12.20   11.90
 -11  26  -1   11.40    8.30
 -26 -11  -1    7.70   13.10
  11 -26   1   17.90   14.80
  26  11   1   11.90   13.60
 -11  26   1   -3.40   12.90
 -10  26  -1   10.10    8.10
  10 -26  -1   -4.10   10.70
  26  10  -1   13.00   12.20
 -10  26   1   11.20   11.90
  10 -26   1   43.60   13.70
  26  10   1   23.00   16.50
   9 -26  -1   48.90   18.20
  26   9  -1   28.30   14.30
  -9  26  -1   27.70   10.10
   9 -26   1   34.40   14.40
  -9  26   1   59.89   14.20
  26   9   1    0.50   12.70
  26   8  -1   26.90   14.80
  -8  26  -1   15.50    9.40
   8 -26  -1   32.00   14.40
  -8  26   1   15.80   11.60
  26   8   1    7.80   15.20
   8 -26   1    9.90   13.00
   8 -26   1   12.50   13.70
  26   7  -1   21.40   11.80
  -7  26  -1   26.20    8.70
   7 -26  -1   42.90   15.20
  26   7   1   30.20   14.70
   7 -26   1   20.80   13.90
   7 -26   1   16.20   12.00
  26   6  -1   19.00   12.80
   6 -26  -1   31.50   14.20
   6 -26   1   26.60   14.30
  -6  26   1   23.50   10.90
  26   6   1    4.60   13.30
   6 -26   1   -2.20   10.50
   5 -26  -1   17.10   14.00
   5 -26  -1   38.70   17.30
  26   5  -1    5.70   11.90
   5 -26   1    5.80   10.90
   5 -26   1    8.30   10.90
  26   5   1   18.20   14.20
   4 -26  -1   12.40   11.60
   4 -26  -1   -8.20   12.10
  26   4  -1   -1.80   12.70
   4 -26   1  -10.00   10.10
  26   4   1    8.20   12.50
  26   3  -1   -2.40   10.70
   3 -26  -1    2.10   12.70
   3 -26  -1  -13.30   12.40
  26   3   1   20.30   13.80
   3 -26   1  -20.60   10.80
   3 -26   1   13.20   12.20
   2 -26  -1   23.60   15.60
   2 -26  -1  -13.70   10.20
  26   2   1   14.10   12.80
   2 -26   1   14.70   12.60
   2 -26   1   25.70   12.00
   1 -26  -1   13.00    9.60
   1 -26  -1   38.40   13.40
   1 -26   1   15.20   10.50
  26   1   1   27.00   15.30
   1 -26   1   17.40   13.00
   0 -26  -1   60.89   15.80
   0 -26  -1   52.89   14.10
   0 -26   1   61.99   14.20
   0 -26   1   55.29   16.30
  -1 -26  -1   17.10   11.40
  -1 -26  -1   29.00   13.10
  -1 -26   1   24.70   11.50
  -1 -26   1   47.80   14.30
  -2 -26  -1   -6.20   10.10
  -2 -26  -1   28.20   14.20
  -2 -26   1   31.30   10.60
  -2 -26   1   13.70   13.00
  -3 -26  -1   -4.80   10.30
  -3 -26  -1    9.90   13.50
  -3 -26   1    8.10   11.60
  -3 -26   1   -0.50    8.90
  -4 -26  -1   31.90   14.60
  -4 -26  -1   25.30   15.20
  -4 -26   1   15.40   10.90
  -4 -26   1   -0.10   10.60
  -5 -26  -1  -10.10   10.90
  -5 -26  -1   -0.40   11.90
  -5 -26   1    3.40    9.00
  -5 -26   1  -13.60    9.90
  -6 -26  -1   25.20   15.10
  -6 -26  -1   46.20   15.10
   6  26   1   39.00   12.90
  -6 -26   1   26.30   13.00
  -6 -26   1   29.90   11.90
  -7 -26  -1    8.50   13.60
  -7 -26  -1  -14.60    8.90
  -7 -26   1    9.90   11.50
   7  26   1   -1.00    9.50
  -7 -26   1   21.50    9.40
  -8 -26  -1   14.70   13.80
  -8 -26  -1  -12.60   11.20
   8  26   1   -2.00    9.70
  -8 -26   1    9.90   11.30
  -8 -26   1   -5.00    8.70
  -9 -26  -1   28.50   13.00
  -9 -26  -1   55.09   16.90
  -9 -26   1   28.60   10.90
   9  26   1   16.60   11.90
  -9 -26   1    2.60    9.30
 -10 -26  -1   37.60   16.30
 -10 -26  -1   45.50   15.00
  10  26   1   32.10   13.20
 -10 -26   1   18.70   11.20
 -10 -26   1   42.30   11.70
 -11 -26  -1   76.99   16.70
 -11 -26  -1   41.80   15.70
  11  26   1   54.59   15.90
 -11 -26   1   42.10   12.00
 -11 -26   1   68.59   17.50
 -12 -26  -1   10.60   14.40
 -12 -26  -1    6.50   12.10
 -12 -26   1   18.70   10.90
  12  26   1  -13.10   11.60
 -12 -26   1   -0.40   11.90
  27   9  -1   -0.30   12.30
   9 -27  -1    1.00   11.90
  -9  27  -1    3.60    6.30
   9 -27   1   -1.70   13.70
  -9  27   1  -11.90   11.70
  27   9   1    6.30   14.60
  27   8  -1   20.30   14.40
  -8  27  -1   -4.30    6.20
   8 -27  -1   34.10   15.80
   8 -27   1   28.50   15.90
  -8  27   1    9.90   12.40
  27   8   1   26.30   16.90
   7 -27  -1   34.80   14.90
  27   7  -1   25.90   14.70
   7 -27   1   32.30   14.80
  27   7   1    8.30   14.20
  -7  27   1   -0.40   10.90
   6 -27  -1   36.90   15.70
  27   6  -1   20.60   13.10
   6 -27   1   -4.40   11.40
  -6  27   1   -2.00   10.40
  27   6   1   -0.40   13.30
   6 -27   1    4.80   12.70
   5 -27  -1    2.40   12.60
  27   5  -1   -2.60   12.10
   5 -27   1   18.50   14.50
   5 -27   1   -5.10   11.10
  27   5   1  -11.00   10.20
   4 -27  -1    1.70   13.20
  27   4  -1    8.20   13.70
  27   4   1   -1.00   13.10
   4 -27   1   -2.90   11.80
   4 -27   1   14.30   11.10
   3 -27  -1   56.99   16.70
  27   3  -1    5.90   12.00
  27   3   1   31.50   14.90
   3 -27   1    7.50   10.50
  -3  27   1   17.90   10.70
   3 -27   1    1.90   11.70
   2 -27  -1   -2.80   13.20
   2 -27  -1    0.70   11.20
   2 -27   1  -13.00   10.10
  27   2   1    5.20   14.80
   1 -27  -1   12.40   12.80
   1 -27  -1  -23.30   10.60
   1 -27   1   -7.70   10.20
  27   1   1    0.80   14.30
   1 -27   1   -1.40   10.10
   0 -27  -1  -13.60   10.30
   0 -27  -1   -2.10   11.50
  27   0   1   13.20   13.30
   0 -27   1   -8.90   10.00
   0 -27   1  -14.50    8.90
  -1 -27  -1   29.80   15.00
  -1 -27  -1   10.80   13.20
  -1 -27   1   -3.90   10.50
  -1 -27   1   24.30   11.70
  -2 -27  -1   18.80   13.30
  -2 -27  -1   -2.50   13.40
  -2 -27   1   43.00   13.00
  -2 -27   1   31.40   13.60
  -3 -27  -1  -12.90   11.10
  -3 -27  -1  -24.40   10.00
  -3 -27   1    1.50    9.40
  -3 -27   1   20.10   10.90
  -4 -27  -1   26.00   14.00
  -4 -27  -1    4.20   11.80
  -4 -27   1   14.60   11.20
  -4 -27   1   17.20   10.40
  -5 -27  -1    6.10   11.70
  -5 -27  -1    8.10   12.70
  -5 -27   1   -3.10   10.40
  -5 -27   1    5.70   10.50
  -6 -27  -1   13.70   13.50
  -6 -27  -1    6.70   12.00
  -6 -27   1   18.60   13.50
  -6 -27   1    3.20    9.50
  -7 -27  -1   21.80   13.60
  -7 -27  -1   32.40   14.60
  -7 -27   1    3.10   11.00
  -7 -27   1   19.20   11.90
  -8 -27  -1   -0.90   12.50
  -8 -27  -1    8.40   12.80
  -8 -27   1    0.90    9.40
   8  27   1    1.90   10.80
  -8 -27   1   -7.60   10.00
  -9 -27  -1   -2.30   13.30
  -9 -27  -1   10.00   12.40
   9  27   1    5.50   10.80
  -9 -27   1   29.90   12.90
  -9 -27   1   -0.90   11.00
  28   6  -1   49.99   16.90
   6 -28  -1   39.40   16.20
  28   6   1    1.80   15.40
   6 -28   1   40.20   15.70
  -6  28   1   47.10   14.10
  28   5  -1    4.20   13.20
   5 -28  -1  -10.80   13.40
  28   5   1   32.20   17.40
  -5  28   1    9.90   11.20
   5 -28   1    9.50   13.20
  28   4  -1    1.80   12.70
   4 -28  -1    5.20   14.50
   4 -28   1   -2.40   12.90
  -4  28   1    0.70   10.60
  28   4   1    7.50   12.20
   4 -28   1   22.00   14.40
   3 -28  -1    4.70   12.80
  28   3  -1    3.70   13.50
   3 -28   1    4.10   10.60
  -3  28   1    2.20   10.60
   3 -28   1    2.10   11.90
  28   3   1    8.60   14.40
  28   2  -1   44.30   15.70
   2 -28  -1   78.49   19.10
  -2  28   1   22.60   13.90
   2 -28   1   31.60   14.70
   2 -28   1    5.70   11.40
  28   2   1   13.10   14.80
   1 -28  -1   13.50   13.50
   1 -28   1  -10.40   12.20
  28   1   1   22.70   15.00
   1 -28   1    6.30   11.00
   0 -28  -1  -14.30   12.20
  28   0   1   20.10   15.30
   0 -28   1   39.30   15.30
   0 -28   1    3.00   12.60
  -1 -28  -1   -6.50   11.40
  -1 -28   1   14.50   13.40
  -1 -28   1   13.50   14.80
  -2 -28  -1    2.20   14.40
  -2 -28   1  -14.30   10.40
  -2 -28   1   12.80   11.10
  -3 -28  -1   -7.20   14.10
  -3 -28  -1    5.90   21.20
  -3 -28   1   -6.00   10.20
  -3 -28   1   11.00   13.20
  -4 -28  -1    4.60   14.20
  -4 -28  -1   23.50   16.50
  -4 -28   1   11.00   12.10
  -4 -28   1  -21.70    9.90
  -5 -28  -1  -12.00   11.70
  -5 -28  -1   -4.60   11.30
  -5 -28   1    2.90   10.30
  -5 -28   1   28.90   11.90
  -6 -28  -1   11.20   12.90
  -6 -28  -1   16.70   12.50
  -6 -28   1    4.50   12.50
  -6 -28   1    4.80   11.60
   0   0  -2 5471.65  119.79
   0   0   2 5946.80  117.59
   0   0   2 5584.84  113.79
  -1   0  -2 4277.77   84.69
   0   1  -2 4220.38   88.09
   0  -1  -2 4148.69   90.19
   0  -1  -2 4228.38   86.59
  -1   0  -2 4191.78   89.89
   1   0  -2 4186.88   88.99
   0   1   2 4310.77   90.29
   1   0   2 4149.98   85.99
   0   1   2 4194.38   87.29
   1   0   2 4324.27   90.19
   0  -1   2 4180.58   83.29
   0  -1   2 4304.57   88.39
  -1   0   2 4112.29   88.29
  -1   0   2 4311.37   86.19
   1  -1  -2 1595.74   34.50
  -1   1  -2 1504.15   36.60
  -1  -1  -2 1539.65   34.30
   1   1  -2 1514.55   34.80
  -1  -1  -2 1497.45   38.10
   1  -1  -2 1568.64   37.30
  -1   1   2 1481.65   36.70
  -1  -1   2 1518.45   34.70
   1   1   2 1498.35   38.00
   1  -1   2 1503.95   31.90
  -1   1   2 1557.64   35.20
   1  -1   2 1519.85   36.50
   1   1   2 1484.75   35.10
  -2  -1  -2  933.91   27.30
  -2  -1  -2 1007.90   23.90
   1  -2  -2  996.30   24.90
   1  -2  -2  939.41   26.80
   2   1  -2  934.01   23.30
  -2  -1   2  942.41   23.20
  -1   2   2  950.40   26.60
   2   1   2  957.80   27.50
   2   1   2  986.80   24.30
  -1   2   2  966.30   25.20
   1  -2   2  960.20   24.80
   0  -2  -2 1394.56   33.10
  -2   0  -2 1434.16   31.00
   0  -2  -2 1394.56   36.10
   2   0  -2 1367.76   33.20
  -2   0  -2 1409.76   35.70
   2   0   2 1422.26   31.80
   0   2   2 1414.66   36.10
  -2   0   2 1401.06   32.00
  -2   0   2 1377.46   32.90
   0  -2   2 1389.56   32.40
   0   2   2 1377.86   33.60
   2   0   2 1433.66   35.90
   2  -1  -2  284.87   12.10
  -1  -2  -2  290.97   13.80
   1   2  -2  301.07    9.60
  -1  -2  -2  294.47   11.20
   1   2   2  290.37   11.40
  -1  -2   2  286.17    9.60
  -2   1   2  301.77   12.00
   2  -1   2  289.37   12.50
   1   2   2  292.77   13.70
   2  -1   2  286.27    9.00
   2   2  -2  127.99    5.70
   2  -2  -2  132.69    8.00
  -2  -2  -2  123.99   10.10
  -2  -2  -2  122.99    7.70
   2  -2  -2  119.09    9.00
  -2  -2   2  120.29    5.40
   2  -2   2  123.69    4.80
   2   2   2  105.39    9.20
  -2   2   2  130.49    8.40
  -2   2   2  120.89    8.70
   2   2   2  120.69    7.80
   2  -2   2  119.49    8.00
   2  -3  -2  627.64   19.30
  -3  -2  -2  590.24   17.80
  -3  -2  -2  561.04   20.60
   3   2  -2  590.14   14.90
   2  -3  -2  592.64   20.30
   2  -3   2  595.04   13.30
  -2   3   2  601.84   19.30
  -2   3   2  624.64   20.30
   2  -3   2  593.04   13.70
   3   2   2  618.94   21.50
   3   2   2  621.14   18.20
   1  -3  -2    2.60    3.60
  -3  -1  -2    0.60    2.90
  -3  -1  -2    7.00    4.30
   1  -3  -2    7.30    4.40
   3   1  -2    2.20    2.40
   3   1   2    7.70    3.40
  -1   3   2    6.80    4.50
   3   1   2   -1.30    4.30
  -3  -1   2    0.50    2.10
  -1   3   2   -0.40    4.00
  -3   0  -2  705.43   22.40
   0  -3  -2  736.33   20.90
   0  -3  -2  704.33   23.10
  -3   0  -2  723.03   18.50
   3   0  -2  730.23   21.90
   3   0   2  732.43   22.90
   0   3   2  740.03   21.10
   0  -3   2  725.23   18.50
   0   3   2  695.53   22.70
   3   0   2  701.83   19.10
  -3   0   2  695.33   19.20
  -1  -3  -2   19.90    5.40
   3  -1  -2   20.20    4.80
  -1  -3  -2   18.60    4.80
  -3   1  -2   22.20    3.00
   1   3   2   21.70    5.90
   1   3   2   17.10    4.90
   3  -1   2   24.90    3.60
   3  -1   2   20.10    5.30
  -3   1   2   26.40    4.90
  -3   1   2   28.20    4.70
  -1  -3   2   16.90    2.70
  -2  -3  -2 2501.35   56.79
   3  -2  -2 2485.85   57.69
  -3   2  -2 2566.04   51.09
  -3   2  -2 2522.65   51.29
   3  -2  -2 2572.74   56.99
  -2  -3  -2 2464.25   60.19
  -3   2   2 2602.74   57.69
  -3   2   2 2618.74   57.69
  -2  -3   2 2453.45   51.29
   2   3   2 2567.44   60.59
   2   3   2 2528.45   56.99
   3  -3  -2   -3.00    3.50
  -3  -3  -2   -8.90    3.60
   3  -3  -2    0.70    3.70
  -3  -3  -2   -0.20    3.10
   3   3  -2   -0.10    1.10
   3   3   2   -2.50    3.40
  -3   3   2    0.10    3.80
  -3   3   2    2.80    4.20
   3   3   2   -1.80    3.90
   3  -3   2   -2.50    2.20
   3  -4  -2   86.79    8.20
  -4  -3  -2   77.49    7.20
   4   3  -2   82.69    3.80
   3  -4  -2   76.39    8.60
  -4  -3  -2   79.19    9.00
   4   3   2   84.79    9.00
  -3   4   2   87.99    8.00
   3  -4   2   80.19    5.10
  -3   4   2   81.79    8.20
   4   3   2   74.19    7.10
  -4  -2  -2 3499.55   81.19
   2  -4  -2 3550.64   80.89
  -4  -2  -2 3624.64   77.09
   2  -4  -2 3584.94   79.09
   4   2  -2 3594.14   73.39
   4   2   2 3651.03   81.89
  -2   4   2 3648.23   80.39
  -2   4   2 3462.85   78.99
   2  -4   2 3565.14   71.59
   4   2   2 3602.84   77.29
   1  -4  -2  136.79   10.30
   1  -4  -2  138.49    9.20
  -4  -1  -2  140.59   10.30
  -4  -1  -2  134.39    7.50
   4   1  -2  133.99    6.80
  -1   4   2  157.78   10.60
   4   1   2  131.19    7.50
  -1   4   2  141.69    9.10
   4   1   2  135.69   10.10
   0  -4  -2 2631.64   62.69
   0  -4  -2 2691.13   60.19
  -4   0  -2 2665.53   56.99
   4   0  -2 2643.64   58.09
   0   4   2 2607.64   60.19
   0   4   2 2593.74   61.99
   4   0   2 2658.43   62.09
  -1  -4  -2  145.19   10.70
   4  -1  -2  154.18    8.70
  -4   1  -2  160.58    6.90
  -1  -4  -2  136.19    8.80
  -1  -4   2  153.28    5.70
   1   4   2  152.78   10.70
   1   4   2  143.19    9.30
  -4   1   2  146.99    8.90
   4  -1   2  152.28    9.80
   4  -2  -2  223.58   11.20
  -2  -4  -2  226.68   11.20
  -4   2  -2  228.58    8.60
  -2  -4  -2  230.88   13.30
  -4   2  -2  220.78    7.70
   2   4   2  206.68   10.60
  -4   2   2  219.68   11.00
   2   4   2  221.38   12.80
  -2  -4   2  216.48    5.50
  -4   3  -2  428.16   11.90
  -3  -4  -2  414.76   15.60
   4  -3  -2  420.86   16.40
   4  -3  -2  441.56   16.80
  -4   3  -2  441.36   11.30
  -3  -4  -2  407.36   18.00
  -4   3   2  421.56   16.50
   3   4   2  423.66   15.80
  -4   3   2  430.46   16.00
   3   4   2  442.16   18.70
   4  -4  -2  233.38   13.00
  -4   4  -2  245.68    7.40
  -4   4  -2  239.98    7.00
   4  -4  -2  231.58   12.50
  -4  -4  -2  237.48   14.10
  -4  -4  -2  244.88   11.70
   4  -4   2  238.58   10.00
  -4   4   2  224.98   12.10
   4   4   2  229.88   11.30
   4   4   2  255.47   14.50
  -4   4   2  228.28   12.70
  -4   5  -2  282.97    8.00
   4  -5  -2  293.67   14.50
  -5  -4  -2  327.57   14.10
   4  -5  -2  281.47   14.90
  -4   5  -2  287.37    7.70
  -5  -4  -2  285.57   15.60
   5   4   2  307.87   13.30
   4  -5   2  294.17   11.40
  -4   5   2  304.87   15.00
  -4   5   2  311.47   14.90
   5   4   2  299.87   16.10
   3  -5  -2   43.40    7.10
  -5  -3  -2   34.20    6.90
   3  -5  -2   37.40    6.60
  -5  -3  -2   37.10    5.70
   5   3   2   40.90    5.70
  -3   5   2   33.50    5.90
   5   3   2   42.60    7.40
  -3   5   2   36.60    6.70
   3  -5   2   37.50    4.20
  -5  -2  -2    1.70    4.70
   2  -5  -2   -4.30    3.80
   5   2  -2    1.80    1.90
  -5  -2  -2    3.10    3.20
   2  -5  -2    2.90    4.10
   5   2   2    0.00    4.70
  -2   5   2   -1.00    4.40
  -2   5   2    0.90    4.10
  -5  -1  -2   25.20    4.50
   1  -5  -2   32.30    6.20
   1  -5  -2   28.80    6.20
   5   1   2   25.60    6.00
  -1   5   2   33.20    7.00
  -1   5   2   34.90    6.00
   5   0  -2 1375.56   33.10
   0  -5  -2 1336.27   38.10
  -5   0  -2 1389.06   32.90
   0  -5  -2 1427.56   36.40
   5   0   2 1345.47   37.40
   0   5   2 1304.37   35.60
   0   5   2 1345.97   37.70
  -1  -5  -2 1534.65   39.10
  -1  -5  -2 1456.05   41.20
   5  -1  -2 1525.75   37.40
  -5   1  -2 1521.55   35.20
  -5   1   2 1528.15   38.70
   1   5   2 1547.95   39.20
   1   5   2 1523.15   41.40
  -5   2  -2  821.92   22.60
  -5   2  -2  839.82   21.20
   5  -2  -2  842.52   24.80
  -2  -5  -2  812.62   27.50
  -2  -5  -2  857.81   25.50
   2   5   2  882.91   25.70
  -5   2   2  813.22   25.60
   2   5   2  845.82   27.90
  -2  -5   2  854.51   17.80
  -3  -5  -2   61.59    8.90
  -3  -5  -2   76.99    8.00
  -5   3  -2   56.29    6.40
   5  -3  -2   56.69    7.60
   5  -3  -2   50.39    6.80
   3   5   2   69.79    8.10
   3   5   2   60.09    8.90
  -5   3   2   61.99    8.10
  -4  -5  -2  366.76   17.70
   5  -4  -2  372.46   16.60
  -4  -5  -2  355.46   15.30
   5  -4  -2  358.56   16.10
   4   5   2  355.86   15.00
   4   5   2  392.76   18.40
  -5   4   2  366.76   16.30
   5  -5  -2  121.39   10.80
  -5  -5  -2  127.19   11.70
  -5   5  -2  103.29    6.80
  -5  -5  -2  108.69    9.00
   5  -5  -2  119.49   10.40
   5   5  -2   94.69    3.50
   5   5   2  112.79    8.90
   5   5   2   89.69   11.10
  -5   5   2  108.09    9.80
   5  -5   2  124.89    8.50
   5  -6  -2  382.06   18.50
   6   5  -2  381.56   10.90
  -5   6  -2  394.66   13.30
   5  -6  -2  365.06   17.80
  -6  -5  -2  388.96   17.10
  -6  -5  -2  402.96   19.70
  -5   6   2  395.86   18.20
   6   5   2  350.76   22.00
   5  -6   2  379.06   15.10
  -6  -4  -2    3.60    5.30
  -4   6  -2    0.60    1.50
  -6  -4  -2    6.90    4.40
   4  -6  -2    1.30    4.90
   4  -6  -2    3.90    5.30
  -4   6   2    8.50    5.10
   4  -6   2    2.50    3.30
   6   4   2    4.60    5.50
  -4   6   2    6.10    4.90
  -6  -3  -2   81.69    8.00
   3  -6  -2   66.99    8.80
   3  -6  -2   52.59    8.50
  -6  -3  -2   57.79    9.00
  -3   6   2   59.59    8.00
   3  -6   2   55.59    5.20
  -3   6   2   66.29    8.40
   6   3   2   73.59    9.80
  -6  -2  -2  678.43   21.00
   2  -6  -2  665.63   23.00
   2  -6  -2  669.43   24.60
  -2   6   2  700.73   24.30
   6   2   2  671.73   24.80
  -2   6   2  655.63   22.90
   2  -6   2  659.03   16.80
  -6  -1  -2    7.50    3.70
   1  -6  -2    5.50    4.70
   1  -6  -2    9.50    4.70
   6   1   2    5.50    5.00
  -1   6   2    6.70    5.00
   1  -6   2    6.00    1.70
  -1   6   2   10.30    4.60
   0  -6  -2  684.03   25.20
  -6   0  -2  718.73   21.00
   0  -6  -2  735.03   24.10
   0   6   2  737.63   25.70
   6   0   2  772.52   25.90
   0   6   2  755.92   24.10
   6  -1  -2 1331.27   33.50
  -6   1  -2 1285.67   31.80
  -1  -6  -2 1264.47   37.80
  -1  -6  -2 1316.47   35.60
   1   6   2 1265.67   37.20
   1   6   2 1324.57   35.70
  -6   1   2 1280.77   35.40
  -2  -6  -2  878.51   26.90
  -6   2  -2  846.32   24.70
  -2  -6  -2  882.61   29.50
   6  -2  -2  873.81   25.70
   2   6   2  813.62   26.10
  -2  -6   2  864.71   19.40
  -6   2   2  873.41   27.30
   2   6   2  891.01   29.30
   6  -3  -2   87.69    8.30
  -3  -6  -2   89.69    9.40
  -3  -6  -2   69.89    9.70
  -6   3  -2   81.49    7.00
  -6   3   2   82.39    9.20
   3   6   2   74.99    8.60
   3   6   2   88.09   10.10
  -4  -6  -2  142.29   12.40
  -6   4  -2  138.99    8.50
   6  -4  -2  149.69   10.90
  -4  -6  -2  156.68   10.70
   6  -4  -2  138.19   11.60
  -6   4   2  157.18   11.50
   4   6   2  143.89   10.10
   4   6   2  163.38   12.90
   6  -5  -2 1524.45   42.20
  -5  -6  -2 1447.76   43.30
   6  -5  -2 1489.45   41.40
  -6   5  -2 1478.95   35.80
  -5  -6  -2 1468.35   39.90
   5   6   2 1456.35   39.60
   6  -5   2 1442.76   38.70
   5   6   2 1518.95   44.90
  -6   5   2 1428.66   41.60
  -6  -6  -2   98.29   12.70
   6  -6  -2  104.89   11.90
   6  -6  -2   88.89   12.50
  -6  -6  -2   93.59   10.60
  -6   6  -2   87.39    7.10
   6   6  -2   84.99    4.80
   6  -6   2   93.19    8.80
  -6   6   2   99.19   11.20
   6   6   2   88.39   11.10
   7   6  -2  131.39    6.80
  -7  -6  -2  166.78   12.50
  -7  -6  -2  142.59   13.60
   6  -7  -2  134.89   13.30
  -6   7  -2  158.78    8.80
   6  -7  -2  135.29   12.70
   7   6   2  150.28   14.00
  -6   7   2  120.09   12.00
   6  -7   2  150.38   10.70
   7   5  -2  432.16   13.20
   5  -7  -2  445.26   20.80
  -7  -5  -2  429.66   18.40
  -7  -5  -2  448.66   21.30
   5  -7  -2  447.06   20.30
   5  -7   2  397.96   16.00
   7   5   2  431.76   21.40
  -5   7   2  389.46   19.00
  -7  -4  -2  247.88   13.50
   4  -7  -2  215.18   15.10
  -7  -4  -2  210.58   15.30
  -4   7  -2  235.68    7.00
   4  -7   2  225.88   11.00
   7   4   2  235.28   22.90
  -4   7   2  275.87   15.70
  -4   7   2  240.18   17.60
   3  -7  -2  554.24   22.50
  -7  -3  -2  605.74   20.60
   3  -7  -2  584.04   23.90
   7   3   2  589.24   24.70
  -3   7   2  567.14   22.30
  -3   7   2  575.84   23.40
   3  -7   2  634.34   17.90
   2  -7  -2 1913.01   51.39
   2  -7  -2 1849.21   48.90
  -7  -2  -2 1853.01   46.10
  -2   7   2 1885.31   49.00
  -2   7   2 1913.21   50.29
   7   2   2 1896.21   51.39
   2  -7   2 1887.21   41.80
  -7  -1  -2    1.50    3.90
   1  -7  -2    0.80    4.60
   1  -7  -2    0.10    4.40
  -1   7   2    8.50    5.60
   1  -7   2    1.00    2.10
   7   1   2    5.90    5.30
  -1   7   2   15.20    5.90
   0  -7  -2  178.38   11.70
   0  -7  -2  179.98   13.30
   0  -7   2  154.38    5.90
   7   0   2  169.58   12.70
   0   7   2  162.68   11.20
   0   7   2  153.48   12.30
  -1  -7  -2   25.30    6.20
  -1  -7  -2   16.50    6.80
  -1  -7   2   18.00    3.20
   1   7   2   15.30    6.20
   1   7   2   22.70    6.40
  -2  -7  -2 1077.49   34.60
  -2  -7  -2 1021.40   31.50
   2   7   2 1065.49   31.70
  -7   2   2 1131.69   33.30
  -2  -7   2 1051.69   24.50
   2   7   2 1066.99   34.10
  -3  -7  -2  765.72   28.60
  -7   3  -2  771.52   24.00
   7  -3  -2  776.32   25.30
  -3  -7  -2  789.42   26.10
  -7   3   2  802.32   27.30
   3   7   2  809.32   26.40
  -3  -7   2  802.42   18.30
   3   7   2  786.82   28.60
   7  -4  -2  214.28   13.30
  -4  -7  -2  192.08   14.60
  -7   4  -2  204.88   11.30
   4   7   2  195.68   12.20
  -7   4   2  227.78   14.80
  -4  -7   2  200.98    6.10
  -5  -7  -2    8.90    5.90
   7  -5  -2   12.20    6.50
  -5  -7  -2   13.00    7.10
   5   7  -2    8.20    1.90
  -7   5  -2   13.10    5.20
   5   7   2   18.00    6.30
   5   7   2    8.70    6.70
  -7   5   2    8.10    6.10
  -6  -7  -2  675.53   26.80
   7  -6  -2  574.54   24.30
   7  -6  -2  605.44   24.50
   6   7  -2  627.64   15.50
  -7   6  -2  576.84   19.60
  -6  -7  -2  611.14   23.40
  -7   6   2  575.24   24.30
   7  -6   2  608.74   22.50
   6   7   2  625.94   26.30
   7  -7  -2  362.76   19.20
   7  -7  -2  348.17   19.60
  -7  -7  -2  356.36   17.60
  -7   7  -2  356.86   14.40
   7   7  -2  357.46   11.70
  -7  -7  -2  366.46   20.40
   7   7   2  384.06   21.00
  -7   7   2  373.36   19.40
   7  -7   2  371.76   17.20
   8   7  -2 1079.59   26.90
  -8  -7  -2 1038.90   36.50
  -8  -7  -2 1010.70   33.00
   7  -8  -2 1068.89   36.20
   7  -8  -2 1014.30   35.40
  -7   8  -2 1029.90   28.50
  -7   8   2  996.90   35.00
   7  -8   2 1036.70   32.40
   8   7   2 1041.20   37.10
  -8  -6  -2  892.91   29.20
  -6   8  -2  865.31   23.80
   6  -8  -2  916.31   32.20
   6  -8  -2  893.61   32.20
  -8  -6  -2  808.82   31.50
   8   6  -2  875.81   23.30
   6  -8   2  903.91   28.00
   8   6   2  827.92   32.20
  -6   8   2  929.71   31.90
  -8  -5  -2  155.78   11.50
   8   5  -2  153.08    8.40
  -8  -5  -2  147.99   13.90
   5  -8  -2  160.18   13.40
   5  -8  -2  159.58   14.40
   5  -8   2  169.18   10.60
   8   5   2  144.19   14.10
  -5   8   2  152.88   12.90
  -4   8  -2   40.10    3.50
   4  -8  -2   35.20    8.20
   4  -8  -2   40.60    8.80
  -8  -4  -2   35.80    7.30
  -4   8   2   41.30    8.80
  -4   8   2   30.70    7.90
   8   4   2   50.79    9.80
   4  -8   2   31.40    5.80
  -8  -3  -2 1829.72   50.99
   3  -8  -2 1885.41   50.89
   3  -8  -2 1833.82   51.89
   8   3   2 1877.41   52.29
   3  -8   2 1855.01   43.70
  -3   8   2 1926.31   51.39
  -3   8   2 1833.02   50.09
   2  -8  -2  106.99   12.00
   2  -8  -2  115.79   13.50
  -8  -2  -2  100.99    9.40
  -2   8   2  100.39   11.80
   8   2   2   94.59   12.00
   2  -8   2   94.99    6.90
  -2   8   2   89.79   11.00
   1  -8  -2  621.14   27.30
   1  -8  -2  617.44   25.40
   8   1   2  641.94   25.70
  -1   8   2  653.73   25.80
   1  -8   2  631.24   17.40
  -1   8   2  597.24   23.20
   0  -8  -2 3171.48   80.19
   0   8   2 3500.85   86.89
   0  -8   2 3359.26   69.19
   0   8   2 3211.78   77.19
  -1  -8  -2    1.00    5.90
  -1  -8  -2    7.50    7.60
   1   8   2   -3.50    5.00
  -1  -8   2    2.50    2.80
   1   8   2   12.10    8.20
  -2  -8  -2   -4.30    6.30
  -2  -8  -2    7.70    5.80
   2   8   2    1.80    5.80
   2   8   2   19.70    8.10
  -8   2   2    9.50    6.10
  -2  -8   2   11.10    3.20
  -8   3  -2   20.30    6.00
  -3  -8  -2   27.70    7.10
  -3  -8  -2   15.90    7.40
  -3  -8   2   22.80    3.50
   3   8   2   20.50    8.00
  -8   3   2   32.30    8.20
   3   8   2   19.30    6.60
  -8   4  -2  154.78   10.90
  -4  -8  -2  157.38   14.40
  -4  -8  -2  167.58   12.90
  -4  -8   2  150.38    6.60
  -8   4   2  146.89   12.80
   4   8   2  167.08   14.60
   4   8   2  154.78   11.70
  -5  -8  -2  179.18   15.10
   5   8  -2  174.98    6.50
   8  -5  -2  161.48   12.60
  -5  -8  -2  204.58   13.40
  -8   5  -2  160.48   11.10
  -8   5   2  188.98   14.70
   5   8   2  191.78   15.70
  -5  -8   2  167.98    6.60
   5   8   2  187.88   12.70
  -6  -8  -2   11.90    7.20
   8  -6  -2    4.70    6.60
  -6  -8  -2    8.10    5.90
   6   8  -2   15.60    3.00
  -8   6  -2   18.40    5.50
   8  -6  -2   16.30    6.90
   6   8   2   12.80    7.30
   6   8   2    4.90    5.70
  -8   6   2   14.40    6.60
   8  -7  -2    3.40    6.60
  -7  -8  -2    5.40    5.30
  -8   7  -2    9.00    5.00
   8  -7  -2    2.80    5.80
   7   8  -2    7.20    2.90
  -7  -8  -2    0.50    6.60
   7   8   2    1.10    5.80
  -8   7   2   12.00    7.10
   8   8  -2  105.29    7.10
  -8  -8  -2   90.29   13.40
   8  -8  -2   87.29   12.40
  -8  -8  -2   86.89   11.30
  -8   8  -2  110.09    9.10
   8  -8  -2   83.69   12.40
   8   8   2   72.49   12.00
   8  -8   2  102.39   11.60
  -8   8   2   94.59   12.70
   8  -9  -2   18.00    8.10
  -9  -8  -2   24.00    7.20
  -9  -8  -2   30.70    8.50
  -8   9  -2   27.50    6.00
   9   8  -2   23.50    4.70
   8  -9  -2   12.60    7.50
  -8   9   2   13.30    7.30
   9   8   2   15.50    8.10
   8  -9   2   28.50    7.00
   7  -9  -2  243.28   17.00
  -9  -7  -2  216.58   16.60
   9   7  -2  223.48   10.80
   7  -9  -2  220.98   16.30
  -9  -7  -2  228.08   14.70
  -7   9  -2  225.58   11.50
  -7   9   2  236.18   16.40
   9   7   2  217.58   17.30
   6  -9  -2  207.18   15.60
  -6   9  -2  204.58    9.90
   9   6  -2  200.88   10.40
  -9  -6  -2  219.58   16.10
   6  -9  -2  208.38   15.50
  -9  -6  -2  222.48   14.10
   6  -9   2  194.78   12.70
   9   6   2  197.18   16.10
  -6   9   2  237.48   16.40
   5  -9  -2  648.14   27.00
  -5   9  -2  711.13   18.80
  -9  -5  -2  621.54   24.20
   5  -9  -2  714.93   28.90
  -5   9   2  715.63   27.60
   9   5   2  700.63   29.00
   5  -9   2  719.23   23.60
   4  -9  -2   95.89   12.40
  -4   9  -2   97.49    5.10
   4  -9  -2  116.59   13.20
  -9  -4  -2  103.19    9.90
  -4   9   2   97.59   11.70
  -4   9   2  104.19   11.80
   9   4   2  119.49   13.50
   4  -9   2  113.29    9.10
   3  -9  -2   73.59   12.10
   3  -9  -2   53.39    9.80
  -9  -3  -2   75.59    9.50
  -3   9   2   57.69    9.70
   3  -9   2   58.19    7.10
   9   3   2   44.50   10.00
  -3   9   2   51.49    9.20
   2  -9  -2 2011.30   56.29
   2  -9  -2 2058.79   54.69
  -2   9   2 2071.79   54.29
  -2   9   2 2048.90   55.39
   2  -9   2 2019.50   47.10
   9   2   2 1961.40   55.89
   1  -9  -2 1082.59   34.50
   1  -9  -2 1007.70   35.90
   1  -9   2 1106.09   27.70
  -1   9   2 1103.59   35.80
   9   1   2 1088.59   36.30
  -1   9   2 1024.10   33.60
   0  -9  -2 1308.67   40.50
   0  -9  -2 1114.59   36.40
   0  -9   2 1201.68   31.20
   0   9   2 1249.47   38.90
   0  -9   2 1219.78   29.70
   0   9   2 1195.68   36.80
  -1  -9  -2  270.37   15.90
  -1  -9  -2  254.87   17.10
   1   9   2  265.17   15.40
   1   9   2  284.37   17.50
  -1  -9   2  286.17   10.80
  -1  -9   2  276.57   11.40
  -2  -9  -2   99.59   11.60
  -2  -9  -2   97.99   12.70
   2   9   2   92.99   11.80
  -9   2   2  102.39   12.10
  -2  -9   2   84.49    7.80
   2   9   2   89.39   10.70
  -2  -9   2   83.99    6.40
  -3  -9  -2   53.29    9.70
  -3  -9  -2   46.40    9.50
  -9   3  -2   59.29    9.00
   3   9   2   58.09    9.10
  -3  -9   2   54.49    5.40
   3   9   2   69.09   11.90
  -9   3   2   50.49    9.70
  -4  -9  -2    1.10    5.90
  -9   4  -2    0.10    4.40
  -4  -9  -2   -1.30    6.60
  -9   4   2    3.70    5.90
  -4  -9   2    2.50    2.70
   4   9   2    5.10    5.30
   4   9   2   20.40    8.10
  -5  -9  -2  418.86   22.20
   5   9  -2  428.26   12.50
  -5  -9  -2  491.15   21.50
  -9   5  -2  443.56   18.60
   5   9   2  419.26   19.40
   5   9   2  448.66   23.10
  -5  -9   2  437.66   13.30
  -9   5   2  441.26   22.10
   6   9  -2  238.68    8.80
  -6  -9  -2  210.88   14.40
   9  -6  -2  229.48   15.10
  -9   6  -2  269.07   14.00
  -6  -9  -2  226.18   17.00
   6   9   2  202.28   16.60
   6   9   2  230.08   14.20
  -9   6   2  213.78   15.80
   9  -7  -2   64.49   10.40
   9  -7  -2   65.09   11.60
  -7  -9  -2   57.59   10.90
   7   9  -2   52.79    5.30
  -9   7  -2   67.09    8.40
  -7  -9  -2   71.49   10.30
   7   9   2   63.69   11.60
  -9   7   2   60.09   11.70
   8   9  -2   44.50    5.40
  -8  -9  -2   38.30    9.40
  -9   8  -2   32.10    7.00
  -8  -9  -2   33.70    8.10
   9  -8  -2   50.99   10.60
   9  -8  -2   39.60    9.50
   9  -8   2   39.30    8.40
  -9   8   2   44.70   10.70
   8   9   2   46.00   10.10
   9  -9  -2   73.89   12.60
  -9  -9  -2   61.19   11.40
   9  -9  -2   69.29   11.60
   9   9  -2   64.89    6.80
  -9   9  -2   63.39    8.30
  -9  -9  -2   73.99   11.00
  -9   9   2   64.39   11.40
   9   9   2   53.99   11.30
   9  -9   2   51.49   10.00
  -9  10  -2  253.37   14.10
  10   9  -2  239.98   12.20
 -10  -9  -2  258.57   19.00
 -10  -9  -2  244.28   16.80
   9 -10  -2  229.68   17.60
   9 -10  -2  238.48   18.90
   9 -10   2  224.18   15.50
  10   9   2  257.57   19.10
  -9  10   2  226.18   18.00
   8 -10  -2  286.97   19.10
  -8  10  -2  277.67   13.70
 -10  -8  -2  272.97   18.80
  10   8  -2  284.47   12.90
 -10  -8  -2  273.17   16.90
   8 -10  -2  277.97   18.80
  10   8   2  247.28   19.30
   8 -10   2  278.17   16.80
  -8  10   2  262.17   17.80
   7 -10  -2  681.43   29.20
 -10  -7  -2  652.63   25.90
 -10  -7  -2  683.13   29.00
   7 -10  -2  656.13   28.50
  10   7  -2  679.53   21.50
  -7  10  -2  663.03   21.20
   7 -10   2  672.43   25.30
  -7  10   2  666.03   28.00
  10   7   2  641.64   29.10
  10   6  -2  959.40   27.40
 -10  -6  -2  999.00   32.40
   6 -10  -2  925.91   34.80
  -6  10  -2  931.31   25.50
   6 -10  -2  968.90   35.20
  10   6   2  959.00   36.30
  -6  10   2  869.11   33.20
   6 -10   2  984.10   31.30
   5 -10  -2    3.90    6.50
   5 -10  -2   -9.50    4.70
 -10  -5  -2    2.20    5.20
  -5  10  -2    5.90    3.20
   5 -10   2    6.20    5.00
  10   5   2   -4.00    6.30
  -5  10   2    7.10    6.50
 -10  -4  -2   14.90    5.90
   4 -10  -2   15.00    7.30
   4 -10  -2   22.00    8.40
  -4  10  -2   10.00    2.70
   4 -10   2    8.50    4.80
  -4  10   2   14.80    7.10
  -4  10   2   21.00    7.00
  10   4   2   18.20    8.70
   3 -10  -2    8.50    7.50
   3 -10  -2   17.10    7.80
  -3  10   2   15.50    6.90
  -3  10   2   10.60    6.50
  10   3   2    5.60    7.30
   3 -10   2   12.70    5.00
   2 -10  -2    2.60    6.80
   2 -10  -2    6.70    6.80
  -2  10   2    4.80    6.40
   2 -10   2   12.30    4.70
  10   2   2    9.30    7.20
  -2  10   2    1.90    6.10
   1 -10  -2 3611.54   91.39
   1 -10  -2 3656.63   88.99
  -1  10   2 3907.51   91.39
  -1  10   2 3705.53   88.39
  10   1   2 3779.22   91.59
   1 -10   2 3784.22   81.19
   0 -10  -2 2298.77   63.99
   0 -10  -2 2392.06   62.19
   0  10   2 2381.26   60.89
   0 -10   2 2312.37   53.59
   0 -10   2 2461.05   55.49
   0  10   2 2356.76   63.29
  -1 -10  -2  855.31   32.90
  -1 -10  -2  961.90   31.90
  -1 -10   2  874.51   25.10
   1  10   2  867.11   32.20
  -1 -10   2  895.31   24.60
   1  10   2  905.51   31.00
  -2 -10  -2 1643.34   50.09
  -2 -10  -2 1619.64   47.20
  -2 -10   2 1680.23   40.00
   2  10   2 1690.63   49.80
  -2 -10   2 1691.63   40.30
 -10   2   2 1716.53   49.20
   2  10   2 1687.83   46.90
  -3 -10  -2 4454.45  104.39
  -3 -10  -2 4378.46  107.69
 -10   3  -2 4619.54  103.59
   3  10   2 4566.64  107.29
 -10   3   2 4623.84  106.79
  -3 -10   2 4522.75   96.09
   3  10   2 4617.54  103.99
  -3 -10   2 4511.35   95.59
  -4 -10  -2  213.78   16.90
  -4 -10  -2  190.48   14.20
 -10   4  -2  212.58   14.10
 -10   4   2  209.58   15.80
   4  10   2  205.18   14.00
   4  10   2  213.18   16.70
  -5 -10  -2 1226.18   41.20
 -10   5  -2 1212.88   36.00
  -5 -10  -2 1202.18   37.50
   5  10   2 1123.99   39.60
 -10   5   2 1209.58   40.10
   5  10   2 1070.19   35.50
   6  10  -2 1174.08   28.30
  -6 -10  -2 1088.39   39.60
 -10   6  -2 1183.18   35.40
  -6 -10  -2 1099.89   36.70
   6  10   2 1186.48   36.70
   6  10   2 1184.98   40.60
 -10   6   2 1188.98   39.80
 -10   7  -2  198.88   13.20
  -7 -10  -2  171.28   14.40
   7  10  -2  178.58    8.70
  -7 -10  -2  191.68   16.50
  10  -7  -2  183.38   15.00
   7  10   2  195.38   16.60
 -10   7   2  181.78   15.40
 -10   8  -2  229.48   14.30
  -8 -10  -2  242.08   16.70
   8  10  -2  251.87   10.80
  10  -8  -2  283.07   19.50
  10  -8  -2  234.78   17.00
  -8 -10  -2  211.88   17.70
   8  10   2  252.07   18.90
 -10   8   2  246.18   17.70
  10  -9  -2    2.50    6.90
 -10   9  -2    8.60    5.30
  -9 -10  -2    1.60    7.30
   9  10  -2   -0.20    3.30
  -9 -10  -2   -1.60    5.70
  10  -9  -2    7.80    6.60
  10  -9   2   -0.50    6.00
 -10   9   2   -4.10    5.80
   9  10   2    5.90    7.10
  10 -10  -2  167.48   16.40
 -10 -10  -2  154.38   15.30
 -10  10  -2  152.88   12.10
 -10 -10  -2  136.99   13.50
  10  10  -2  143.19    9.80
  10 -10   2  161.88   14.70
  10  10   2  143.09   17.10
  10 -11  -2   46.50   11.20
  11  10  -2   49.30    7.30
  10 -11  -2   35.50   10.70
 -11 -10  -2   62.09   12.20
 -10  11  -2   55.19    9.00
 -11 -10  -2   40.60   10.20
  11  10   2   42.90   10.60
  10 -11   2   58.29   11.30
 -10  11   2   54.29   11.80
  -9  11  -2   -2.10    4.60
 -11  -9  -2    0.10    5.90
   9 -11  -2   -7.10    6.50
  11   9  -2    4.20    4.10
 -11  -9  -2    7.10    6.50
  11   9   2   -0.10    6.70
   9 -11   2   -1.50    6.00
  11   8  -2   27.20    6.00
 -11  -8  -2   30.00    8.50
   8 -11  -2   32.70    9.30
   8 -11  -2   26.70    9.60
  -8  11  -2   26.60    6.20
  11   8   2   22.50    9.60
  -8  11   2   14.40    8.00
   8 -11   2   15.20    7.10
 -11  -7  -2    3.50    6.30
  11   7  -2    2.50    3.90
   7 -11  -2    5.50    7.00
   7 -11  -2   -2.00    6.40
  -7  11  -2    2.20    4.00
  11   7   2   13.60    7.70
  -7  11   2   10.80    7.40
   7 -11   2   12.40    6.40
 -11  -6  -2   42.30    8.90
  11   6  -2   32.30    6.10
   6 -11  -2   47.90   10.90
  -6  11  -2   37.50    5.60
   6 -11  -2   37.10    9.60
  11   6   2   36.90    9.70
  -6  11   2   42.20   10.30
   6 -11   2   41.80    8.20
 -11  -5  -2  111.89   12.70
   5 -11  -2  128.79   15.40
  -5  11  -2  126.49    7.40
   5 -11  -2  122.19   14.80
  11   5   2  136.29   15.70
  -5  11   2  156.48   15.80
   5 -11   2  148.49   12.00
   4 -11  -2  158.28   15.00
   4 -11  -2  136.39   13.50
   4 -11   2  168.68   11.50
  11   4   2  142.39   15.60
  -4  11   2  150.98   13.60
   3 -11  -2   13.10    7.00
   3 -11  -2   23.00    7.80
  -3  11   2   14.50    7.50
  11   3   2    9.30    7.30
   3 -11   2   16.60    5.90
  -3  11   2   27.70    7.80
   2 -11  -2 1989.40   56.29
   2 -11  -2 2073.29   59.29
  -2  11   2 2022.70   57.29
   2 -11   2 2085.59   49.90
  11   2   2 2048.00   58.79
  -2  11   2 2017.30   55.69
   1 -11  -2  419.36   21.30
   1 -11  -2  408.76   23.00
   1 -11   2  449.16   16.80
   1 -11   2  426.96   17.50
  -1  11   2  407.96   20.40
  11   1   2  437.46   22.70
  -1  11   2  435.56   22.40
   0 -11  -2 2093.09   57.69
   0 -11  -2 2128.79   60.59
   0  11   2 2019.30   56.19
   0  11   2 2217.38   59.79
   0 -11   2 2145.59   51.59
   0 -11   2 2111.19   50.19
  -1 -11  -2   47.70   10.80
  -1 -11  -2   53.79    9.60
   1  11   2   47.50    9.50
   1  11   2   55.39   10.90
  -1 -11   2   47.70    6.50
  -1 -11   2   71.29    7.60
  -2 -11  -2  534.65   23.80
  -2 -11  -2  545.85   26.10
  -2 -11   2  545.85   18.40
  -2 -11   2  550.34   18.60
   2  11   2  532.75   22.90
   2  11   2  516.25   24.80
 -11   2   2  555.14   25.50
  -3 -11  -2    3.40    6.70
  -3 -11  -2   17.60    8.10
 -11   3  -2    9.20    7.00
   3  11   2    3.70    5.80
  -3 -11   2   18.60    5.10
   3  11   2   20.80    8.30
 -11   3   2   15.80    7.30
  -3 -11   2   12.20    4.10
  -4 -11  -2  106.29   12.80
 -11   4  -2   99.19   11.90
  -4 -11  -2  116.19   14.60
   4  11   2  118.89   14.10
  -4 -11   2   91.09    8.20
  -4 -11   2   96.09    7.60
 -11   4   2   68.39   11.30
   4  11   2  109.79   12.70
  -5 -11  -2   16.30    7.20
  -5 -11  -2   14.40    8.10
 -11   5  -2   24.90    7.20
   5  11   2    9.00    7.50
  -5 -11   2   21.60    4.50
   5  11   2   19.80    6.80
 -11   5   2   10.70    7.60
  -6 -11  -2    4.20    6.00
  -6 -11  -2   14.40    7.90
   6  11  -2    4.90    3.10
 -11   6  -2    0.80    5.00
   6  11   2    4.10    7.70
   6  11   2    0.40    5.30
 -11   6   2    2.20    7.60
  -6 -11   2   -3.00    2.70
   7  11  -2   -1.10    2.60
  -7 -11  -2    5.60    6.90
  -7 -11  -2   -6.50    5.40
 -11   7  -2   -1.80    4.90
 -11   7   2    1.70    6.80
  -7 -11   2    1.00    2.80
   7  11   2   -5.50    6.00
  -8 -11  -2   83.49   13.30
  -8 -11  -2   91.39   12.20
 -11   8  -2   92.89   11.50
  11  -8  -2   60.69   10.80
   8  11  -2   67.09    6.90
 -11   8   2   55.39   12.10
   8  11   2   59.29   11.80
  -9 -11  -2   73.49   12.80
  11  -9  -2   86.49   14.50
 -11   9  -2   68.49    9.80
  11  -9  -2   87.39   15.50
   9  11  -2   76.39    7.70
  -9 -11  -2   97.59   13.30
   9  11   2   91.89   14.10
 -10 -11  -2   14.60    8.50
  10  11  -2   19.00    5.00
  11 -10  -2   17.10    8.10
  11 -10  -2   17.10    9.80
 -11  10  -2   21.50    7.50
 -10 -11  -2    8.30    7.20
  10  11   2   30.30   10.10
 -11  10   2   13.00    8.70
  11 -10   2   13.00    8.40
  11 -11  -2   -1.60    6.00
 -11 -11  -2   -6.80    6.00
  11  11  -2   -1.20    4.50
 -11  11  -2    5.40    6.20
  11 -11  -2    2.10    7.50
  11 -11   2    1.10    6.80
 -11  11   2    3.50    7.10
  11  11   2   11.00    8.90
  12  11  -2   37.30    7.50
  11 -12  -2   14.90    9.10
 -11  12  -2   33.40    8.40
 -12 -11  -2   29.70    9.30
  11 -12  -2   29.10    9.40
 -12 -11  -2   33.10    9.60
  12  11   2   31.00   11.10
 -11  12   2   20.50    9.90
  11 -12   2   19.80    9.30
 -12 -10  -2    2.90    6.60
 -10  12  -2    4.00    5.30
  10 -12  -2    3.70    8.10
  10 -12  -2   -4.80    6.30
  12  10  -2    1.80    4.20
  10 -12   2   -0.80    6.60
 -10  12   2   -5.90    6.90
  12  10   2   -0.50    7.70
   9 -12  -2  186.88   17.20
  12   9  -2  188.98   12.40
 -12  -9  -2  196.08   15.50
   9 -12  -2  184.58   17.70
  -9  12  -2  192.58   12.40
   9 -12   2  202.68   16.30
  -9  12   2  193.88   16.90
  12   9   2  191.28   18.70
 -12  -8  -2    8.30    7.60
  12   8  -2    2.70    4.50
   8 -12  -2   11.10    6.80
  -8  12  -2    5.50    4.70
   8 -12  -2   -4.60    5.80
   8 -12   2    4.80    6.60
  12   8   2    9.20    8.70
  -7  12  -2  538.95   18.90
   7 -12  -2  618.24   28.40
  12   7  -2  537.75   20.60
 -12  -7  -2  540.55   24.30
   7 -12  -2  549.95   28.10
  12   7   2  493.25   26.80
   7 -12   2  534.25   23.60
  -7  12   2  532.05   26.50
   6 -12  -2  127.39   15.90
  12   6  -2  132.79   10.80
  -6  12  -2  145.89    8.90
   6 -12  -2  135.69   16.20
 -12  -6  -2  144.59   12.80
  12   6   2  124.09   16.00
  -6  12   2  160.58   14.80
   6 -12   2  135.59   12.20
   5 -12  -2   53.29   11.50
  -5  12  -2   48.20    5.40
   5 -12  -2   53.49   10.50
 -12  -5  -2   38.00    8.40
  -5  12   2   37.50    9.50
  12   5   2   63.09   12.30
   5 -12   2   42.60    8.30
  -4  12  -2  143.39    7.10
   4 -12  -2  145.49   14.30
   4 -12  -2  134.09   15.80
  -4  12   2  166.28   14.80
  12   4   2  160.78   15.60
   3 -12  -2   23.00    8.60
   3 -12  -2   23.90    9.90
  -3  12   2   16.70    7.30
  12   3   2   21.10    8.70
   3 -12   2   23.70    6.20
  -3  12   2   21.60    7.90
   2 -12  -2  444.86   22.10
   2 -12  -2  370.86   22.10
  12   2   2  397.36   22.70
   2 -12   2  407.76   17.90
  -2  12   2  359.26   19.70
   2 -12   2  350.86   16.30
  -2  12   2  389.06   21.60
   1 -12  -2 1133.19   40.70
   1 -12  -2 1124.69   38.70
  -1  12   2 1167.28   37.90
  -1  12   2 1100.59   39.10
   1 -12   2 1118.09   33.30
   1 -12   2 1126.69   32.30
  12   1   2 1157.18   40.50
   0 -12  -2   32.60   10.10
   0 -12  -2   32.60    9.40
   0 -12   2   50.49    7.70
   0  12   2   60.69   10.30
   0 -12   2   45.50    7.20
   0  12   2   66.59   11.70
  -1 -12  -2 2198.28   59.59
  -1 -12  -2 2046.20   61.19
   1  12   2 2112.19   57.49
  -1 -12   2 2161.28   52.39
  -1 -12   2 2146.69   51.79
   1  12   2 2137.09   60.59
  -2 -12  -2  417.26   22.40
  -2 -12  -2  418.46   23.80
   2  12   2  452.05   23.60
   2  12   2  445.36   21.50
 -12   2   2  433.86   22.80
  -2 -12   2  443.36   17.20
  -2 -12   2  490.65   17.90
  -3 -12  -2  236.18   18.00
 -12   3  -2  228.48   16.10
  -3 -12  -2  226.68   16.10
  -3 -12   2  233.58   12.30
 -12   3   2  183.78   15.90
   3  12   2  232.98   15.60
   3  12   2  236.68   18.20
  -3 -12   2  234.08   11.90
  -4 -12  -2    4.10    6.00
 -12   4  -2   -3.80    5.40
  -4 -12  -2    4.00    6.60
  -4 -12   2   -0.40    4.20
   4  12   2    7.60    6.20
  -4 -12   2    6.90    3.90
 -12   4   2    6.60    7.60
   4  12   2    3.10    7.30
  -5 -12  -2   45.80    9.50
  -5 -12  -2   72.69   12.50
 -12   5  -2   64.89   10.20
 -12   5   2   59.79   11.10
   5  12   2   42.90    8.80
   5  12   2   55.89   11.40
  -5 -12   2   39.00    6.20
  -6 -12  -2   26.60    9.80
   6  12  -2   21.40    4.60
 -12   6  -2   31.40    8.10
  -6 -12  -2   23.50    8.40
   6  12   2   18.40    8.50
  -6 -12   2   29.20    5.30
 -12   6   2   13.40    8.20
   6  12   2   33.00    8.30
   7  12  -2  150.38    9.00
  -7 -12  -2  137.09   16.90
  -7 -12  -2  147.09   14.30
 -12   7  -2  130.89   14.00
  -7 -12   2  146.89    9.10
 -12   7   2  140.99   16.80
   7  12   2  106.59   14.80
  -8 -12  -2  268.87   20.10
   8  12  -2  271.77   12.30
 -12   8  -2  242.38   15.90
  -8 -12  -2  261.57   18.00
 -12   8   2  251.97   18.80
   8  12   2  245.78   19.20
 -12   9  -2   28.40    8.20
   9  12  -2   29.70    5.60
  -9 -12  -2   18.60    9.30
  12  -9  -2   44.50   10.90
  -9 -12  -2   29.90    9.10
 -12   9   2   49.20   11.40
   9  12   2   41.20   11.60
 -12  10  -2  343.37   18.70
  10  12  -2  339.17   15.20
  12 -10  -2  332.47   23.00
 -10 -12  -2  323.67   20.50
  12 -10  -2  343.27   22.10
 -12  10   2  354.26   22.90
  10  12   2  361.46   23.90
 -11 -12  -2   69.99   13.50
 -11 -12  -2   83.99   14.20
 -12  11  -2   76.99   11.40
  12 -11  -2   78.89   13.40
  11  12  -2   73.69    9.00
  12 -11  -2   63.79   14.40
 -12  11   2   63.89   13.20
  11  12   2   75.99   13.80
  12  12  -2  205.88   13.30
 -12  12  -2  230.48   16.20
  12 -12  -2  237.18   20.70
 -12 -12  -2  187.08   18.00
 -12 -12  -2  202.18   21.40
  12 -12  -2  193.28   20.70
  12 -12   2  192.48   18.60
  12  12   2  228.18   20.10
 -12  12   2  238.68   21.00
 -13 -12  -2  156.98   18.90
  12 -13  -2  150.78   19.50
  13  12  -2  155.68   12.40
 -13 -12  -2  154.38   17.80
  12 -13  -2  146.09   19.50
 -12  13  -2  161.28   14.50
  13  12   2  156.18   19.60
 -12  13   2  155.18   19.50
  12 -13   2  117.99   16.60
 -11  13  -2   -8.70    5.70
  11 -13  -2    6.30    8.80
 -13 -11  -2    9.10    8.40
  13  11  -2    8.80    5.80
  11 -13  -2   14.70    8.90
  11 -13   2    5.70    7.00
 -11  13   2   -5.80    7.60
  13  11   2   -0.80    9.10
 -13 -10  -2  180.88   16.10
  13  10  -2  162.88   12.70
 -10  13  -2  175.18   12.90
  10 -13  -2  132.49   18.30
  10 -13  -2  162.18   19.00
 -10  13   2  199.48   20.70
  10 -13   2  166.38   17.80
  13  10   2  177.68   20.70
   9 -13  -2   78.39   14.40
  13   9  -2   74.09    9.50
   9 -13  -2   77.19   14.20
  -9  13  -2   49.50    8.40
 -13  -9  -2   54.49   11.50
   9 -13   2   82.29   13.00
  13   9   2   85.99   14.60
  -9  13   2   49.60   12.70
   8 -13  -2   54.89   12.70
 -13  -8  -2   34.00    9.00
   8 -13  -2   34.20    9.90
  13   8  -2   39.50    7.80
  -8  13  -2   35.20    6.70
   8 -13   2   30.50    9.40
  13   8   2   26.20   10.10
  -8  13   2   26.10    9.60
  -7  13  -2   19.60    5.30
   7 -13  -2   28.00    9.70
  13   7  -2   20.70    5.90
 -13  -7  -2    5.00    6.50
   7 -13  -2   14.60    7.90
   7 -13   2   15.80    7.10
  -7  13   2   30.50   10.10
  13   7   2    7.20    7.80
 -13  -6  -2    1.90    6.30
  -6  13  -2   -2.60    3.40
   6 -13  -2   -9.30    6.30
  13   6  -2    4.90    5.10
   6 -13  -2   -7.50    7.00
  13   6   2   -4.40    6.90
  -6  13   2   10.60    8.10
   6 -13   2   -6.80    5.00
  -5  13  -2   11.60    3.60
   5 -13  -2   11.60    7.70
   5 -13  -2   14.20    8.00
  13   5   2   16.50    8.90
  -5  13   2   18.40    8.00
   5 -13   2    3.00    6.20
  -4  13  -2  112.39    6.70
   4 -13  -2  149.59   17.10
   4 -13  -2  117.29   14.80
   4 -13   2  109.49   10.60
  -4  13   2  131.49   14.80
  13   4   2  156.18   17.60
   3 -13  -2   28.70    9.40
   3 -13  -2   28.40    9.20
   3 -13   2   39.10    7.60
  13   3   2   52.29   10.60
  -3  13   2   43.70   10.10
   3 -13   2   35.80    7.70
  -3  13   2   26.50    8.50
   2 -13  -2   83.99   13.50
   2 -13  -2   77.99   12.90
   2 -13   2   96.69   10.90
  -2  13   2   89.59   12.40
  13   2   2   85.29   13.50
  -2  13   2   94.99   12.90
   1 -13  -2  415.06   23.80
   1 -13  -2  407.66   22.70
   1 -13   2  408.86   18.10
  -1  13   2  383.16   22.20
  -1  13   2  392.76   21.30
   1 -13   2  411.56   18.50
  13   1   2  412.56   23.90
   0 -13  -2  381.46   23.40
   0 -13  -2  408.56   22.40
   0  13   2  381.36   21.00
   0 -13   2  397.46   17.90
   0  13   2  407.26   22.80
   0 -13   2  385.56   17.10
  -1 -13  -2  718.53   32.20
  -1 -13  -2  792.32   31.40
   1  13   2  776.12   32.10
  -1 -13   2  773.02   25.70
  -1 -13   2  747.83   25.00
   1  13   2  757.22   29.80
  -2 -13  -2  599.84   26.30
  -2 -13  -2  552.74   27.50
  -2 -13   2  575.94   21.30
   2  13   2  532.85   24.40
   2  13   2  591.04   27.50
 -13   2   2  510.25   26.20
  -2 -13   2  556.64   20.60
 -13   3  -2   21.30    7.80
  -3 -13  -2   16.40    8.50
  -3 -13  -2   19.00    8.60
  -3 -13   2   24.50    5.90
   3  13   2   13.20    7.40
 -13   3   2   15.70    7.80
   3  13   2    5.90    7.90
  -4 -13  -2    1.10    7.20
  -4 -13  -2    6.10    7.60
 -13   4  -2    8.00    6.80
  -4 -13   2    8.90    4.60
 -13   4   2   -4.70    6.40
   4  13   2   17.30    7.10
  -4 -13   2   12.70    5.70
   4  13   2    5.30    7.30
  -5 -13  -2  291.07   18.60
 -13   5  -2  268.27   17.80
  -5 -13  -2  256.07   19.40
  -5 -13   2  267.77   14.20
   5  13   2  285.97   20.20
   5  13   2  270.97   17.30
 -13   5   2  249.97   19.80
  -5 -13   2  269.07   13.40
   6  13  -2   24.10    4.90
  -6 -13  -2   35.40    9.70
 -13   6  -2   27.20    8.70
  -6 -13  -2   23.70    9.20
   6  13   2   24.40    7.70
  -6 -13   2   22.10    5.50
  -6 -13   2   23.90    6.40
 -13   6   2   42.60   12.40
   6  13   2   20.80    8.90
   7  13  -2   -2.80    3.50
  -7 -13  -2   11.20    8.30
 -13   7  -2    6.40    6.90
  -7 -13  -2    2.80    7.80
 -13   7   2    4.40    7.20
  -7 -13   2   -0.60    4.50
   7  13   2   12.40    8.10
  -7 -13   2    4.00    4.00
  -8 -13  -2  718.93   30.70
   8  13  -2  714.93   22.50
 -13   8  -2  738.03   29.40
  -8 -13  -2  741.73   33.80
   8  13   2  660.63   32.60
  -8 -13   2  735.63   23.20
 -13   8   2  753.92   33.80
  -9 -13  -2   80.39   13.30
 -13   9  -2  122.79   14.40
   9  13  -2   93.39    8.70
   9  13   2   98.29   15.00
 -13   9   2   92.69   16.10
 -13  10  -2   69.09   11.40
  13 -10  -2   52.69   12.50
 -10 -13  -2   48.40   12.70
 -10 -13  -2   80.89   12.70
  10  13  -2   71.19    8.50
  10  13   2   58.99   12.90
 -13  10   2   63.49   13.90
  11  13  -2   11.70    5.30
  13 -11  -2  -11.50    7.10
 -11 -13  -2    4.20    7.90
 -11 -13  -2    6.40    9.80
  13 -11  -2    4.30    9.30
 -13  11  -2   11.10    7.70
 -13  11   2   12.60    8.90
  11  13   2    9.10    9.20
 -13  12  -2  327.87   19.50
 -12 -13  -2  287.67   22.40
  12  13  -2  344.47   16.70
 -12 -13  -2  325.57   21.80
  13 -12  -2  322.67   23.60
  13 -12  -2  350.26   25.80
 -13  12   2  359.56   25.30
  12  13   2  289.87   23.80
  13  13  -2  126.39   12.40
  13 -13  -2  200.88   22.50
 -13 -13  -2  161.98   20.60
 -13 -13  -2  160.38   21.80
  13 -13  -2  161.78   24.60
 -13  13  -2  157.48   16.00
  13 -13   2  199.08   19.80
 -13  13   2  168.68   19.50
  13  13   2  155.58   20.40
  14  13  -2  214.68   17.20
  13 -14  -2  192.48   28.60
 -13  14  -2  192.78   15.90
  13 -14  -2  191.78   22.50
 -14 -13  -2  166.58   19.50
  13 -14   2  158.88   19.40
  14  13   2  175.28   21.70
 -13  14   2  184.88   21.40
  12 -14  -2   36.40   11.80
 -12  14  -2   46.50    9.20
  14  12  -2   42.50    8.10
  14  12   2   37.80   12.50
 -12  14   2   55.99   12.80
  12 -14   2   31.00   11.10
  14  11  -2  101.49   11.90
 -11  14  -2  111.89   12.40
  11 -14  -2  132.09   18.10
  11 -14  -2  133.59   19.60
 -14 -11  -2  106.79   15.80
 -11  14   2  104.09   16.40
  14  11   2   89.29   15.80
  11 -14   2  105.49   15.50
 -14 -10  -2   87.79   13.40
  14  10  -2   73.59   10.60
 -10  14  -2   75.09   10.20
  10 -14  -2   44.50   12.10
  10 -14  -2   85.99   15.80
  14  10   2   75.59   15.30
  10 -14   2   90.29   14.60
 -10  14   2  105.09   15.80
 -14  -9  -2   58.09   12.00
   9 -14  -2   35.30   11.40
   9 -14  -2   15.30    9.70
  14   9  -2   24.60    7.10
  -9  14  -2   21.50    6.40
  -9  14   2   26.00   10.90
   9 -14   2    6.90    8.40
  14   9   2    8.10   10.40
   8 -14  -2    0.50    7.50
   8 -14  -2   -8.90    6.90
  14   8  -2   -6.10    4.80
 -14  -8  -2   -4.00    5.80
  -8  14  -2   -7.10    4.50
  -8  14   2    5.60    8.00
   8 -14   2   -4.40    6.00
  14   8   2    6.50    8.70
  -7  14  -2   74.29    8.30
 -14  -7  -2   54.89   11.10
   7 -14  -2   61.99   13.60
   7 -14  -2   59.19   12.90
  14   7  -2   73.29   10.30
   7 -14   2   54.59   10.80
  -7  14   2   79.19   14.10
  14   7   2   67.99   13.60
 -14  -6  -2   -1.60    5.80
   6 -14  -2    0.90    7.40
  -6  14  -2   -0.10    3.60
   6 -14  -2    2.40    7.30
  -6  14   2   -1.40    7.50
   6 -14   2   -8.20    5.50
  14   6   2   -4.20    6.70
   5 -14  -2  127.29   16.60
  -5  14  -2  120.69    7.80
   5 -14  -2  188.18   20.20
   5 -14   2  131.59   13.20
  14   5   2  135.39   17.30
  -5  14   2  125.59   15.40
   4 -14  -2   -6.50    6.70
   4 -14  -2    6.10    7.70
  -4  14  -2   -1.40    2.90
   4 -14   2   -8.30    4.00
  14   4   2    3.20    7.30
   4 -14   2   -1.90    5.10
   3 -14  -2  140.69   16.10
  -3  14   2  149.59   17.50
   3 -14   2  114.79   12.20
  -3  14   2  124.89   15.10
  14   3   2  145.09   17.70
   3 -14   2  125.99   11.60
   2 -14  -2    7.50    7.30
   2 -14  -2   29.20   10.10
  -2  14   2   22.30    9.00
   2 -14   2    6.40    5.60
  -2  14   2   12.20    7.40
  14   2   2   10.00    8.50
   2 -14   2   15.30    6.00
   1 -14  -2   21.10    8.90
   1 -14  -2   44.30   11.40
  -1  14   2   41.70   10.00
   1 -14   2   41.70    8.00
   1 -14   2   46.80    8.50
  14   1   2   24.00    9.90
  -1  14   2   19.80    7.70
   0 -14  -2   38.60   10.00
   0 -14  -2   40.60   10.70
   0 -14   2   59.59    9.00
   0 -14   2   59.39    8.70
   0  14   2   49.40   11.30
   0  14   2   72.59   11.80
  -1 -14  -2   77.39   12.70
  -1 -14  -2   69.59   13.20
   1  14   2   90.69   14.10
   1  14   2   58.49   10.50
  -1 -14   2   84.19   10.10
  -1 -14   2   84.49   10.00
  -2 -14  -2  136.09   16.00
  -2 -14  -2  116.69   15.40
   2  14   2   90.79   13.80
   2  14   2  115.99   14.00
  -2 -14   2  132.79   11.00
  -2 -14   2  128.29   10.70
 -14   2   2  113.39   15.70
  -3 -14  -2  114.59   14.60
 -14   3  -2  134.09   15.70
  -3 -14  -2  135.39   16.90
   3  14   2  119.49   14.20
  -3 -14   2  134.29   11.20
   3  14   2  142.89   16.90
  -3 -14   2  134.69   10.80
 -14   4  -2  124.29   15.20
  -4 -14  -2   94.89   13.60
  -4 -14  -2  108.39   15.10
   4  14   2  129.39   17.00
  -4 -14   2  109.49   10.40
  -4 -14   2  121.89   10.40
   4  14   2   93.79   14.00
 -14   4   2  134.59   16.50
  -5 -14  -2   85.29   13.00
 -14   5  -2   84.59   12.30
  -5 -14  -2   62.99   11.20
   5  14   2   69.59   13.60
 -14   5   2   78.09   13.80
  -5 -14   2   85.19    9.50
  -5 -14   2   86.89   10.30
   5  14   2   97.29   14.50
 -14   6  -2  447.36   23.40
  -6 -14  -2  442.56   23.80
  -6 -14  -2  443.16   26.70
  -6 -14   2  437.36   18.10
   6  14   2  421.06   25.40
 -14   6   2  433.56   25.00
   6  14   2  455.85   22.30
  -6 -14   2  462.05   19.80
  -7 -14  -2   82.29   13.60
   7  14  -2   78.69    8.40
 -14   7  -2   98.09   13.70
 -14   7   2  119.09   17.20
   7  14   2   94.49   14.40
  -7 -14   2  104.79   11.50
  -7 -14   2   92.19    9.40
 -14   8  -2   15.90    8.50
  -8 -14  -2   -2.40    6.90
  -8 -14  -2    5.40    7.60
   8  14  -2    3.30    4.50
   8  14   2    9.30    9.20
 -14   8   2   -3.30    8.30
  -8 -14   2   13.50    5.10
  -8 -14   2   -7.70    5.00
   9  14  -2  102.29    9.40
  -9 -14  -2   95.39   15.60
  -9 -14  -2  126.39   15.90
 -14   9  -2  118.59   14.90
  -9 -14   2  107.19   12.50
 -14   9   2   84.99   15.90
   9  14   2  112.89   16.60
 -10 -14  -2  145.39   18.80
  10  14  -2  132.39   10.60
 -14  10  -2  166.38   16.00
  14 -10  -2  143.59   17.50
 -10 -14  -2  145.09   18.00
  10  14   2  154.28   19.60
 -14  10   2  136.69   18.20
 -11 -14  -2   42.20   11.30
  11  14  -2   46.60    7.90
  14 -11  -2   50.19   12.80
 -14  11  -2   50.69   11.50
 -11 -14  -2   26.70   11.30
 -14  11   2   56.79   13.00
  11  14   2   29.80   10.80
 -12 -14  -2    6.00    9.50
  14 -12  -2    5.30    9.10
  12  14  -2    5.10    5.90
 -14  12  -2    2.50    8.10
  12  14   2    0.50    8.20
 -14  12   2    7.50    8.60
  13  14  -2   86.79   10.70
  14 -13  -2   75.09   15.60
 -14  13  -2   53.99   10.90
 -13 -14  -2  104.89   15.80
  14 -13  -2   88.59   17.20
 -13 -14  -2   88.59   16.90
 -14  13   2   80.49   16.00
  13  14   2   87.99   17.20
 -14 -14  -2   40.00   12.30
  14 -14  -2   31.70   11.80
 -14 -14  -2    8.90    9.00
 -14  14  -2   27.30    9.50
  14  14   2   27.10   12.00
 -14  14   2    2.50   10.70
 -14  15  -2    8.80    7.50
 -15 -14  -2  -11.30    8.20
  14 -15  -2   11.20    9.80
  15  14  -2    6.50    6.10
  15  14   2   -5.10    9.80
  14 -15   2   13.40   11.00
 -14  15   2   -7.80    4.90
 -15 -13  -2    3.20    8.10
  13 -15  -2   -6.10    7.60
  15  13  -2    5.00    6.00
 -13  15  -2   12.60    8.10
 -13  15   2   25.60   10.90
  13 -15   2   19.10   10.70
  15  13   2   21.70   11.30
  15  12  -2  136.49   13.30
 -15 -12  -2  130.29   16.90
 -12  15  -2  142.09   14.60
  12 -15  -2  115.89   18.50
  15  12   2   99.09   17.40
  12 -15   2  138.99   19.00
 -12  15   2  134.29   18.90
 -11  15  -2   -6.10    5.40
  15  11  -2    3.60    6.30
  11 -15  -2    5.60   10.40
 -11  15   2   20.40   10.40
  15  11   2   22.90   11.20
  11 -15   2    4.10    8.90
 -10  15  -2   34.00    8.40
  10 -15  -2   15.70    9.20
  15  10  -2   40.00    8.80
 -15 -10  -2   31.20   10.10
  10 -15  -2   37.80   12.20
  15  10   2   42.00   13.10
  10 -15   2   50.99   11.80
 -10  15   2   33.20   12.30
  15   9  -2   34.10    7.80
 -15  -9  -2   35.40   10.00
   9 -15  -2   34.50   11.70
  -9  15  -2   32.90    7.40
   9 -15  -2   40.00   12.40
  15   9   2   32.40   11.60
  -9  15   2   40.60   12.30
   9 -15   2   39.50   11.10
  -8  15  -2   55.79    8.00
 -15  -8  -2   64.69   11.70
   8 -15  -2   58.89   13.40
  15   8  -2   56.19    9.80
   8 -15  -2   49.70   12.20
   8 -15   2   42.30   10.70
  15   8   2   45.00   12.20
  -8  15   2   52.69   12.50
  -7  15  -2   87.39    9.10
   7 -15  -2   44.00   12.40
 -15  -7  -2   62.39   11.50
   7 -15  -2   80.89   15.40
  15   7  -2   61.59    9.90
   7 -15   2   71.69   12.80
  -7  15   2   86.59   13.80
  15   7   2   70.69   14.70
  15   6  -2   12.10    7.00
  -6  15  -2   16.00    5.00
   6 -15  -2   14.40    8.60
   6 -15  -2   31.10   10.20
  -6  15   2   15.60    7.80
   6 -15   2   14.80    8.00
  15   6   2   26.80    9.70
   5 -15  -2    9.30    8.80
   5 -15  -2    5.60    8.10
  -5  15  -2    7.00    3.80
  15   5   2    7.20    8.50
   5 -15   2   15.10    7.30
  -5  15   2   -2.50    6.50
   5 -15   2   -1.30    6.10
   4 -15  -2    1.00    7.50
  -4  15  -2   -0.60    2.90
   4 -15  -2   -6.80    7.70
   4 -15   2    7.60    6.40
  15   4   2   -5.50    7.40
  -4  15   2    4.70    7.80
   4 -15   2    2.50    5.40
   3 -15  -2   21.70    8.90
   3 -15  -2  -10.90    5.60
   3 -15   2    2.70    5.20
   3 -15   2   -1.60    4.70
  15   3   2   -3.80    7.20
  -3  15   2    0.00    6.10
   2 -15  -2  301.97   22.40
   2 -15  -2  258.67   19.90
  15   2   2  270.67   21.10
   2 -15   2  278.97   16.30
  -2  15   2  282.97   20.30
  -2  15   2  237.98   17.50
   2 -15   2  276.17   17.10
   1 -15  -2  135.69   16.30
   1 -15  -2  129.79   16.60
  15   1   2  108.59   15.90
  -1  15   2  105.69   14.00
   1 -15   2  107.99   12.20
  -1  15   2  149.19   17.30
   1 -15   2  119.69   12.60
   0 -15  -2    6.50    9.10
   0 -15  -2   11.90    7.60
   0  15   2    0.70    7.10
   0 -15   2   19.50    6.80
   0 -15   2   20.20    6.90
   0  15   2   17.50    8.70
  -1 -15  -2   47.70   10.40
  -1 -15   2   68.49    9.80
   1  15   2   63.99   12.90
   1  15   2   75.29   13.20
  -1 -15   2   60.99    9.30
  -2 -15  -2    0.70    6.30
   2  15   2   10.70    6.70
   2  15   2   11.60    8.40
  -2 -15   2    2.30    5.40
  -2 -15   2    0.40    4.80
 -15   2   2    1.30    6.90
  -3 -15  -2   37.10   10.20
 -15   3  -2   35.50   10.50
  -3 -15   2   38.00    7.80
   3  15   2   29.00    8.10
   3  15   2   24.10    9.60
  -3 -15   2   48.90    8.80
 -15   3   2   38.40   11.30
  -4 -15  -2   29.90   12.20
  -4 -15  -2   19.30    8.40
 -15   4  -2   32.10   10.30
 -15   4   2   15.60    8.90
  -4 -15   2   31.60    7.00
   4  15   2   28.20    8.70
   4  15   2   21.90    8.80
  -4 -15   2   21.80    6.50
  -5 -15  -2   13.20    9.10
  -5 -15  -2   42.60   11.40
 -15   5  -2   44.70   10.90
   5  15   2   21.70   10.10
  -5 -15   2   34.50    7.60
 -15   5   2   34.20   11.60
  -5 -15   2   22.70    6.30
   5  15   2   24.10    9.00
 -15   6  -2   43.10   10.20
  -6 -15  -2   20.80    9.60
  -6 -15  -2   26.40   10.30
 -15   6   2   32.30   10.70
  -6 -15   2   31.90    6.90
  -6 -15   2   13.40    7.00
   6  15   2   35.20   10.80
 -15   7  -2    9.60    7.80
   7  15  -2    4.30    4.20
  -7 -15  -2  -11.60    6.10
  -7 -15  -2    3.60    8.20
  -7 -15   2    2.60    4.90
   7  15   2   -1.30    8.20
 -15   7   2    8.10    8.70
  -7 -15   2    0.40    5.70
  -8 -15  -2   98.09   14.60
  -8 -15  -2  107.09   17.50
 -15   8  -2  112.89   15.50
   8  15  -2   91.99    9.20
  -8 -15   2   90.49    9.90
 -15   8   2   91.39   16.00
   8  15   2  108.69   16.10
  -8 -15   2  107.39   13.00
 -15   9  -2   56.49   11.80
   9  15  -2   56.89    8.10
  -9 -15  -2   51.29   12.00
  -9 -15  -2   83.29   15.30
  -9 -15   2   66.39    8.60
   9  15   2   57.69   13.20
  -9 -15   2   42.80   10.00
 -15   9   2   66.39   14.80
 -10 -15  -2  355.76   26.10
 -10 -15  -2  384.16   25.10
  10  15  -2  389.06   17.40
 -15  10  -2  372.06   22.50
 -15  10   2  438.76   27.70
 -10 -15   2  408.16   21.50
  10  15   2  435.06   27.80
  15 -11  -2   14.50    9.50
 -15  11  -2    7.30    7.30
  11  15  -2    9.00    5.20
 -11 -15  -2  -11.60    7.90
 -15  11   2    3.20    8.90
  11  15   2   -4.70    8.00
 -11 -15   2    1.90    7.10
 -12 -15  -2   21.70   10.20
  12  15  -2    3.80    5.00
  15 -12  -2   18.10    9.50
 -12 -15  -2   -4.20    9.30
 -15  12   2    3.70    9.80
  12  15   2   22.50   11.00
 -13 -15  -2   10.30    9.30
  15 -13  -2   14.00   10.20
 -13 -15  -2   18.60   10.10
  13  15  -2   18.50    6.90
  13  15   2    8.50   10.80
 -15  13   2    1.20    9.70
 -14 -15  -2   63.79   14.00
 -15  14  -2  108.39   15.10
 -14 -15  -2   94.19   15.20
  14  15  -2   84.69   11.20
  14  15   2   73.99   15.30
 -15 -15  -2    1.80    6.90
  15  15  -2   -1.50    5.90
  15 -15  -2    3.20   10.90
 -15  15  -2   -0.40    7.10
  15 -16  -2    7.90   10.70
 -16 -15  -2  -20.60    6.00
  16  15  -2    4.20    6.30
 -15  16  -2    3.60    8.20
  16  15   2    9.80   10.60
  14 -16  -2   -0.80   10.50
 -16 -14  -2   14.90    9.90
  16  14  -2   10.80    7.40
 -14  16  -2   13.40    8.80
  16  14   2   25.50   12.10
  14 -16   2   10.00    9.50
 -13  16  -2   -4.50    6.10
  16  13  -2    6.10    6.50
  13 -16  -2   13.80   10.50
 -16 -13  -2   -5.80    8.20
 -13  16   2    8.70    5.50
  16  13   2   -7.40    9.60
  16  12  -2  -11.70    4.60
 -16 -12  -2   -3.90    7.20
 -12  16  -2    8.90    6.70
  12 -16  -2   12.70   10.30
 -12  16   2   13.70   10.10
  16  12   2    5.10   10.10
  12 -16   2   -4.80    8.20
  11 -16  -2  169.28   21.20
 -11  16  -2  190.18   14.80
 -16 -11  -2  133.99   17.60
  16  11  -2  164.78   14.90
  11 -16   2  137.29   18.30
  16  11   2  163.28   21.10
 -11  16   2  156.38   20.00
  10 -16  -2   55.09   13.90
  16  10  -2   70.89   11.30
 -16 -10  -2   73.89   14.40
 -10  16  -2   59.69    9.50
  10 -16  -2   72.39   15.50
  10 -16   2   46.50   11.80
  16  10   2   57.19   14.20
 -10  16   2   53.09   12.80
 -16  -9  -2   37.80   10.30
   9 -16  -2   37.60   12.20
  -9  16  -2   33.40    8.00
   9 -16  -2   63.39   16.40
  16   9  -2   48.50    9.40
   9 -16   2   53.29   12.30
  -9  16   2   42.10   12.40
  16   9   2   14.80   10.20
 -16  -8  -2   59.29   11.70
  -8  16  -2   55.89    8.40
  16   8  -2   61.29   10.90
   8 -16  -2   62.19   14.50
   8 -16  -2   26.00   12.00
  16   8   2   49.20   13.90
   8 -16   2   59.59   11.50
  -8  16   2   54.79   12.80
 -16  -7  -2   42.50   11.50
  -7  16  -2   72.09    8.50
   7 -16  -2   65.59   14.60
  16   7  -2   63.29   10.60
   7 -16  -2   58.59   13.70
  -7  16   2   81.29   14.50
   7 -16   2   83.79   13.00
  16   7   2   57.59   13.60
  16   6  -2   26.00    8.30
  -6  16  -2   14.10    4.70
   6 -16  -2   29.30   10.40
   6 -16  -2    8.00    9.90
   6 -16   2    7.50    8.10
  16   6   2   27.40   10.60
  -6  16   2   15.10    8.00
   6 -16   2   16.50    9.20
   5 -16  -2   90.09   16.10
   5 -16  -2   54.79   12.20
  -5  16  -2   69.09    7.00
   5 -16   2   76.59   12.20
  16   5   2   79.99   15.00
  -5  16   2   64.69   12.80
   5 -16   2   62.19   11.10
   4 -16  -2    6.30    7.80
   4 -16  -2    6.50    8.60
   4 -16   2    4.60    6.60
   4 -16   2    9.00    7.30
  16   4   2   11.00    9.60
  -4  16   2    7.40    8.20
   3 -16  -2   90.79   15.70
   3 -16  -2   78.49   14.20
   3 -16   2   71.59   11.40
   3 -16   2   59.99   10.80
  16   3   2   62.19   13.70
  -3  16   2   58.29   12.50
   2 -16  -2  133.29   16.90
   2 -16  -2  135.59   17.90
   2 -16   2  143.79   15.20
   2 -16   2  149.59   15.00
  -2  16   2  114.99   15.60
  -2  16   2  148.89   16.60
  16   2   2  156.98   20.10
   1 -16  -2  287.37   20.70
   1 -16  -2  243.08   21.00
   1 -16   2  245.88   16.00
  16   1   2  245.28   21.70
  -1  16   2  270.27   18.70
  -1  16   2  259.37   20.30
   1 -16   2  325.17   18.50
   0 -16  -2    6.20    7.80
   0 -16  -2    8.30    7.50
   0 -16   2   18.30    7.20
   0 -16   2    9.00    6.00
   0  16   2   13.40    9.20
   0  16   2   12.00    7.30
  -1 -16  -2  401.66   24.00
  -1 -16  -2  434.26   26.80
   1  16   2  434.26   25.70
  -1 -16   2  410.26   20.40
  -1 -16   2  408.86   20.00
   1  16   2  409.26   22.40
  -2 -16  -2    9.60    8.30
  -2 -16  -2   -7.00    7.20
   2  16   2    7.20    8.50
  -2 -16   2    4.40    5.70
  -2 -16   2   -3.10    4.70
   2  16   2   13.60    7.30
 -16   2   2   -1.90    8.70
 -16   3  -2   15.70   10.20
  -3 -16  -2   37.10   11.80
  -3 -16  -2   36.80   10.60
   3  16   2   26.20    8.40
   3  16   2   27.40   10.70
  -3 -16   2   43.70    8.60
 -16   3   2   10.60    8.00
  -3 -16   2   49.99    9.00
 -16   4  -2   41.80   11.10
  -4 -16  -2   40.60   12.40
  -4 -16  -2   33.50   10.00
 -16   4   2   49.70   12.10
  -4 -16   2   48.70    8.50
   4  16   2   50.19   12.90
   4  16   2   44.50   10.30
  -4 -16   2   45.70    9.20
 -16   5  -2   -4.30    7.90
  -5 -16  -2   -8.30    6.70
  -5 -16  -2   13.00    9.20
 -16   5   2   -3.70    6.90
  -5 -16   2   -5.50    5.60
   5  16   2    2.30    8.10
   5  16   2    4.70    7.70
  -5 -16   2    6.00    4.80
  -6 -16  -2  137.49   18.90
  -6 -16  -2  103.69   15.20
 -16   6  -2  118.09   16.00
  -6 -16   2  138.49   13.80
   6  16   2  120.99   17.30
 -16   6   2  121.59   17.00
  -6 -16   2  122.59   11.50
  -7 -16  -2  563.14   29.10
  -7 -16  -2  580.44   31.30
 -16   7  -2  636.24   29.60
  -7 -16   2  605.14   23.40
   7  16   2  559.64   30.40
  -7 -16   2  605.14   25.70
 -16   7   2  542.85   30.80
   8  16  -2  113.59    9.90
 -16   8  -2  135.59   16.90
  -8 -16  -2  121.89   17.40
  -8 -16  -2   80.49   14.80
  -8 -16   2  134.79   11.50
  -8 -16   2  118.29   13.90
 -16   8   2  124.39   18.60
   8  16   2  110.89   16.80
  -9 -16  -2   -6.10    8.00
  -9 -16  -2   16.00   10.40
   9  16  -2    3.10    5.00
 -16   9  -2   -6.10    7.10
  -9 -16   2   -3.80    4.70
 -16   9   2   -9.10    8.40
  -9 -16   2    0.60    7.00
   9  16   2   11.80    9.30
  10  16  -2   89.99   10.10
 -16  10  -2   74.09   13.40
 -10 -16  -2   53.89   13.10
 -10 -16  -2   54.39   12.50
 -16  10   2   63.89   14.80
 -10 -16   2   64.19   11.50
  10  16   2   85.69   16.00
 -16  11  -2   46.90   11.30
  11  16  -2   32.50    7.10
 -11 -16  -2   69.99   14.60
 -11 -16  -2   39.80   11.00
  16 -11  -2   19.30   10.50
  11  16   2    0.30    9.10
 -16  11   2   11.40   10.00
 -11 -16   2   27.10    9.50
  12  16  -2   24.80    6.40
  16 -12  -2   25.50   10.90
 -12 -16  -2   32.60   11.70
 -16  12  -2   24.00    8.20
 -12 -16  -2   35.80   11.40
  12  16   2   20.20   11.10
 -12 -16   2   22.30    9.30
 -16  12   2   45.20   13.60
  16 -13  -2   16.00   12.40
 -13 -16  -2    3.10    8.10
 -13 -16  -2    5.40    8.30
 -16  13  -2  -14.00    6.10
 -13 -16   2    0.20    7.90
  13  16   2   -0.10    8.50
 -16  13   2   -2.50    5.40
 -14 -16  -2    5.00   10.40
 -14 -16  -2    9.50    9.50
  14  16  -2    4.50    6.10
 -16  14  -2    5.60    8.40
 -14 -16   2   15.00    9.60
 -15 -16  -2   40.20   11.70
  15  16  -2   30.90    8.20
 -16  15  -2   33.80   10.70
  15  16   2   21.90   10.80
  16  16  -2    0.70    5.80
 -16  16  -2    9.60    8.00
 -16 -16  -2   17.80   10.30
  16  16   2  -16.90    8.70
  17  16  -2   34.10    9.40
 -17 -16  -2    3.80   10.80
  16 -17  -2    7.10    7.30
 -16  17  -2   29.30    9.50
  16 -17  -2   24.20   13.70
 -16  17   2   18.10   12.00
  17  16   2   15.70   11.80
 -17 -15  -2    2.10    9.80
  15 -17  -2    2.80   12.40
  17  15  -2   -1.00    5.50
 -15  17  -2    5.60    7.80
 -15  17   2  -16.80    5.90
  15 -17   2   13.40    9.90
  17  15   2    7.90   11.30
  14 -17  -2   51.49   14.10
  17  14  -2   81.89   12.00
 -17 -14  -2   54.79   12.80
  14 -17   2   35.00   12.20
  17  14   2   55.59   15.50
  17  13  -2   -1.90    6.40
 -17 -13  -2    3.80    8.50
 -13  17  -2   -8.60    5.80
  13 -17  -2   -1.00    9.50
  17  13   2   13.30   11.40
  13 -17   2  -10.00    8.70
 -12  17  -2  114.79   13.60
  17  12  -2  133.39   15.30
  12 -17  -2  134.69   19.80
 -17 -12  -2   96.09   15.80
 -17 -11  -2    1.30    8.60
 -11  17  -2    2.60    6.20
  11 -17  -2    3.20   11.00
  17  11  -2    0.40    6.60
  17  11   2   12.10   10.30
  11 -17   2    8.70    9.80
 -11  17   2    5.10    9.40
 -10  17  -2  484.35   21.10
 -17 -10  -2  505.55   28.20
  17  10  -2  479.95   24.30
  10 -17  -2  419.96   29.70
  10 -17  -2  486.35   30.40
 -10  17   2  465.55   28.00
  10 -17   2  437.16   27.00
  17  10   2  538.55   31.70
   9 -17  -2   -9.20    8.70
   9 -17  -2    2.40    8.50
  17   9  -2   -2.70    6.70
  -9  17  -2    7.90    5.90
 -17  -9  -2   -0.90    7.30
  -9  17   2   12.80    9.30
   9 -17   2    4.30    6.40
  17   9   2    8.40   10.00
  17   8  -2    2.70    6.80
   8 -17  -2    5.90   10.00
  -8  17  -2    9.20    5.00
 -17  -8  -2  -13.60    7.00
   8 -17  -2    4.70   10.30
   8 -17   2   10.10    6.90
  -8  17   2  -10.30    7.90
   8 -17   2    1.80    7.40
  17   8   2    6.50   10.40
  17   7  -2   18.80    8.40
 -17  -7  -2   40.50   11.40
   7 -17  -2   38.00   14.20
  -7  17  -2   27.30    5.90
   7 -17  -2   23.80   11.60
   7 -17   2   29.60   10.10
   7 -17   2   34.40   10.90
  -7  17   2   37.20   11.00
  17   7   2   22.60   11.90
  17   6  -2   34.10    8.40
   6 -17  -2   38.00   13.00
   6 -17  -2   18.60   11.90
  -6  17  -2   31.70    5.90
  17   6   2   31.80   11.00
   6 -17   2   33.20   10.60
   6 -17   2   24.70    9.40
  -6  17   2   26.00   10.60
  -5  17  -2  536.65   18.00
   5 -17  -2  498.35   29.10
   5 -17  -2  587.34   32.80
  17   5   2  590.44   32.80
   5 -17   2  534.15   27.20
  -5  17   2  542.95   28.10
   5 -17   2  561.14   26.70
   4 -17  -2  136.09   18.20
   4 -17  -2  160.68   20.10
   4 -17   2  152.38   15.20
  -4  17   2  129.99   16.50
  17   4   2  200.58   22.60
   4 -17   2  165.98   17.40
   3 -17  -2   88.99   14.90
   3 -17  -2  122.99   18.70
  17   3   2  100.09   16.80
   3 -17   2  110.29   14.30
   3 -17   2  109.69   14.50
  -3  17   2  107.09   15.00
   2 -17  -2   19.70   11.00
   2 -17  -2   -4.00    8.10
  -2  17   2    4.70    8.10
  -2  17   2   19.00    9.90
   2 -17   2    4.40    8.00
   2 -17   2    6.40    6.40
  17   2   2   -0.90    9.10
   1 -17  -2   80.39   14.10
   1 -17  -2   69.29   14.20
   1 -17   2   80.59   12.20
   1 -17   2   80.69   12.10
  -1  17   2   79.99   13.80
  -1  17   2   64.99   11.90
  17   1   2   84.69   15.40
   0 -17  -2   25.00    9.40
   0 -17  -2   31.00   11.50
   0 -17   2   21.70    8.10
   0  17   2   33.60   11.60
   0 -17   2   22.90    8.60
   0  17   2   34.70   10.40
  -1 -17  -2   36.10   10.80
  -1 -17  -2    7.60    9.30
   1  17   2    9.90    8.40
   1  17   2   21.80   10.30
  -1 -17   2   13.80    7.10
  -1 -17   2   11.90    7.60
  -2 -17  -2   -1.60    7.00
  -2 -17  -2   16.30    9.80
   2  17   2    6.80    8.00
  -2 -17   2   10.90    6.60
  -2 -17   2   17.50    8.00
 -17   2   2   -7.50    6.70
   2  17   2    4.10    7.50
  -3 -17  -2   22.60   10.70
  -3 -17  -2   -4.80    7.60
 -17   3  -2    9.50    8.20
 -17   3   2    4.00    8.20
   3  17   2   16.60    9.70
   3  17   2    9.20    8.70
  -3 -17   2   23.90    7.90
  -3 -17   2    9.40    5.90
  -4 -17  -2    8.80    9.60
  -4 -17  -2    3.20    8.00
 -17   4  -2   10.00    8.10
   4  17   2    2.00    8.00
 -17   4   2    9.90    8.70
  -4 -17   2    7.30    6.20
   4  17   2   -1.40    7.70
  -4 -17   2   -4.00    6.40
  -5 -17  -2  120.59   16.90
 -17   5  -2  169.28   20.00
  -5 -17  -2  139.69   19.80
   5  17   2  135.09   17.80
  -5 -17   2  153.18   13.60
  -5 -17   2  176.68   14.80
   5  17   2  163.78   15.20
 -17   5   2  194.88   22.10
  -6 -17  -2  128.29   18.90
  -6 -17  -2  125.09   17.20
 -17   6  -2  115.19   17.50
 -17   6   2  142.59   19.60
  -6 -17   2  136.39   15.10
   6  17   2  101.19   16.50
  -6 -17   2  122.59   13.00
  -7 -17  -2  371.36   28.20
 -17   7  -2  369.66   24.10
  -7 -17  -2  436.66   28.10
   7  17   2  377.06   26.60
  -7 -17   2  386.26   21.40
  -7 -17   2  418.56   19.90
 -17   7   2  358.26   25.90
 -17   8  -2   -6.10    7.80
  -8 -17  -2    9.40   10.90
  -8 -17  -2    9.70    9.60
 -17   8   2    5.10   10.90
  -8 -17   2   11.10    6.30
  -8 -17   2    1.50    6.80
   8  17   2   -2.20    7.70
   9  17  -2   40.80    7.70
 -17   9  -2   52.49   12.10
  -9 -17  -2   50.49   13.70
  -9 -17  -2   49.40   12.30
 -17   9   2   27.50   12.30
   9  17   2   50.59   14.10
  -9 -17   2   44.20    8.40
  -9 -17   2   43.60   10.20
 -10 -17  -2  595.54   32.90
  10  17  -2  610.94   22.90
 -10 -17  -2  512.85   29.30
 -17  10  -2  636.64   30.70
  10  17   2  661.53   34.20
 -10 -17   2  573.94   23.20
 -10 -17   2  642.74   28.70
 -17  10   2  577.74   33.50
 -11 -17  -2   20.90   11.70
  11  17  -2   22.30    8.10
 -17  11  -2   22.20   10.20
 -11 -17  -2   29.20   11.10
  11  17   2   23.40   11.70
 -11 -17   2   28.10    9.00
 -17  11   2   49.40   13.80
 -12 -17  -2   15.50   10.00
  12  17  -2   19.30   11.20
 -12 -17  -2   18.20   10.10
 -17  12  -2   18.90   10.00
 -12 -17   2   29.90   10.60
  12  17   2   27.60   11.90
 -17  13  -2    0.40    9.10
  13  17  -2   -3.40    5.20
 -13 -17  -2   -4.70    8.50
 -13 -17  -2   -4.20    9.50
 -14 -17  -2   21.50   12.30
  14  17  -2   15.20    6.80
 -17  14  -2   29.10   10.30
 -14 -17  -2   10.20    9.00
 -17  14   2    4.20    6.00
 -14 -17   2   15.00    8.80
  14  17   2   29.60   12.10
 -15 -17  -2   -1.00    8.00
 -17  15  -2   11.50    9.60
  17 -15  -2    6.10    8.70
  15  17  -2   -4.80    5.70
 -15 -17  -2    3.50    9.80
 -15 -17   2    1.70    8.40
  15  17   2   25.20   10.30
 -17  16  -2   28.60   10.50
  17 -16  -2   -1.40    8.30
 -16 -17  -2   13.20   11.00
  16  17  -2   36.90    8.70
 -16 -17   2   26.40   11.50
  16  17   2   26.90   12.50
 -17  16   2   38.40   12.70
  17 -17  -2   -2.20    9.40
 -17  17  -2    2.80    8.80
 -17 -17  -2   12.10   10.10
  17  17  -2   -3.00    6.10
 -17  17   2  -10.30   10.80
 -17 -17   2  -12.20    8.70
  17  17   2   -7.10    9.00
 -18 -17  -2   16.80   12.00
  18  17  -2    1.90    6.10
 -17  18  -2    9.30    9.20
  18  17   2    1.50   10.00
 -18 -17   2    2.40    9.50
 -17  18   2   -1.30   11.10
 -18 -16  -2   60.59   15.80
 -16  18  -2   57.29   11.40
  16 -18  -2   34.20   13.20
  16 -18  -2   78.89   18.90
  18  16  -2  108.69   14.00
  18  16   2   54.99   15.30
 -16  18   2   58.39   15.50
  18  15  -2   10.30    6.60
 -15  18  -2   12.80    9.20
 -18 -15  -2   10.20   10.00
  15 -18  -2   -3.10    9.70
  15 -18  -2    8.40    7.10
 -15  18   2   -8.00   11.30
  18  15   2   -0.40   10.20
  15 -18   2   22.60   10.90
  14 -18  -2   42.80   13.60
 -18 -14  -2   30.20   11.90
  18  14  -2   23.20    8.40
  18  14   2   31.20   13.60
  14 -18   2   40.10   12.40
  18  13  -2   -1.70    7.10
 -13  18  -2    6.00    6.10
  13 -18  -2   21.80   10.80
 -18 -13  -2   -1.60    8.10
  18  13   2   -9.30    9.20
  13 -18   2    9.90    9.00
  12 -18  -2    1.60    9.40
 -18 -12  -2   12.90    9.30
 -12  18  -2   12.10    7.10
  18  12  -2    1.10    6.80
  18  12   2   -1.80   10.10
  12 -18   2  -13.40    7.30
  18  11  -2   19.20    8.40
  11 -18  -2   -0.90    5.30
 -11  18  -2   25.60    7.70
 -18 -11  -2   36.10   11.70
  11 -18  -2    9.20   10.10
  18  11   2   30.60   13.20
 -11  18   2    4.40    5.10
 -10  18  -2   93.39   11.40
  10 -18  -2   84.19   16.40
  18  10  -2  106.09   14.00
  10 -18  -2   90.89   18.40
 -18 -10  -2   86.69   15.20
  10 -18   2  109.69   16.50
  10 -18   2   81.49   14.50
  18  10   2  102.99   22.30
 -10  18   2   88.89   17.10
  -9  18  -2   40.10    8.00
   9 -18  -2   49.40   14.60
  18   9  -2   32.80    9.90
   9 -18  -2   38.50   12.50
 -18  -9  -2   60.69   12.90
   9 -18   2   43.80   11.90
  18   9   2   55.19   21.40
   9 -18   2   65.89   14.10
  -9  18   2   38.20   12.40
  18   8  -2   36.50    9.80
   8 -18  -2   45.10   14.00
   8 -18  -2   28.70   12.20
  -8  18  -2   37.60    7.80
 -18  -8  -2   19.20   10.00
  18   8   2   25.90   11.30
   8 -18   2   29.00   10.50
   8 -18   2   22.90   10.60
  -8  18   2   25.90   10.80
  18   7  -2   13.40    8.10
   7 -18  -2    4.10    9.40
   7 -18  -2    4.80   10.20
 -18  -7  -2    2.80    7.70
  -7  18  -2    3.20    5.00
  18   7   2    8.00   10.80
   7 -18   2    2.20    7.20
   7 -18   2    9.00    8.70
  -7  18   2    3.70    7.90
   6 -18  -2   34.50   12.20
  -6  18  -2   30.50    5.90
  18   6  -2   29.40    9.90
   6 -18  -2   17.80   12.10
   6 -18   2   51.39   12.20
  -6  18   2   47.40   12.30
   6 -18   2   58.39   11.70
  18   6   2   26.40   11.30
  -5  18  -2   76.99    7.40
   5 -18  -2   59.69   21.10
   5 -18  -2   84.69   16.50
   5 -18   2   61.59   13.50
  18   5   2   58.29   15.50
  -5  18   2   54.19   12.60
   5 -18   2   76.09   13.70
   4 -18  -2   70.69   16.40
   4 -18  -2   98.89   19.00
  -4  18   2   78.39   14.40
   4 -18   2   77.39   13.20
  18   4   2  107.79   17.90
   4 -18   2   82.29   13.00
   3 -18  -2  417.76   27.60
   3 -18  -2  331.97   25.40
  18   3   2  354.06   26.90
   3 -18   2  321.87   21.10
  -3  18   2  340.37   22.90
   3 -18   2  358.46   22.10
   2 -18  -2   28.30   12.00
   2 -18  -2    4.30    9.50
  18   2   2    7.10    9.60
  -2  18   2   14.50    9.20
   2 -18   2    8.40    7.70
   2 -18   2   17.70    9.00
   1 -18  -2   -6.60   10.10
   1 -18  -2   23.30   11.30
  -1  18   2   25.90   11.50
  -1  18   2   -9.60    5.80
  18   1   2   -4.10    9.00
   1 -18   2    5.20    7.30
   1 -18   2    1.60    7.50
   0 -18  -2   17.00   10.70
   0 -18  -2    8.90   10.90
   0 -18   2   -0.50    6.90
   0  18   2    9.60    8.00
   0  18   2    3.20    8.10
   0 -18   2    4.80    7.50
  -1 -18  -2  283.97   22.60
  -1 -18  -2  284.77   23.30
   1  18   2  274.87   20.10
   1  18   2  345.47   24.20
  -1 -18   2  309.67   19.80
  -1 -18   2  327.07   20.00
  -2 -18  -2    1.50    8.80
  -2 -18  -2   24.80   10.20
  -2 -18   2    1.80    6.90
   2  18   2    8.70    8.50
   2  18   2    7.00    7.50
  -2 -18   2   10.00    6.90
 -18   2   2    3.50    9.30
  -3 -18  -2  291.97   23.40
 -18   3  -2  233.88   21.80
  -3 -18  -2  231.98   20.20
   3  18   2  287.77   20.20
  -3 -18   2  277.97   18.40
  -3 -18   2  262.17   17.60
   3  18   2  270.37   22.30
 -18   3   2  232.98   22.00
 -18   4  -2   -0.20    7.60
  -4 -18  -2    3.50    9.40
  -4 -18  -2    9.30   10.40
  -4 -18   2    2.60    7.40
   4  18   2   -3.80    6.70
 -18   4   2    4.60    9.40
  -4 -18   2    5.70    6.20
   4  18   2    1.00    7.80
 -18   5  -2   13.20    9.60
  -5 -18  -2   -7.90    7.30
 -18   5   2   -9.20    9.80
   5  18   2    3.20    8.20
  -5 -18   2    7.40    6.60
   5  18   2   -7.50    7.70
  -5 -18   2    3.50    7.20
 -18   6  -2    0.80    8.80
  -6 -18  -2   -2.00    8.90
  -6 -18  -2    6.50    8.30
   6  18   2   11.70   10.70
  -6 -18   2    7.60    6.30
  -6 -18   2   -3.50    7.00
 -18   7  -2  -10.90    7.30
  -7 -18  -2    0.30    8.00
  -7 -18  -2   -2.70    8.20
  -7 -18   2   -5.10    5.50
   7  18   2    1.50    9.40
  -7 -18   2    8.60    7.40
  -8 -18  -2   14.00   11.60
  -8 -18  -2   19.40   10.30
 -18   8  -2    6.00    8.90
   8  18   2   21.70   11.60
  -8 -18   2   33.80    8.20
  -8 -18   2   14.70    8.50
 -18   9  -2  417.16   26.20
  -9 -18  -2  362.26   25.30
   9  18  -2  377.96   25.90
  -9 -18  -2  420.46   28.40
   9  18   2  331.77   25.50
  -9 -18   2  341.57   22.00
  -9 -18   2  372.56   19.10
 -18  10  -2   62.39   13.50
 -10 -18  -2   51.89   13.40
 -10 -18  -2   54.29   13.80
  10  18  -2   68.19   11.40
 -10 -18   2   50.79    9.10
 -10 -18   2   48.40   11.80
  10  18   2   78.69   15.20
  11  18  -2  261.67   15.80
 -18  11  -2  268.57   22.10
 -11 -18  -2  307.57   24.80
 -11 -18  -2  302.97   25.60
  11  18   2  330.97   30.30
 -11 -18   2  282.97   20.60
  12  18  -2   20.00    6.60
 -18  12  -2   17.10    8.60
 -12 -18  -2   24.00   11.30
 -12 -18  -2   50.39   13.80
  12  18   2   17.60   12.50
 -18  13  -2   -2.80    8.40
 -13 -18  -2   10.00   10.60
 -13 -18  -2   -9.30   10.10
  13  18  -2    7.90    6.20
 -18  13   2   -4.50    6.20
  13  18   2    6.00   11.70
 -13 -18   2   -6.10    8.20
 -18  14  -2   90.69   14.70
  14  18  -2   74.49   10.70
 -14 -18  -2   79.69   16.30
  18 -14  -2   82.89   16.20
 -14 -18  -2   67.49   15.10
 -14 -18   2   85.29   14.70
  14  18   2   63.09   15.90
 -18  14   2   69.99   15.40
 -15 -18  -2   23.80   11.10
  15  18  -2   27.20    7.70
 -15 -18  -2    8.20   10.20
  18 -15  -2   25.70   12.90
 -18  15  -2   47.00   12.70
 -15 -18   2   19.00   10.30
  15  18   2   31.20   14.60
 -18  15   2    8.80   11.70
  18 -16  -2   -2.50    8.60
  16  18  -2    9.30    6.60
 -18  16  -2   -2.20    9.00
 -16 -18  -2    4.50   12.20
 -18  16   2   -9.40   11.90
  16  18   2    9.30   10.30
 -16 -18   2    2.50    8.40
  17  18  -2    5.10    6.70
 -17 -18  -2   -7.00    9.50
 -18  17  -2   10.40    8.70
 -17 -18   2   10.70    9.40
 -18  17   2    5.40   10.60
  17  18   2   -9.20   10.20
  18  18  -2   -1.60    6.50
 -18 -18  -2    6.40   11.30
 -18  18  -2  -11.00    8.50
  18  18   2   18.90   12.40
 -18 -18   2   -5.10    9.20
 -19 -18  -2   -4.70   11.20
 -18  19  -2    7.40    9.20
  19  18  -2    1.10    7.50
  19  18   2    9.30   11.20
 -19 -18   2  -17.80    7.80
 -17  19  -2    6.40    9.50
  17 -19  -2   23.60   15.10
 -19 -17  -2    1.50   10.00
  19  17  -2    8.90    7.70
 -19 -17   2   -0.30    8.80
  19  17   2   18.90   13.30
 -17  19   2   18.80   16.90
 -16  19  -2    3.10    7.60
  16 -19  -2   14.40   13.30
 -19 -16  -2   18.60   12.10
  19  16  -2   15.80    8.60
  19  16   2   -0.70   10.50
 -16  19   2    6.30   11.60
 -15  19  -2    1.50    7.70
  15 -19  -2   -7.90   10.80
  19  15  -2    0.20    6.80
 -19 -15  -2    2.80    9.40
  15 -19  -2    7.10   11.60
  15 -19   2   -5.10   10.40
 -15  19   2    8.00   11.10
  19  15   2   -7.90   10.40
 -14  19  -2   22.90   10.20
  14 -19  -2   36.40   14.20
  14 -19  -2    9.30   10.00
 -19 -14  -2   -2.70    8.80
  19  14  -2   17.90    7.00
 -14  19   2   20.30   11.50
  19  14   2    4.70   10.60
  14 -19   2    5.00   11.20
  19  13  -2   23.20    8.80
 -19 -13  -2   29.20   12.00
  13 -19  -2    4.40   12.10
 -13  19  -2   25.60    8.40
  13 -19  -2    3.10    8.90
 -13  19   2    5.40    8.10
  19  13   2   11.90   11.70
  13 -19   2   24.00   12.10
 -19 -12  -2  140.39   18.80
 -12  19  -2  153.18   13.60
  12 -19  -2  117.39   20.30
  19  12  -2  143.09   16.40
  19  12   2  143.99   21.40
  12 -19   2  115.59   18.90
 -19 -11  -2    9.00    9.60
  11 -19  -2   -4.70    9.30
  19  11  -2   12.70    8.40
  11 -19  -2   10.90   11.60
 -11  19  -2    8.10    6.10
  11 -19   2   -7.20    7.80
  11 -19   2    4.90   10.80
  19  11   2    6.90   10.90
 -10  19  -2  135.59   12.20
  10 -19  -2  121.29   21.30
  19  10  -2  149.88   17.40
 -19 -10  -2  137.09   18.70
  10 -19  -2  117.49   20.00
  10 -19   2  153.18   21.00
  10 -19   2  110.79   17.30
  19  10   2  105.59   19.10
   9 -19  -2    5.10   10.80
  19   9  -2   13.60    8.30
  -9  19  -2   19.90    6.60
 -19  -9  -2   19.50   10.00
   9 -19  -2    3.60   11.20
   9 -19   2   14.70    9.90
   9 -19   2   16.70   10.00
  -9  19   2    8.00    8.90
  19   9   2   12.70   11.30
  19   8  -2   12.20    8.30
   8 -19  -2   10.40    9.90
   8 -19  -2   13.40    9.50
  -8  19  -2    4.90    5.20
 -19  -8  -2   -0.30    9.30
  -8  19   2    1.30    8.00
   8 -19   2   16.90    9.90
  19   8   2    3.30    8.20
   8 -19   2   10.70    8.10
  -7  19  -2    6.00    5.10
   7 -19  -2    2.30   11.80
   7 -19  -2   10.50   10.10
  19   7  -2    6.00    7.30
   7 -19   2    9.90    9.70
   7 -19   2    4.70    7.70
  19   7   2   16.70    9.70
  -7  19   2    0.30    8.10
  -6  19  -2   29.70    5.90
   6 -19  -2   25.60   11.30
  19   6  -2   33.50   10.00
   6 -19  -2   37.40   12.20
  -6  19   2   30.30   11.40
   6 -19   2   22.80   10.10
   6 -19   2    6.90    9.40
  19   6   2   24.80   14.30
   5 -19  -2   59.09   14.70
   5 -19  -2   43.30   14.20
   5 -19   2   45.90   11.90
   5 -19   2   58.79   12.90
  -5  19   2   39.10   12.90
   4 -19  -2   13.90   11.00
   4 -19  -2   12.30   10.60
   4 -19   2   19.30    9.90
  -4  19   2   15.20    9.20
   4 -19   2   22.00    9.60
   3 -19  -2   21.40   10.80
   3 -19  -2   27.40   11.70
   3 -19   2    7.70    8.80
  -3  19   2   11.80    9.10
   2 -19  -2   11.10    8.00
   2 -19  -2   10.40    9.40
  -2  19   2    0.10    8.40
   2 -19   2    7.60    7.10
   2 -19   2    4.80    8.60
   1 -19  -2   17.80   10.20
   1 -19  -2    6.10    9.70
  -1  19   2   22.00    8.60
   1 -19   2   20.50    9.70
  -1  19   2   -1.40    9.30
   1 -19   2   18.20    8.70
   0 -19  -2    9.90    9.20
   0 -19  -2   -8.80    8.40
   0  19   2    3.50    8.20
   0 -19   2  -10.90    6.80
   0 -19   2    4.00    7.50
   0  19   2   -3.00    6.30
  -1 -19  -2    5.40    8.90
  -1 -19  -2   19.20   10.50
  -1 -19   2    5.40    6.60
   1  19   2  -12.60    5.10
   1  19   2    7.00    9.00
  -1 -19   2   11.70    8.40
  -2 -19  -2    2.90    9.20
  -2 -19  -2   -9.30    7.70
  -2 -19   2    6.60    8.10
  -2 -19   2   12.30    7.10
 -19   2   2    0.90    8.50
   2  19   2   19.30    8.40
   2  19   2   -0.40    8.50
  -3 -19  -2  113.89   17.90
  -3 -19  -2   59.69   13.20
 -19   3  -2  111.09   17.50
  -3 -19   2   73.79   12.80
 -19   3   2   58.19   14.10
   3  19   2   65.59   12.70
   3  19   2   93.89   16.70
  -3 -19   2   83.59   12.20
 -19   4  -2    6.90   10.20
  -4 -19  -2   24.00   10.90
  -4 -19  -2    3.60   10.00
   4  19   2   23.10    9.20
  -4 -19   2   19.60    9.10
  -4 -19   2   10.20    7.60
   4  19   2   11.80    9.40
 -19   4   2   19.10   12.10
  -5 -19  -2   36.10   12.20
  -5 -19  -2   30.30   11.60
 -19   5  -2   28.50   10.80
  -5 -19   2   20.60    8.70
  -5 -19   2    9.70    7.30
   5  19   2   29.10   11.40
   5  19   2    8.20    7.70
  -6 -19  -2   86.39   16.20
 -19   6  -2   96.19   16.20
  -6 -19  -2   93.09   16.50
   6  19   2  106.09   17.50
  -6 -19   2  111.89   13.10
  -6 -19   2   90.99   13.30
  -7 -19  -2   41.30   11.90
 -19   7  -2   38.40   11.60
  -7 -19  -2   26.80   12.40
   7  19   2   39.50   13.60
  -7 -19   2   45.70   10.60
  -7 -19   2   40.80    8.60
  -8 -19  -2   15.60   10.10
 -19   8  -2    8.30    9.30
  -8 -19  -2   13.60   10.60
  -8 -19   2   14.20    8.50
   8  19   2   10.60   10.50
  -8 -19   2    4.30    5.80
  -9 -19  -2   29.90   11.50
  -9 -19  -2   -4.60    8.50
 -19   9  -2    9.60    9.20
  -9 -19   2    0.60    8.20
  -9 -19   2    3.40    5.80
 -10 -19  -2  251.27   22.60
  10  19  -2  241.18   15.10
 -19  10  -2  215.08   20.50
 -10 -19  -2  192.28   23.20
 -10 -19   2  221.68   15.50
  10  19   2  245.68   24.20
 -10 -19   2  246.08   20.00
 -11 -19  -2   18.10   10.30
 -11 -19  -2   21.30   11.60
 -19  11  -2   14.90    8.90
  11  19  -2    7.10    5.60
 -11 -19   2    3.20    7.40
 -19  11   2    2.30    7.30
  11  19   2    9.50   10.30
 -12 -19  -2    1.20    9.30
  12  19  -2   20.40    6.70
  19 -12  -2   -7.60    5.90
 -19  12  -2   37.10   11.30
 -12 -19  -2   13.40    9.00
 -12 -19   2   20.20   10.90
  12  19   2   12.70   10.80
 -19  12   2   23.00   13.40
  19 -13  -2   37.90   14.00
 -13 -19  -2   63.99   14.50
 -13 -19  -2   51.59   14.30
  13  19  -2   31.70    7.60
 -19  13  -2   47.90   13.30
  13  19   2   31.50   12.50
 -13 -19   2   34.50   11.60
 -19  13   2   65.49   16.50
  19 -14  -2   21.50   12.50
 -19  14  -2    8.10    9.70
 -14 -19  -2    3.10   10.20
  14  19  -2    0.40    5.70
 -14 -19  -2    1.70    9.70
  14  19   2   11.30    9.10
 -14 -19   2    3.50    9.00
 -19  14   2    4.00   10.80
 -15 -19  -2  -11.60    9.70
 -15 -19  -2    9.10   10.90
 -19  15  -2    6.50    9.20
  15  19  -2    1.70    5.90
  19 -15  -2   21.20   11.60
 -15 -19   2    2.80    9.10
  15  19   2    8.60   10.50
 -19  15   2   12.70   12.10
 -16 -19  -2   26.60   13.30
  16  19  -2   10.80    7.00
 -19  16  -2   26.40   10.10
  16  19   2    5.20    9.40
 -19  16   2    4.40   10.90
 -16 -19   2   12.90   10.10
 -19  17  -2   17.70   10.80
  17  19  -2   26.00    8.30
 -17 -19  -2    4.20   11.30
 -17 -19   2   24.10   11.80
  17  19   2   19.80   12.90
  18  19  -2   17.20    8.10
 -19  18  -2    5.80   10.60
 -18 -19  -2   -6.30   12.80
 -18 -19   2    8.90   10.90
  18  19   2  -12.60   10.00
  19  19  -2    5.10    7.40
 -19 -19  -2  -37.00   11.80
 -19  19  -2    8.70   10.00
 -19 -19   2  -12.90    8.70
  19  19   2  -12.90   11.40
  20  19  -2   -4.10    5.30
 -19  20  -2   -9.30   10.30
 -20 -19  -2   -2.40   12.20
 -20 -19   2   -7.10   12.00
  20  19   2  -11.00   12.40
 -18  20  -2   13.90    9.80
  20  18  -2   -1.50    7.50
 -20 -18  -2   12.00   12.60
 -20 -18   2   13.90   11.10
  20  18   2  -11.00   11.60
  20  17  -2    4.00    8.60
 -20 -17  -2   17.20   12.90
 -17  20  -2   21.40    9.80
  17 -20  -2   21.00   13.30
  20  17   2   39.50   12.90
 -20 -17   2   19.80   11.10
 -16  20  -2    2.70    8.20
  16 -20  -2   -4.70   11.80
  20  16  -2   14.40    8.70
 -20 -16  -2   -0.30   11.30
 -16  20   2    5.50   14.10
  16 -20   2   -1.30   11.80
  20  16   2   10.50   12.20
 -20 -15  -2   -3.30    9.00
 -15  20  -2   -7.20    7.70
  20  15  -2   -1.40    6.90
  15 -20  -2   -4.90   12.00
  15 -20   2   -9.20    9.50
  20  15   2   -0.90   11.90
 -15  20   2    0.70   12.50
  14 -20  -2    6.40   18.50
  14 -20  -2   13.90   11.00
 -14  20  -2   -5.00    6.70
  20  14  -2   -0.70    6.70
 -20 -14  -2  -11.30    9.30
  14 -20   2   -2.00    9.10
 -14  20   2   -2.70   11.20
  20  14   2   -3.20   10.20
  14 -20   2    6.10   11.00
 -13  20  -2   18.10    7.80
  13 -20  -2    3.50   11.50
  13 -20  -2   17.90   14.20
  20  13  -2   18.30    8.40
 -20 -13  -2   -9.00    8.70
  13 -20   2   30.20   11.90
  13 -20   2   12.30   11.10
  20  13   2    3.30   10.50
 -13  20   2   -5.50    7.90
  12 -20  -2    3.30    9.70
 -20 -12  -2   22.20    9.50
 -12  20  -2    2.50    6.70
  20  12  -2   -0.60    6.60
  12 -20  -2   11.30   11.70
  12 -20   2    9.60   10.20
  12 -20   2   15.50   11.20
  20  12   2    5.20   11.60
 -11  20  -2    5.40    6.40
  11 -20  -2   -4.50   10.90
  11 -20  -2    2.60   10.20
 -20 -11  -2   -3.60    8.00
  20  11  -2    5.60    7.70
  11 -20   2   -7.40    7.40
  20  11   2   -7.60    8.60
  11 -20   2   12.90   10.20
  20  10  -2   19.00    8.70
 -20 -10  -2    2.00    9.20
  10 -20  -2   11.20   12.30
  10 -20  -2   -1.20   10.10
 -10  20  -2    0.30    5.50
  10 -20   2   25.30   10.20
  10 -20   2   12.50   10.60
  20  10   2   12.30   11.30
   9 -20  -2   60.39   15.80
  -9  20  -2   47.90    8.40
  20   9  -2   83.49   13.90
   9 -20  -2   63.49   15.60
 -20  -9  -2   46.80   13.00
  20   9   2   56.99   15.60
   9 -20   2   70.99   14.50
   9 -20   2   73.79   14.80
  -8  20  -2   12.60    5.60
 -20  -8  -2   -1.70    7.20
   8 -20  -2   -0.30    8.80
   8 -20  -2   -6.10   10.50
  20   8  -2   -9.30    5.70
   8 -20   2   -5.00    7.80
  -8  20   2    0.80    5.00
  20   8   2   -3.90   10.40
  -7  20  -2   89.09    9.10
  20   7  -2   96.69   15.00
   7 -20  -2   83.19   17.00
   7 -20  -2  102.59   18.10
  20   7   2   75.29   17.30
   7 -20   2   90.89   15.00
  -7  20   2   87.39   16.00
   7 -20   2   88.29   16.60
   6 -20  -2   -8.10    8.80
   6 -20  -2    2.20    9.60
  -6  20  -2    5.40    4.20
  20   6  -2    1.80    8.70
   6 -20   2   -8.30    7.80
  20   6   2  -11.20    9.20
   6 -20   2    0.10    8.90
  -6  20   2   -1.60    7.40
   5 -20  -2  123.19   19.20
   5 -20  -2  115.89   19.50
   5 -20   2  117.69   16.30
  -5  20   2   99.99   16.30
  20   5   2  102.69   19.20
   5 -20   2  143.49   18.40
   4 -20  -2  -10.40    9.20
   4 -20  -2  -19.70    8.00
  -4  20   2    3.70    9.70
  20   4   2   -7.30    9.30
   4 -20   2    9.70    8.40
   4 -20   2    6.10    8.00
   3 -20  -2  123.89   18.60
   3 -20  -2   73.19   16.20
  20   3   2   69.89   16.40
   3 -20   2   80.99   14.70
  -3  20   2   77.09   14.70
   3 -20   2   91.69   14.70
   2 -20  -2  127.19   18.30
   2 -20  -2  103.09   17.80
   2 -20   2   94.69   17.50
  -2  20   2   81.09   13.90
  20   2   2   86.49   16.90
   2 -20   2  118.39   16.80
   1 -20  -2   10.10   10.00
   1 -20  -2  -12.80    8.70
  -1  20   2    4.20    8.10
  20   1   2    6.00    8.80
   1 -20   2    0.10    8.20
   1 -20   2   10.50    8.10
   0 -20  -2   54.39   14.80
   0 -20  -2   47.30   13.90
   0  20   2   51.79   18.20
   0 -20   2   54.89   12.10
   0 -20   2   36.80   10.40
   0  20   2   61.59   13.10
  -1 -20  -2  -17.80    6.50
  -1 -20  -2   -0.50    9.60
   1  20   2   13.80    8.70
  -1 -20   2   -1.80    6.60
 -20   1   2   18.60   11.90
  -1 -20   2    4.80    6.90
  -2 -20  -2  -11.00    7.00
 -20   2  -2    4.30   10.00
  -2 -20  -2   12.20   10.10
  -2 -20   2   -1.30    6.70
 -20   2   2  -12.10    8.50
  -2 -20   2   -8.10    6.60
   2  20   2   18.30    9.70
  -3 -20  -2   83.09   16.60
  -3 -20  -2   82.29   16.80
 -20   3  -2   97.69   17.60
   3  20   2  121.79   28.20
   3  20   2  116.39   15.70
  -3 -20   2  113.19   14.00
  -3 -20   2  110.19   15.70
  -4 -20  -2   55.79   15.70
  -4 -20  -2    5.40    9.60
 -20   4  -2   23.10   12.20
   4  20   2   11.10    9.50
   4  20   2   15.20   17.20
  -4 -20   2   27.80    8.80
  -4 -20   2   26.40   10.50
 -20   5  -2   19.40   12.10
  -5 -20  -2   16.00   11.20
  -5 -20  -2    6.90    9.90
  -5 -20   2    5.10    5.70
  -5 -20   2   24.70    9.30
  -6 -20  -2   29.40   11.40
 -20   6  -2   45.80   13.20
  -6 -20  -2   42.60   13.10
  -6 -20   2   44.30   10.30
  -6 -20   2   47.00   11.50
  -7 -20  -2   38.80   13.30
 -20   7  -2   45.30   14.20
  -7 -20  -2   44.10   13.90
  -7 -20   2   40.00   11.20
  -7 -20   2   35.30    9.00
   7  20   2   39.60   12.90
  -8 -20  -2    6.40    8.70
 -20   8  -2   19.60   11.60
  -8 -20  -2   21.50   10.30
   8  20   2    7.10   10.00
  -8 -20   2    4.30    6.80
  -8 -20   2    5.90    8.70
 -20   9  -2  175.48   20.90
  -9 -20  -2  185.38   23.50
  -9 -20  -2  157.98   21.10
   9  20   2  206.98   24.30
  -9 -20   2  201.18   15.30
 -10 -20  -2    6.60    9.90
 -20  10  -2    3.90   10.00
 -10 -20  -2    8.80   11.20
 -10 -20   2    1.00    4.80
  10  20   2    2.50   10.30
 -10 -20   2    3.40    8.50
 -20  10   2   -0.20   10.20
 -11 -20  -2  198.38   23.70
  11  20  -2  176.58   13.60
 -20  11  -2  186.38   22.40
 -11 -20  -2  201.28   23.80
 -20  11   2  213.38   25.70
  11  20   2  181.18   22.50
 -11 -20   2  139.99   17.70
 -20  12  -2   16.90   11.20
 -12 -20  -2   25.10   10.50
 -12 -20  -2   28.20   13.00
  12  20  -2   20.40    6.90
 -12 -20   2   22.20   11.10
 -20  12   2   27.40   12.90
  12  20   2   37.50   12.90
  13  20  -2   43.40    8.50
  20 -13  -2   48.70   14.70
 -13 -20  -2   28.10   14.20
 -13 -20  -2   33.90   12.80
 -20  13  -2   22.20   11.50
 -13 -20   2   34.70   11.40
 -20  13   2   38.20   13.30
  13  20   2   66.49   15.40
  20 -14  -2   -8.20   10.60
 -14 -20  -2    1.90   10.50
 -20  14  -2   11.80   10.80
  14  20  -2   -3.90    5.30
 -14 -20  -2    4.20   10.70
  14  20   2   -6.90    9.60
 -14 -20   2   -6.00    8.00
 -20  14   2   10.10   11.30
 -15 -20  -2   20.60   12.90
 -15 -20  -2    8.70   10.50
  15  20  -2   18.70    6.80
 -20  15  -2   -2.70    8.70
 -15 -20   2    5.30    8.60
  15  20   2   -1.10    9.00
 -20  16  -2    0.90    9.90
  16  20  -2   21.30    8.00
 -16 -20  -2  -12.80    9.60
 -16 -20   2   -8.20    8.40
  16  20   2    0.60   10.00
  17  20  -2   14.90    7.50
 -20  17  -2    2.60   10.70
 -17 -20  -2   14.70   11.50
 -17 -20   2   -3.20    8.90
  17  20   2   -8.50   10.50
  18  20  -2    0.00    6.20
 -20  18  -2   -4.70    9.40
 -18 -20  -2   18.40   13.00
  18  20   2   11.10   13.60
 -18 -20   2   10.80   10.30
 -19 -20  -2   11.80   13.70
 -20  19  -2    5.50    9.80
  19  20  -2   -5.50    4.50
  19  20   2  -24.60   12.00
 -19 -20   2   14.40   11.60
  20  20  -2   -8.20    5.60
 -20 -20  -2   -7.20   12.60
 -20 -20   2  -13.50   11.30
  20  20   2   -0.30   13.20
  21  19  -2   -8.20    6.00
 -21 -19  -2   -7.50   13.00
 -19  21  -2   10.10   11.30
 -21 -19   2   13.20   13.30
  21  19   2    2.70   14.80
 -21 -18  -2   15.20   12.70
  21  18  -2   -6.90    7.80
 -18  21  -2   13.40   10.40
  21  18   2   -6.60   13.30
 -21 -18   2   14.70   12.50
  21  17  -2    4.60    8.60
 -21 -17  -2   23.50   13.60
  17 -21  -2    7.10   12.00
 -17  21  -2    9.40   10.00
  21  17   2    4.60   12.00
 -21 -17   2    7.00   11.60
 -16  21  -2   11.80    9.00
  16 -21  -2   -0.80   11.00
  21  16  -2    6.20    7.50
 -21 -16  -2   17.40   13.00
  21  16   2    6.10   12.50
  16 -21   2   -1.10   11.40
 -21 -15  -2   54.79   14.90
  21  15  -2    3.00    7.10
 -15  21  -2   14.00    8.60
  15 -21  -2    8.30   12.90
  15 -21   2    3.40    9.80
  21  15   2   20.90   12.90
 -15  21   2    2.10   15.20
  21  14  -2   46.70   11.10
 -14  21  -2   53.99   10.90
 -21 -14  -2   47.50   14.80
  14 -21  -2   69.59   17.60
 -14  21   2   70.19   16.10
  14 -21   2   99.29   18.70
  14 -21   2   57.39   17.00
  21  14   2   52.59   16.10
  13 -21  -2    7.40   10.60
 -13  21  -2    9.30    8.30
 -21 -13  -2  -17.80    7.30
  21  13  -2    4.90    7.60
 -13  21   2    5.70   12.00
  21  13   2    7.70   11.50
  13 -21   2   12.70   11.50
  13 -21   2   29.40   12.70
  12 -21  -2   66.19   16.80
 -12  21  -2  103.09   12.40
 -21 -12  -2   70.79   15.80
  21  12  -2   81.49   14.10
  12 -21  -2   55.59   18.40
 -12  21   2   71.79   15.60
  12 -21   2   70.49   16.60
  21  12   2   57.69   16.00
  12 -21   2   81.49   19.70
  21  11  -2   17.10    9.10
 -11  21  -2   16.00    6.90
 -21 -11  -2   24.10   11.70
  11 -21  -2   12.70   11.90
  11 -21  -2   10.10   10.70
  11 -21   2   25.40   11.00
  11 -21   2   27.50   10.20
  21  11   2    5.00   12.10
  10 -21  -2  116.69   19.50
 -21 -10  -2  117.59   18.40
  21  10  -2  115.99   16.60
  10 -21  -2  141.29   21.60
 -10  21  -2  143.29   12.20
  10 -21   2  127.59   19.50
  10 -21   2  129.69   18.90
  21  10   2  128.89   20.40
  -9  21  -2    9.00    5.90
   9 -21  -2    8.60   11.00
  21   9  -2    2.20    8.10
 -21  -9  -2   16.70   10.80
   9 -21  -2   21.00   13.20
   9 -21   2   28.20   10.70
  21   9   2    3.90   11.10
   9 -21   2   19.30   11.40
  -8  21  -2  180.08   12.10
   8 -21  -2  200.38   24.80
  21   8  -2  202.38   21.40
 -21  -8  -2  210.58   23.30
   8 -21   2  146.39   20.10
   8 -21   2  199.78   22.30
  21   8   2  150.08   21.90
  -7  21  -2  111.59    9.30
   7 -21  -2  138.59   20.60
   7 -21  -2  116.49   19.70
  21   7  -2  135.49   17.50
   7 -21   2  154.78   20.10
   7 -21   2  105.79   16.70
  21   7   2  178.38   23.10
  21   6  -2   33.80   11.30
   6 -21  -2   15.10   11.70
   6 -21  -2   42.90   14.70
  21   6   2   43.80   13.70
   6 -21   2   49.20   12.70
  21   5  -2   10.40    8.90
   5 -21  -2   27.10   12.30
   5 -21  -2    9.20    8.90
   5 -21   2   13.40   10.50
   5 -21   2   17.80    9.90
  21   5   2   19.50   13.00
  -5  21   2    9.90    8.60
   4 -21  -2   99.69   17.00
   4 -21  -2  130.69   21.40
  -4  21   2  115.09   16.60
   4 -21   2   84.79   15.30
  21   4   2  104.39   19.20
   4 -21   2  123.19   17.00
   3 -21  -2   25.70   12.60
   3 -21  -2    2.80    9.90
  -3  21   2   25.70   10.80
   3 -21   2   21.40   10.80
  21   3   2   17.80   13.50
   3 -21   2   34.20   10.50
   2 -21  -2    3.90   10.20
   2 -21  -2   20.50   12.00
  21   2   2   25.90   13.10
   2 -21   2   15.80    9.50
  -2  21   2   14.60    9.40
   2 -21   2   -0.50    8.50
   1 -21  -2   19.70   11.40
   1 -21  -2   52.79   12.90
   1 -21   2   25.60   10.10
  -1  21   2   14.80   10.00
   1 -21   2   32.10   10.60
  21   1   2    9.70   12.20
   0 -21  -2   46.20   14.60
   0 -21  -2   31.20   10.80
   0 -21   2   26.20    9.80
   0  21   2   35.90   11.50
   0  21   2    2.60    9.10
  -1 -21  -2   -5.30    8.70
  -1 -21  -2   23.20   11.50
   1  21   2   13.60    7.70
  -1 -21   2    7.00    7.90
   1  21   2   14.20   10.30
 -21   1   2   -3.60    9.80
  -1 -21   2   21.70    9.70
  -2 -21  -2   -0.10    9.20
 -21   2  -2   -0.80    8.70
  -2 -21  -2  -15.60    6.20
   2  21   2    0.60    9.40
  -2 -21   2    0.00    7.60
 -21   2   2   -2.60    6.30
   2  21   2   -6.40    6.90
  -2 -21   2    4.10    7.60
  -3 -21  -2  209.18   23.00
  -3 -21  -2  180.18   22.20
 -21   3  -2  232.58   25.60
   3  21   2  180.78   19.50
  -3 -21   2  178.48   19.50
  -3 -21   2  172.88   17.00
   3  21   2  178.78   22.10
 -21   4  -2   32.10   13.60
  -4 -21  -2   49.30   13.70
  -4 -21  -2   41.70   13.40
   4  21   2   40.40   12.60
  -4 -21   2   39.10    9.60
   4  21   2   36.70   11.40
  -4 -21   2   35.20   11.30
  -5 -21  -2   -1.90    8.90
 -21   5  -2   25.70   11.50
  -5 -21  -2    2.50    9.20
  -5 -21   2    9.10    9.00
   5  21   2    3.00   10.00
  -5 -21   2  -11.70    5.50
  -6 -21  -2   49.50   14.00
 -21   6  -2   45.60   14.60
  -6 -21  -2   53.19   15.80
  -6 -21   2   39.00   11.30
   6  21   2   42.90   13.80
  -6 -21   2   42.50    9.50
 -21   7  -2  131.89   19.30
  -7 -21  -2  135.99   20.10
  -7 -21  -2  139.59   21.50
   7  21   2  129.69   18.60
  -7 -21   2  130.19   15.00
 -21   8  -2   88.69   15.90
  -8 -21  -2   62.09   15.70
  -8 -21  -2   63.79   16.20
  -8 -21   2   82.89   14.30
   8  21   2  109.89   18.80
  -8 -21   2   89.69   12.70
  -9 -21  -2   26.10   10.40
  -9 -21  -2   11.70    9.90
 -21   9  -2    0.50   10.40
  -9 -21   2   24.20   10.30
 -21   9   2    6.90   12.20
  -9 -21   2   11.50    7.20
   9  21   2    2.40    9.70
 -10 -21  -2   24.90   10.10
 -10 -21  -2   50.59   15.20
 -21  10  -2   26.80   10.90
 -21  10   2   56.49   17.10
 -10 -21   2   31.00    8.90
  10  21   2   42.40   13.90
 -10 -21   2   26.90   10.60
 -11 -21  -2   11.40   10.50
 -21  11  -2   12.50    8.30
 -11 -21  -2   16.70   12.00
  11  21   2   -5.70   10.90
 -11 -21   2   -8.00    7.60
 -21  11   2    1.20   10.50
 -12 -21  -2   28.50   13.00
  12  21  -2   33.80    8.00
 -12 -21  -2   33.80   13.80
  12  21   2   29.20   12.80
 -21  12   2   23.50   14.00
 -12 -21   2   29.50   11.70
  13  21  -2    5.80    6.30
 -13 -21  -2   18.40   10.10
 -13 -21  -2    2.10   12.10
  21 -13  -2  -11.80   12.40
 -21  13  -2   -2.00    6.90
 -13 -21   2   11.20   10.20
 -21  13   2   22.40   16.00
  13  21   2    2.10   10.00
 -21  14  -2   -9.30    7.90
 -14 -21  -2   -5.80   10.00
  14  21  -2    7.80    5.80
  14  21   2   -1.50   12.00
 -14 -21   2  -10.30    8.70
 -15 -21  -2   10.90   10.90
 -15 -21  -2  -12.70   10.60
  15  21  -2    2.10    6.00
  15  21   2    7.90   11.70
 -15 -21   2    9.60    9.70
  16  21  -2    7.00    6.50
 -16 -21  -2   12.60   12.70
 -16 -21   2    9.40    9.80
  16  21   2    4.90   11.20
 -17 -21  -2    1.90   12.40
  17  21  -2    3.90    4.90
  17  21   2   13.80   13.60
 -17 -21   2   -1.70   10.30
 -18 -21  -2   11.10   14.30
  18  21  -2   -3.40    4.40
  18  21   2    5.90   13.50
 -18 -21   2   19.50   10.80
 -19 -21  -2  -13.40   12.60
  19  21  -2   -2.30    6.00
  19  21   2    2.40   13.80
 -19 -21   2    2.90   12.90
  17 -22  -2   22.80   14.60
 -22 -17  -2   -4.70   10.50
 -17  22  -2   16.80    9.00
  22  17  -2   -0.60    8.50
 -22 -17   2   -3.70   12.10
  22  17   2   10.40   13.10
  16 -22  -2   19.20   14.10
 -16  22  -2   -1.10    8.70
 -22 -16  -2    4.40   11.10
  22  16  -2    5.60    8.70
  22  16   2  -11.90   12.40
  16 -22   2    4.70   12.00
 -15  22  -2   15.90    9.10
 -22 -15  -2   12.40   11.60
  22  15  -2    4.10    8.30
  15 -22  -2   20.30   12.70
  15 -22   2   -6.20   12.10
  22  15   2   16.40   13.60
 -22 -14  -2   11.50   10.90
 -14  22  -2   27.90   10.50
  14 -22  -2   31.20   16.30
  22  14  -2   26.40   10.70
 -14  22   2   38.50   14.40
  22  14   2   23.70   13.00
  14 -22   2   38.20   16.30
 -13  22  -2   -3.10    7.50
 -22 -13  -2   -5.10    8.70
  13 -22  -2   10.70   11.70
  22  13  -2    8.80    8.40
  13 -22   2   13.60   11.40
  13 -22   2   -3.00    9.30
 -13  22   2   12.80   13.30
  22  13   2   11.00   11.20
  12 -22  -2   11.50   11.90
 -12  22  -2   -1.60    6.40
  22  12  -2    8.70    8.10
 -22 -12  -2  -12.90    7.50
  22  12   2   -0.80   11.70
  12 -22   2    2.90   10.70
 -12  22   2   -1.80   11.20
  12 -22   2    2.00   10.60
  11 -22  -2  -14.90   11.80
 -11  22  -2    6.40    5.90
  11 -22  -2    4.50   11.40
 -22 -11  -2   14.40   12.50
  22  11  -2    9.70    8.80
  11 -22   2    1.90    9.80
  22  11   2   18.60   12.00
 -11  22   2   11.10   11.60
  11 -22   2   -7.10    8.40
  22  10  -2    0.00    7.90
  10 -22  -2   26.90   13.90
 -10  22  -2    9.20    6.00
  10 -22  -2   -4.30   10.20
 -22 -10  -2  -11.30    9.70
  22  10   2   -5.10   11.20
 -10  22   2    6.40   10.00
  10 -22   2   12.90   11.20
  10 -22   2   14.90   12.70
  22   9  -2   18.70    9.10
  -9  22  -2   22.70    6.20
   9 -22  -2   -9.80    9.00
   9 -22  -2    7.50   12.90
 -22  -9  -2   14.10   11.50
  22   9   2    6.40   11.30
  -9  22   2    7.10   11.00
   9 -22   2    8.40    9.90
   9 -22   2   -4.40    9.60
   8 -22  -2  -12.30    8.80
 -22  -8  -2    2.60    9.70
   8 -22  -2   23.10   10.50
  22   8  -2   17.00    9.40
  -8  22  -2    1.60    4.40
   8 -22   2   -9.10    9.10
  22   8   2   -5.20    9.80
   8 -22   2    5.10    9.00
  22   7  -2   28.80   10.00
   7 -22  -2   -3.10   11.40
   7 -22  -2   20.50   12.30
   7 -22   2   22.40   11.50
  22   7   2   29.60   13.70
   7 -22   2   15.00   10.40
   6 -22  -2    4.10   10.10
  22   6  -2   15.00    9.70
   6 -22  -2   13.60   18.50
   6 -22   2   20.40   10.90
  22   6   2    4.90   11.30
   6 -22   2    5.90    9.60
  22   5  -2    9.40    9.00
   5 -22  -2   31.30   11.30
   5 -22  -2   -5.10   10.20
   5 -22   2   12.80   10.00
  22   5   2   -8.80   10.20
   5 -22   2    5.70    9.70
   4 -22  -2   14.60   10.80
   4 -22  -2   19.20   13.40
   4 -22   2   11.80    8.80
  -4  22   2    8.10    6.00
  22   4   2   45.80   14.30
   4 -22   2    9.40    9.80
   3 -22  -2    4.10   11.60
   3 -22  -2   -1.10   10.40
   3 -22   2   14.10    9.30
  -3  22   2    1.30    5.00
  22   3   2   14.50   12.40
   2 -22  -2   23.30   13.70
   2 -22  -2    6.40    9.70
  22   2   2    6.00   12.80
  -2  22   2    5.00    5.40
   2 -22   2   22.30    8.80
   2 -22   2   13.50   14.60
   1 -22  -2   19.50   12.60
   1 -22  -2   11.90   10.80
   1 -22   2    7.20   10.30
  -1  22   2   10.70    7.50
  22   1   2   22.20   12.80
   1 -22   2   18.50    9.30
   0 -22  -2   29.60   13.00
   0 -22  -2   25.40   12.60
   0  22   2   40.70   10.40
   0 -22   2   29.00   11.90
  22   0   2   61.29   16.20
   0 -22   2   39.20    9.30
  -1 -22  -2    7.80   10.20
  -1 -22  -2   16.20   11.30
   1  22   2   -2.60    7.50
   1  22   2    8.00   10.20
  -1 -22   2    7.60    8.80
  -1 -22   2    0.20    8.90
  -2 -22  -2   39.80   12.40
  -2 -22  -2   48.40   14.20
  -2 -22   2   14.40    9.80
   2  22   2   35.30   13.20
  -2 -22   2   36.70   11.00
   2  22   2   30.70    9.40
  -3 -22  -2    8.20   10.60
  -3 -22  -2   13.50   11.10
  -3 -22   2    1.70    6.70
   3  22   2    1.40    9.60
  -3 -22   2    3.90    9.20
   3  22   2   -6.30    5.20
  -4 -22  -2    9.70   10.20
  -4 -22  -2   -8.60    9.70
  -4 -22   2  -10.90    6.40
   4  22   2   -5.60    8.50
  -5 -22  -2   25.00   11.70
  -5 -22  -2   19.80   12.30
  -5 -22   2   35.70    9.90
  -5 -22   2   26.00    9.90
   5  22   2   21.60   13.00
  -6 -22  -2   -5.00    9.10
  -6 -22  -2   22.80   11.90
  -6 -22   2   -2.30    7.00
  -6 -22   2    7.10    6.70
   6  22   2  -12.60    8.30
  -7 -22  -2   48.40   15.40
  -7 -22  -2   50.29   14.90
  -7 -22   2   24.50    9.80
  -7 -22   2   24.80    8.30
   7  22   2    8.20   11.10
 -22   7   2    9.70    7.40
  -8 -22  -2  -11.20    7.30
  -8 -22  -2   -8.70    8.60
 -22   8   2    4.20   10.50
   8  22   2   13.40   11.90
  -8 -22   2  -15.90    7.60
  -8 -22   2   -4.70    6.80
  -9 -22  -2   79.89   16.90
  -9 -22  -2   63.49   16.70
   9  22   2   99.59   18.50
 -22   9   2   72.19   17.80
  -9 -22   2   93.49   13.10
  -9 -22   2   84.09   14.60
 -10 -22  -2    6.90   10.30
 -10 -22  -2    0.70   10.70
 -22  10   2   -2.50   10.30
 -10 -22   2    9.90    8.20
 -10 -22   2    8.00    6.70
  10  22   2   -3.30   10.50
 -11 -22  -2  114.39   21.10
 -11 -22  -2   77.19   16.50
 -11 -22   2   78.09   15.00
 -11 -22   2   71.29   10.80
  11  22   2   64.89   17.10
 -22  11   2   67.79   19.80
 -12 -22  -2   35.10   14.50
 -12 -22  -2   34.00   14.40
  12  22   2   41.00   13.80
 -12 -22   2   22.80   11.00
 -13 -22  -2   13.80   12.70
 -13 -22  -2   15.10   14.00
  13  22   2    2.70   11.80
 -13 -22   2   11.70    8.40
 -14 -22  -2   -0.60   10.70
 -14 -22  -2   -2.30   11.60
  14  22  -2   -3.70    6.40
  14  22   2    4.20   11.30
 -14 -22   2    5.00   10.00
 -15 -22  -2    8.60   11.50
  15  22  -2    1.00    5.70
 -22  15  -2   -8.30   10.00
 -15 -22  -2   22.20   13.70
 -15 -22   2    6.80    9.60
  15  22   2    2.20   11.00
 -22  16  -2  -13.30   12.60
 -16 -22  -2   13.00   13.30
  16  22  -2   -4.20    4.70
 -16 -22   2  -12.00   10.10
  16  22   2  -17.70    9.50
 -17 -22  -2    7.40   11.40
  17  22  -2    3.00    4.60
 -17 -22   2   22.70   11.90
  17  22   2   -0.20   12.60
 -16  23  -2   -0.90    7.00
  16 -23  -2   46.80   17.50
  23  16  -2  -20.90    9.40
 -23 -16  -2   11.60   13.50
  16 -23   2   -1.40   13.70
  23  16   2   -6.90   13.50
 -23 -15  -2   12.40   11.50
  15 -23  -2    4.60   13.60
  23  15  -2    8.30    9.20
 -15  23  -2   -8.70    6.00
  23  15   2   19.70   13.80
  15 -23   2   17.60   15.30
 -23 -14  -2    4.10   12.50
  23  14  -2    6.20    9.20
  14 -23  -2   17.30   13.40
  23  14   2   27.20   16.50
  14 -23   2   16.30   13.30
  13 -23  -2   -3.50   10.20
  23  13  -2   12.30    9.70
 -13  23  -2  -11.10    6.10
 -23 -13  -2   12.30   11.40
  13 -23   2   -9.50    8.70
  23  13   2   11.30   12.60
  23  12  -2   -6.30    9.70
 -12  23  -2   11.80    6.50
 -23 -12  -2  -13.50    9.10
  12 -23  -2    5.80   14.60
  23  12   2   -6.30   11.00
 -12  23   2   -1.20   12.00
  12 -23   2   -9.40   11.60
  12 -23   2   -5.00   10.70
  11 -23  -2    9.30   11.20
 -23 -11  -2   11.20   11.30
  23  11  -2   11.70    8.40
 -11  23  -2    8.00    6.20
  11 -23   2   -5.80    8.80
  11 -23   2    1.60   10.10
  23  11   2   16.90   15.70
 -11  23   2    8.40   11.80
  23  10  -2   52.69   12.60
  10 -23  -2   40.80   14.90
 -10  23  -2   49.70    8.50
 -23 -10  -2   51.99   14.80
  10 -23   2   31.00   13.00
 -10  23   2   66.69   14.50
  23  10   2   36.70   14.40
  10 -23   2   37.70   12.80
  -9  23  -2   -1.30    4.90
   9 -23  -2   16.60   12.80
   9 -23  -2    9.50   11.70
  23   9  -2    3.30    8.80
 -23  -9  -2    0.80   10.30
   9 -23   2  -11.30    8.20
  23   9   2   -3.50   11.90
   9 -23   2   13.80   11.80
  -9  23   2    6.20   10.20
 -23  -8  -2    0.20    8.30
   8 -23  -2   -9.50   10.00
   8 -23  -2   16.20   12.70
  23   8  -2    2.30   10.20
  -8  23   2   11.90    9.60
   8 -23   2   11.50   10.80
   8 -23   2   -7.50    8.30
  23   8   2   28.00   13.60
   7 -23  -2   53.69   15.70
  23   7  -2   23.40   10.60
   7 -23  -2   21.80   13.80
  -7  23   2    5.80    8.40
   7 -23   2   25.20   12.00
   7 -23   2   26.10   12.40
  23   7   2   30.90   14.50
   6 -23  -2   13.80   10.80
   6 -23  -2    4.80   10.30
  23   6  -2   13.50    9.10
  -6  23   2    1.20    6.70
   6 -23   2   11.50   10.20
  23   6   2   16.40   13.40
   6 -23   2  -11.30    7.70
  23   5  -2   -2.10    8.80
   5 -23  -2    0.20   10.80
   5 -23  -2    9.40   11.00
  23   5   2   -7.00   10.40
   5 -23   2    0.00    8.20
   5 -23   2    0.20    8.10
   4 -23  -2   -0.80   10.30
   4 -23  -2    3.60   11.40
   4 -23   2    2.20    9.20
  23   4   2    7.60   10.80
   4 -23   2    0.80    8.30
   3 -23  -2   13.30   11.10
   3 -23   2    6.90    8.70
   3 -23   2   -0.90    8.60
  23   3   2    8.90   10.40
   2 -23  -2    8.30   10.40
   2 -23  -2   -9.10    8.70
   2 -23   2    7.40    8.30
  23   2   2   20.90   11.50
   2 -23   2    4.80    8.60
   1 -23  -2    2.50    9.90
   1 -23  -2    6.20   10.60
   1 -23   2   14.80    9.70
  23   1   2   -8.20    9.50
   1 -23   2    3.70    8.80
   0 -23  -2    2.30   11.00
   0 -23  -2   -6.80    8.90
  23   0   2    8.50   11.60
   0 -23   2    0.90    7.10
 -23   0   2   -4.40   11.10
   0 -23   2   -2.90    8.70
  -1 -23  -2   19.40   12.20
  -1 -23  -2   32.00   13.20
 -23   1   2   -1.60   10.80
  -1 -23   2    9.70    8.80
  -1 -23   2   15.00    9.40
  -2 -23  -2   -4.40   10.10
  -2 -23  -2  -12.30    8.70
 -23   2  -2    2.60    6.50
  -2 -23   2   16.30    8.60
 -23   2   2   10.50    8.40
  -2 -23   2    8.60    7.50
   2  23   2    9.40   10.60
  -3 -23  -2    8.60   11.80
  -3 -23  -2    6.40   10.80
 -23   3  -2    1.90    7.30
  -3 -23   2   10.70    8.10
   3  23   2    4.80   10.50
  -3 -23   2   -0.10    7.10
 -23   3   2    2.90    6.40
 -23   4  -2    2.80    7.10
  -4 -23  -2   47.80   14.60
  -4 -23  -2   34.30   13.90
   4  23   2   35.60   11.60
  -4 -23   2   29.40   10.70
 -23   5  -2   10.60    7.80
  -5 -23  -2    4.30    7.90
  -5 -23  -2   12.90   11.80
  -5 -23   2   19.70   10.20
  -5 -23   2   22.00    8.70
 -23   5   2   -3.90    6.40
   5  23   2   50.39   14.30
  -6 -23  -2   43.60   13.10
  -6 -23  -2   42.30   13.60
   6  23   2   44.60   14.40
 -23   6   2   12.90   11.70
  -6 -23   2   31.30    9.60
  -6 -23   2   17.40   10.70
  -7 -23  -2   15.30   11.20
  -7 -23  -2   -4.20   10.60
 -23   7  -2   -1.50    8.30
 -23   7   2  -10.00   12.50
   7  23   2   -4.60    9.70
  -7 -23   2   11.70    7.70
  -7 -23   2   15.20    9.40
  -8 -23  -2    8.90   13.10
  -8 -23  -2    5.30   12.00
 -23   8  -2   12.90   10.10
 -23   8   2   -7.60   10.50
  -8 -23   2   -1.50    7.10
  -8 -23   2    2.20    8.30
   8  23   2  -15.40    8.90
 -23   9  -2   26.60   14.20
  -9 -23  -2    2.20   10.50
  -9 -23  -2  -13.50   10.60
  -9 -23   2   14.70    6.80
  -9 -23   2    1.80    8.90
   9  23   2    5.10   10.00
 -23  10  -2   33.10   16.60
 -10 -23  -2   42.60   13.90
 -10 -23   2   43.10    9.10
  10  23   2   22.90   11.60
 -10 -23   2   37.40   12.60
 -11 -23  -2   25.50   13.30
 -11 -23  -2   -0.70   10.00
  11  23   2    9.80   10.50
 -11 -23   2    5.00    7.20
 -11 -23   2   19.50   11.50
 -12 -23  -2  -11.30    9.90
 -12 -23  -2   -7.40   11.10
 -23  12  -2   -6.40   12.00
  12  23   2   -1.00   10.60
 -12 -23   2   -1.10    9.60
 -13 -23  -2   35.00   14.10
 -13 -23  -2   23.60   13.30
 -23  13  -2   44.90   13.90
 -13 -23   2   25.50   12.90
  13  23   2   56.79   15.40
 -14 -23  -2   21.50   14.00
 -14 -23  -2   -5.40   10.30
 -23  14  -2   -8.20   11.50
  14  23   2   -2.10   12.40
 -14 -23   2    5.60   10.20
 -23  15  -2  -24.00   10.60
  15  23  -2   -0.60    4.80
 -15 -23  -2   13.40   13.10
 -15 -23  -2  -12.10   10.60
  15  23   2  -19.10   10.90
 -15 -23   2   21.90   11.30
 -16 -23  -2    5.90   13.00
  16  23  -2   -0.80    4.80
 -23  16  -2   -0.10   12.60
 -16 -23   2   14.30   12.40
  16  23   2   14.90   13.20
 -24 -15  -2   27.80   14.00
  15 -24  -2    7.20   14.00
 -15  24  -2   -9.40    6.20
  24  15  -2   -0.80    9.30
  24  15   2   12.40   15.60
  15 -24   2    1.60   14.00
  14 -24  -2   -7.20   13.20
  24  14  -2   22.60   11.00
 -24 -14  -2   12.20   13.20
  24  14   2    3.00   14.50
  14 -24   2    9.80   13.80
 -24 -13  -2  -26.50   10.60
  24  13  -2    1.10    9.60
  13 -24  -2   -3.30   13.10
 -13  24  -2   -3.60    4.80
  24  13   2   -0.90   13.20
  13 -24   2  -19.00    9.80
 -24 -12  -2   -6.10   10.90
  12 -24  -2    4.90   14.30
  24  12  -2   18.80   11.70
 -12  24  -2    0.30    4.60
  12 -24   2   21.80   11.80
  24  12   2    4.00   13.20
 -24 -11  -2   28.50   13.20
  24  11  -2    3.20    9.30
  11 -24  -2   13.10   13.00
 -11  24  -2    1.00    4.20
  24  11   2   15.00   11.70
  11 -24   2    6.20   12.30
  11 -24   2    5.50   10.20
 -11  24   2    6.80   11.80
  24  10  -2    2.30   10.00
 -24 -10  -2   14.90   13.20
  10 -24  -2   14.70   13.30
 -10  24  -2   -7.80    3.70
 -10  24   2    0.20   10.40
  10 -24   2    9.40   11.40
  10 -24   2   10.80   10.30
  24  10   2    7.50   12.60
  24   9  -2    4.90   10.10
   9 -24  -2   13.50   14.60
 -24  -9  -2    9.50   11.10
  -9  24   2   10.70   11.70
  24   9   2   12.00   12.20
   9 -24   2   23.70   12.60
   9 -24   2   -1.50    9.20
  24   8  -2    1.90   10.30
 -24  -8  -2    8.00   10.40
   8 -24  -2  -17.20    9.70
   8 -24   2    2.20   10.20
  24   8   2    4.50   12.70
  -8  24   2   12.80   11.80
   8 -24   2    2.30   11.80
   7 -24  -2    9.30   12.20
   7 -24  -2   11.40   13.40
   7 -24   2   -5.00    8.50
  -7  24   2    6.50    9.60
  24   7   2   -0.90   10.70
   7 -24   2   11.60   10.20
  24   6  -2   -6.00    9.10
   6 -24  -2   -1.20   11.10
   6 -24  -2   -2.30   10.80
  -6  24   2   14.50   11.00
  24   6   2    9.40   13.10
   6 -24   2   -4.80    9.70
   6 -24   2   15.20   11.30
  24   5  -2    8.10    9.80
   5 -24  -2    1.40   10.90
   5 -24  -2   -7.60   11.40
  24   5   2   21.10   12.30
   5 -24   2   10.50   10.40
   5 -24   2   -3.10    9.40
   4 -24  -2   14.60   14.30
   4 -24  -2    1.20   12.80
   4 -24   2   -4.70    9.50
   4 -24   2    2.80    9.30
  -4  24   2   -1.60   10.80
  24   4   2    4.10   10.20
   3 -24  -2   -2.30   10.20
   3 -24  -2    2.60   10.30
  24   3   2    6.40   11.30
   3 -24   2   21.10   10.60
  -3  24   2   -6.80    8.50
   3 -24   2    5.70    9.70
   2 -24  -2   33.00   13.90
   2 -24  -2   16.00   13.00
   2 -24   2   28.90   11.40
  24   2   2   17.40   13.60
   2 -24   2   55.19   13.50
   1 -24  -2   43.30   15.40
   1 -24  -2   37.00   13.80
   1 -24   2   23.00   10.90
   1 -24   2   24.10   10.90
  24   1   2   24.00   13.30
   0 -24  -2   11.80   12.80
   0 -24  -2   14.20    9.80
  24   0   2    1.60   11.40
   0 -24   2    7.80    8.90
 -24   0   2  -21.30   10.10
   0 -24   2    4.50    9.00
 -24   1  -2   -0.80   11.80
  -1 -24  -2    1.70   10.50
  -1 -24  -2   -3.20   11.00
  -1 -24   2    8.80    9.90
 -24   1   2    1.10   10.10
  -1 -24   2    7.80    8.30
 -24   2  -2   42.00   15.50
  -2 -24  -2   64.09   27.50
  -2 -24  -2   78.09   17.20
  -2 -24   2   31.60   10.30
 -24   2   2   47.80   16.10
  -2 -24   2   49.50   13.60
   2  24   2   66.99   15.20
 -24   3  -2   23.50   14.30
  -3 -24  -2   24.80   12.90
  -3 -24   2   11.60   10.00
   3  24   2    6.70   10.90
 -24   3   2   19.50   15.10
  -3 -24   2    8.80    8.80
 -24   4  -2   20.90   13.40
  -4 -24  -2    3.20   10.80
   4  24   2   11.20    9.70
 -24   4   2   22.40   14.80
  -4 -24   2    8.70    9.10
  -4 -24   2   10.20    7.60
 -24   5  -2   17.50   12.40
  -5 -24  -2  -17.60    7.80
  -5 -24   2   -5.90    6.10
  -5 -24   2   11.20    9.30
   5  24   2   19.50   10.30
  -6 -24  -2  -13.90   10.00
  -6 -24  -2  -20.40    8.80
 -24   6  -2    2.60   11.10
   6  24   2    6.30   10.30
  -6 -24   2   -0.80    9.50
  -7 -24  -2   19.80   12.30
  -7 -24  -2   22.70   12.80
 -24   7  -2   -3.60   10.80
  -7 -24   2    1.50    9.90
   7  24   2    9.30   12.10
  -7 -24   2   29.90   12.00
  -8 -24  -2   34.30   13.10
  -8 -24  -2   23.50   12.40
 -24   8  -2   39.90   14.30
  -8 -24   2    6.70   10.00
   8  24   2   18.80   12.70
  -8 -24   2   18.60    9.70
 -24   9  -2    7.50   11.00
  -9 -24  -2    0.20   11.60
  -9 -24  -2   -6.70    9.50
  -9 -24   2  -12.00    6.60
  -9 -24   2    8.40   10.20
   9  24   2    5.30    9.70
 -10 -24  -2  -11.00   11.60
 -24  10  -2  -23.00   10.80
 -10 -24  -2   20.10   14.00
 -10 -24   2   13.50    7.60
  10  24   2   -6.50    9.30
 -10 -24   2    1.90    8.70
 -11 -24  -2   -0.60   12.10
 -24  11  -2    8.60   13.00
 -11 -24  -2    1.70   10.40
 -11 -24   2    2.80    7.10
 -11 -24   2    6.90   11.30
  11  24   2   10.50   11.70
 -24  12  -2  -13.50   11.80
 -12 -24  -2   -4.90   11.80
 -12 -24  -2    1.50   11.50
 -12 -24   2   10.40   11.10
  12  24   2    9.40   12.60
 -13 -24  -2    0.80   11.10
 -24  13  -2    7.70   13.00
 -13 -24  -2   11.80   11.90
  13  24   2   83.59   20.30
 -13 -24   2    5.00   10.90
 -14 -24  -2    3.60   11.90
 -24  14  -2   -3.20   12.70
 -14 -24  -2  -24.70   10.30
  14  24   2  -15.80   10.60
 -14 -24   2  -13.00   10.30
 -24  15  -2   -4.50   13.30
 -15 -24  -2    3.60   12.80
 -15 -24   2  -13.90   11.20
  15  24   2   -3.70   11.70
 -13  25  -2   -7.10    5.30
  13 -25  -2   15.00   15.50
 -25 -13  -2  -21.40   11.40
  25  13  -2   12.00   12.30
  25  13   2    3.00   15.20
  13 -25   2   -3.60   11.90
 -25 -12  -2   -1.60   10.20
  25  12  -2   17.60   10.40
  12 -25  -2    9.30   12.70
 -12  25  -2   -8.00    4.60
  25  12   2   11.00   13.50
  12 -25   2    2.50   12.20
 -25 -11  -2   23.50   14.20
  11 -25  -2   -8.40   11.40
  25  11  -2   -3.20   10.10
 -11  25  -2   -2.00    4.40
  25  11   2   21.20   16.70
  11 -25   2    4.20   12.00
 -25 -10  -2   13.90   12.40
  25  10  -2   -2.00   10.70
  10 -25  -2   -2.30   13.40
  10 -25   2   -3.50   11.00
  10 -25   2    7.00   12.70
  25  10   2   -8.70   10.80
   9 -25  -2   25.30   14.90
 -25  -9  -2   -6.70    9.40
  25   9  -2   -1.30   10.60
   9 -25   2   18.90   10.70
  25   9   2   16.80   13.80
  -9  25   2   13.80   12.30
   9 -25   2  -10.70   10.40
  25   8  -2    5.60   11.50
 -25  -8  -2   -0.90   11.30
   8 -25  -2   -9.10   13.40
  25   8   2   -8.30   11.70
  -8  25   2    0.30   12.40
   8 -25   2   19.60   12.40
   8 -25   2  -12.10   10.50
 -25  -7  -2   -3.40    9.80
   7 -25  -2   49.40   17.70
  25   7  -2    3.90   13.00
  -7  25   2   12.80   11.10
  25   7   2    5.80   15.10
   7 -25   2   26.50   12.10
  25   6  -2    2.80    9.90
   6 -25  -2  -10.40    9.30
  -6  25   2   -1.30    9.80
   6 -25   2    8.60   11.20
  25   6   2   13.60   13.30
   6 -25   2  -17.90    9.70
  25   5  -2   16.80   11.60
   5 -25  -2    4.60   13.00
   5 -25   2    9.40   10.70
  -5  25   2   29.00   12.80
  25   5   2   22.70   15.80
   5 -25   2   30.30   12.10
   4 -25  -2   -2.90   12.90
   4 -25  -2    3.50   12.00
  25   4  -2    0.70   11.90
  25   4   2   13.30   11.80
   4 -25   2   11.50   11.50
   4 -25   2    6.80   10.70
  -4  25   2   12.40   10.60
   3 -25  -2   10.80   12.40
   3 -25  -2    7.00   11.70
   3 -25   2  -10.70    8.30
  -3  25   2    8.20   10.00
   3 -25   2  -14.80    8.10
  25   3   2  -11.40   10.60
   2 -25  -2    9.40   12.60
   2 -25  -2   -3.10    9.20
  25   2   2    1.00   10.00
  -2  25   2    4.20    9.90
   2 -25   2    3.20    8.60
   2 -25   2    4.10   10.40
   1 -25  -2    8.40   13.50
   1 -25  -2   19.20   11.90
   1 -25   2   14.10   10.00
  -1  25   2   17.10   12.10
   1 -25   2   20.60   12.80
  25   1   2   -1.60   13.00
   0 -25  -2   29.90   15.00
   0 -25  -2   27.90   13.80
  25   0   2   23.20   12.90
   0 -25   2   34.70   11.10
   0 -25   2    4.90   11.40
   0  25   2   26.70   13.60
  -1 -25  -2   24.00   13.60
 -25   1  -2   29.30   14.80
  -1 -25  -2   25.70   14.00
  -1 -25   2   19.90   10.70
  25  -1   2   35.90   14.80
  -1 -25   2   20.90   12.50
   1  25   2   29.70   13.70
 -25   2  -2   18.10   11.90
  -2 -25  -2   10.50   12.10
  -2 -25  -2    3.30   11.60
   2  25   2    9.20   11.50
  -2 -25   2    6.00    8.50
  -2 -25   2    7.40   11.40
  -3 -25  -2   -6.90    9.60
  -3 -25  -2    5.60   12.00
 -25   3  -2   -1.30   10.50
   3  25   2   11.30   11.20
  -3 -25   2    0.90    7.90
  -3 -25   2   -8.50    9.90
 -25   4  -2    7.60   14.50
  -4 -25  -2    9.30   11.30
  -4 -25  -2   -1.20   12.00
  -4 -25   2   23.90   11.40
  -4 -25   2   11.50    8.10
   4  25   2   10.10   11.50
 -25   5  -2  -12.00   11.10
  -5 -25  -2   -5.00   10.10
  -5 -25  -2   13.90   10.30
  -5 -25   2    9.50    8.10
   5  25   2   11.10   10.80
  -5 -25   2   -8.00    8.80
  -6 -25  -2   14.60   11.80
  -6 -25  -2   15.70   11.70
 -25   6  -2    8.50   12.50
  -6 -25   2   18.00    9.20
   6  25   2   14.50   11.10
  -6 -25   2    2.70   10.10
  -7 -25  -2   20.30   13.90
  -7 -25  -2   17.50   13.00
 -25   7  -2   29.50   13.80
  -7 -25   2   14.10   12.70
   7  25   2   35.40   13.90
  -7 -25   2   19.10    9.40
  -8 -25  -2   10.60   12.90
 -25   8  -2   24.50   12.70
  -8 -25  -2  -12.70   11.30
  -8 -25   2    9.80   10.30
  -8 -25   2  -14.10    6.70
   8  25   2   14.70   12.60
 -25   9  -2   -6.60   11.60
  -9 -25  -2   -6.10   12.00
  -9 -25  -2   12.80   11.70
  -9 -25   2  -10.40    8.90
   9  25   2    7.60   12.10
  -9 -25   2    6.90    9.70
 -10 -25  -2    7.00   11.60
 -10 -25  -2  -21.40    9.90
 -25  10  -2   -1.80   13.00
 -10 -25   2   21.90   12.50
  10  25   2    7.70   10.90
 -11 -25  -2   -6.30   12.00
 -11 -25  -2   12.90   13.80
 -25  11  -2    5.60   13.80
 -11 -25   2   -3.70   10.90
  11  25   2   12.70   13.30
 -12 -25  -2  -11.10   13.70
 -12 -25  -2  -10.80   10.50
 -25  12  -2   19.20   14.90
 -12 -25   2   -6.00   11.20
  12  25   2  -14.40   11.40
 -13 -25  -2    0.10   12.40
 -25  13  -2    1.00   14.50
  13  25   2    3.30   12.10
 -13 -25   2    0.60   11.60
 -26 -11  -2    7.40   13.00
  26  11  -2    2.80   11.30
  11 -26  -2   14.90   15.40
  26  11   2   -5.60   13.40
  11 -26   2  -10.70   12.40
  26  10  -2    6.90   10.50
  10 -26  -2   -2.40   13.90
 -26 -10  -2    7.80   11.60
  26  10   2   20.40   15.60
  10 -26   2   -3.10   13.50
   9 -26  -2   68.99   17.50
 -26  -9  -2   36.70   14.40
  26   9  -2   22.50   11.90
   9 -26   2   27.30   13.60
  26   9   2   37.90   14.30
   9 -26   2   30.80   14.30
 -26  -8  -2    6.40   13.00
   8 -26  -2   44.90   17.60
  26   8  -2   56.19   14.10
   8 -26   2   64.89   16.80
   8 -26   2   65.59   16.80
  26   8   2   55.09   18.40
   7 -26  -2   40.10   16.40
  26   7  -2   -6.70   11.50
 -26  -7  -2    9.20   12.00
  26   7   2   49.10   17.50
  -7  26   2   14.30   13.20
   7 -26   2   31.30   12.80
   7 -26   2   28.80   13.30
  26   6  -2   16.00   11.70
   6 -26  -2   -4.50   12.80
   6 -26   2    5.40   12.10
  26   6   2   -5.60   12.60
   6 -26   2    4.50   12.70
  -6  26   2    4.60   11.50
  26   5  -2   24.80   12.40
   5 -26  -2   15.70   15.00
  -5  26   2   26.50   12.40
   5 -26   2   26.20   13.50
  26   5   2   -2.50   13.20
   5 -26   2    7.10   11.20
   4 -26  -2   21.10   14.30
  26   4  -2   16.30   10.60
  -4  26   2   20.80   12.00
   4 -26   2   -7.30    8.90
   4 -26   2   14.10   10.90
  26   4   2   14.60   15.00
   3 -26  -2   64.59   18.70
  -3  26   2   47.20   14.80
   3 -26   2   35.10   13.10
  26   3   2   72.69   19.40
   3 -26   2   39.70   14.40
   2 -26  -2   -0.60   11.80
  -2  26   2  -21.00    9.50
  26   2   2   40.50   15.50
   2 -26   2    7.30   10.90
   2 -26   2  -22.30   10.20
   1 -26  -2    1.60   14.60
   1 -26  -2   -0.20   11.20
   1 -26   2   -2.60   10.40
   1 -26   2   12.40   10.50
  -1  26   2   -1.50   10.40
  26   1   2   -2.70   12.10
   0 -26  -2  -11.80   10.40
   0 -26  -2   15.60   12.70
  26   0   2    9.40   14.10
   0  26   2   -7.50   10.40
   0 -26   2  -11.90    7.60
   0 -26   2   -1.00   10.30
  -1 -26  -2   21.40   13.40
  -1 -26  -2   24.40   13.20
  -1 -26   2    4.60   10.80
  26  -1   2   26.10   14.00
  -1 -26   2   -3.30    8.40
   1  26   2   17.40   11.80
  -2 -26  -2   18.20   13.10
  -2 -26  -2   -7.10   11.00
  -2 -26   2    8.80    8.90
  -2 -26   2    5.30   11.20
  -3 -26  -2   -5.80   11.80
  -3 -26  -2  -18.60   11.60
  -3 -26   2    1.10   12.00
  -3 -26   2    0.40    9.70
  -4 -26  -2   19.90   12.10
  -4 -26  -2  -19.50    9.30
   4  26   2   10.60   12.10
  -4 -26   2   15.10   10.10
  -4 -26   2   16.10   11.50
  -5 -26  -2    8.40   12.60
  -5 -26  -2    7.20   12.40
  -5 -26   2    3.20    8.40
  -5 -26   2   13.50   11.00
   5  26   2    2.30   11.20
  -6 -26  -2   10.50   13.80
  -6 -26  -2   -2.20   11.90
   6  26   2    9.70   11.50
  -6 -26   2    7.10    9.00
  -6 -26   2    0.00   10.70
  -7 -26  -2   -7.40   10.10
  -7 -26  -2   -9.70   11.70
  -7 -26   2   11.50   11.00
  -7 -26   2   -1.20    8.20
   7  26   2    7.90   12.30
  -8 -26  -2    6.60   12.50
  -8 -26  -2  -16.30   10.80
  -8 -26   2   11.30   12.10
   8  26   2  -11.10   10.60
  -8 -26   2  -21.20    7.50
  -9 -26  -2   -4.70   14.70
  -9 -26  -2   -0.80   14.10
  -9 -26   2   16.50    8.30
  -9 -26   2   16.30   12.20
   9  26   2   12.10   12.80
 -10 -26  -2  -13.70   11.50
  10  26   2    8.10   12.90
 -10 -26   2   11.30    8.50
 -10 -26   2   -2.10   11.10
 -11 -26  -2    4.80   14.20
  11  26   2   -8.20   12.10
 -11 -26   2   35.60   12.30
 -11 -26   2   14.00    8.70
   8 -27  -2   -1.40   16.60
 -27  -8  -2    7.20   12.20
  27   8  -2   14.70   13.10
   8 -27   2   11.80   15.00
  27   8   2    8.10   14.20
   7 -27  -2   -1.30   13.00
  27   7  -2   -3.60   11.40
 -27  -7  -2   19.60   11.70
   7 -27   2   24.30   13.50
   7 -27   2  -12.10   12.50
  27   7   2   -0.20   13.50
  27   6  -2   38.60   12.90
   6 -27  -2   27.10   15.00
   6 -27   2   20.60   14.10
   6 -27   2   15.70   14.20
  27   6   2    1.00   13.70
  27   5  -2    1.30   11.30
   5 -27  -2    8.80   15.50
  27   5   2   11.50   14.10
   5 -27   2   -2.30   12.70
   5 -27   2  -11.50   10.20
  -5  27   2    9.50   12.30
   4 -27  -2  -12.00   13.40
  27   4  -2   13.60   12.20
  27   4   2   14.40   15.10
   4 -27   2    0.10   12.00
  -4  27   2    6.40   11.60
   3 -27  -2   -4.40   13.80
  27   3  -2   42.20   13.60
   3 -27   2   21.00   13.40
   3 -27   2   13.70   11.90
  -3  27   2   26.60   12.20
  27   3   2   47.70   17.50
   2 -27  -2  -10.30   10.60
  27   2   2    7.60   15.60
  -2  27   2   -0.50   10.00
   2 -27   2    4.10   11.50
   2 -27   2   19.90   13.10
   1 -27  -2   25.40   14.80
   1 -27   2    4.70   11.10
  -1  27   2   22.30   11.50
   1 -27   2   13.40   10.80
  27   1   2   26.30   14.90
   0 -27  -2    0.00   12.30
   0 -27   2    0.70   10.20
  27   0   2    0.90   10.90
   0 -27   2   -6.10    7.90
   0  27   2    4.30   10.10
  -1 -27  -2   11.80   14.00
   1  27   2    5.80    9.90
  -1 -27   2   -3.10    9.20
  27  -1   2    2.30   13.70
  -1 -27   2    1.60   10.70
  -2 -27  -2   13.60   14.10
  -2 -27   2   19.20   10.20
  -2 -27   2   34.10   13.30
  27  -2   2  -16.90   11.90
  -3 -27  -2   -5.70   14.40
  -3 -27   2   11.70    9.20
  -3 -27   2   -8.70    9.50
  -4 -27  -2    1.60   11.70
  -4 -27   2   -3.30    9.90
  -4 -27   2   -3.40    9.10
  -5 -27  -2    9.60   13.00
  -5 -27   2   -2.00    9.40
   5  27   2   13.80   11.70
  -5 -27   2   33.50   11.20
  -6 -27  -2    5.50   13.70
  -6 -27   2   -3.10   10.80
  -6 -27   2    5.70    8.90
   6  27   2  -10.40   11.80
  -7 -27  -2  -13.90   12.90
   7  27   2   -7.00   11.40
  -7 -27   2  -14.10    8.80
  -7 -27   2  -16.00   10.80
  -8 -27  -2    9.60   13.30
  -8 -27   2    6.00    8.70
   8  27   2   -6.70   10.80
  -8 -27   2   -1.70   11.30
  28   4  -2   -2.10   12.40
   4 -28  -2   26.00   15.30
  28   4   2   -7.30   15.80
   4 -28   2   -2.40   11.60
   4 -28   2   -6.50   12.50
   3 -28  -2   17.90   14.90
  28   3  -2   42.60   15.70
   3 -28   2   43.30   14.30
  28   3   2    3.60   14.30
   3 -28   2    0.60   11.50
   2 -28  -2    5.70   13.90
   2 -28   2   -2.20   12.40
  28   2   2   32.80   16.60
   1 -28  -2  -10.80   13.00
   1 -28   2    2.40   11.40
   1 -28   2    3.80   12.20
  28   1   2   -0.90   13.90
   0 -28  -2   19.60   13.60
   0 -28   2   10.10   11.60
   0 -28   2   29.90   12.80
  28   0   2  -19.10   13.30
  -1 -28  -2    6.70   13.90
  -1 -28   2   19.20   12.90
  -1 -28   2    2.90   11.10
  28  -1   2  -19.80   12.90
  -2 -28  -2   30.90   15.30
  28  -2   2   34.00   16.50
  -2 -28   2   13.20   12.90
  -2 -28   2   30.80   13.10
  -3 -28  -2    6.90   13.20
  -3 -28   2    4.40   13.60
  -3 -28   2   20.20   12.80
  -4 -28  -2    1.60   12.10
  -4 -28   2    0.60   10.30
  -4 -28   2  -23.60   11.40
   0   0  -3   -2.90    3.70
   0   0   3   -1.90    3.60
   0   0   3   -2.50    2.70
   1   0  -3  394.66   15.70
   0  -1  -3  390.06   16.70
   0   1  -3  392.36   15.20
   0  -1  -3  412.86   12.30
  -1   0  -3  404.56   16.50
   1   0   3  410.16   16.60
  -1   0   3  416.86   15.70
   1   0   3  398.16   14.60
   0  -1   3  399.36   11.60
   0   1   3  417.66   14.10
   0   1   3  419.36   16.80
   0  -1   3  407.26   15.50
   1   1  -3  785.52   22.90
   1  -1  -3  786.72   19.80
  -1  -1  -3  789.72   20.10
  -1  -1  -3  780.72   25.50
  -1   1  -3  769.22   23.80
   1  -1  -3  799.62   24.70
  -1   1   3  770.02   24.30
   1   1   3  806.62   21.80
  -1  -1   3  758.72   19.10
   1   1   3  794.52   25.40
  -1   1   3  750.82   21.70
   1  -1   3  747.13   24.00
  -1  -1   3  780.52   22.70
   1  -1   3  760.62   19.20
  -2  -1  -3   23.50    5.90
   2   1  -3   33.00    5.20
   1  -2  -3   27.30    4.70
  -2  -1  -3   28.80    4.20
   1  -2  -3   28.50    6.40
  -1   2   3   36.80    5.50
   1  -2   3   32.80    2.80
   2   1   3   30.50    6.60
   1  -2   3   28.20    5.40
  -2  -1   3   29.60    3.90
  -1   2   3   30.80    5.80
   2   1   3   22.70    4.60
  -2  -1   3   29.90    4.80
  -2   0  -3  301.57   14.50
   2   0  -3  330.47   13.70
   0  -2  -3  318.57   12.00
  -2   0  -3  330.37    9.30
   0  -2  -3  298.57   15.20
   0   2  -3  326.97   12.90
   2   0   3  320.87   11.60
   0  -2   3  307.17   12.90
   0   2   3  318.37   13.00
   2   0   3  331.97   15.40
  -2   0   3  315.57   11.90
  -2   0   3  306.77   13.10
   0   2   3  297.47   14.80
  -2   1  -3  433.76   17.10
  -1  -2  -3  431.66   14.60
  -1  -2  -3  442.66   18.70
   1   2  -3  417.96   14.60
   2  -1  -3  429.16   16.80
   2  -1   3  439.26   17.60
  -2   1   3  419.16   16.40
   1   2   3  441.16   18.60
   1   2   3  432.26   15.40
   2  -1   3  412.96   12.90
  -1  -2   3  420.86   14.60
  -2   1   3  395.76   14.70
  -2  -2  -3  799.32   27.80
   2  -2  -3  885.01   23.70
  -2  -2  -3  868.81   23.50
   2   2  -3  854.21   25.50
   2  -2  -3  827.62   26.60
  -2   2   3  856.31   24.90
   2   2   3  816.52   27.90
   2  -2   3  856.41   26.00
  -2  -2   3  841.02   22.60
   2  -2   3  831.12   20.10
   2   2   3  845.02   24.30
  -2   2   3  854.31   26.60
   3   2  -3  439.86   16.40
  -3  -2  -3  484.75   16.20
  -3  -2  -3  480.85   20.50
   2  -3  -3  449.66   19.20
   2  -3  -3  494.15   17.20
   3   2   3  468.15   16.70
   2  -3   3  442.16   17.20
  -3  -2   3  470.95   14.50
  -2   3   3  471.25   19.10
   2  -3   3  475.05   11.60
  -2   3   3  473.85   17.80
   3   2   3  495.05   20.80
   3   1  -3 1493.05   37.20
   1  -3  -3 1526.95   38.40
  -3  -1  -3 1459.25   41.90
  -3  -1  -3 1565.14   36.30
   1  -3  -3 1480.45   41.80
  -1   3   3 1614.04   39.80
  -3  -1   3 1533.55   36.90
  -1   3   3 1590.54   42.10
   3   1   3 1550.14   37.50
   1  -3   3 1565.84   38.50
   3   1   3 1531.65   42.50
   3   0  -3  316.77   13.30
   0  -3  -3  329.17   16.50
  -3   0  -3  310.57   10.40
   0  -3  -3  312.47   13.10
  -3   0  -3  338.47   15.90
   0   3   3  327.87   16.20
   0  -3   3  330.27   12.60
   3   0   3  330.27   16.20
   3   0   3  325.77   12.10
  -3   0   3  313.27   13.00
  -3   0   3  310.17   12.40
   0   3   3  301.47   13.70
  -1  -3  -3 2837.92   63.49
  -3   1  -3 2829.42   56.29
   3  -1  -3 2781.12   64.89
  -1  -3  -3 2815.12   68.69
  -1  -3   3 2860.71   61.49
   3  -1   3 2793.32   60.59
   1   3   3 2796.32   64.29
  -3   1   3 2809.62   64.39
   1   3   3 2763.32   68.09
  -3   1   3 2823.32   63.39
   3  -1   3 2873.31   67.09
  -2  -3  -3  138.59   12.10
   3  -2  -3  137.19   10.60
  -2  -3  -3  119.49    8.70
   2   3  -3  138.09    6.90
   3  -2   3  121.99   10.00
  -3   2   3  140.89   10.30
  -2  -3   3  135.79    7.00
   3  -2   3  122.09    7.50
   2   3   3  117.59    9.20
  -3   2   3  132.79    9.30
   2   3   3  147.29   11.80
  -3  -3  -3   10.30    4.40
  -3  -3  -3   14.90    6.30
   3  -3  -3   13.70    4.70
   3   3  -3   11.00    3.00
   3  -3  -3   12.70    5.60
   3  -3   3   11.80    2.70
  -3   3   3   17.40    5.70
   3   3   3   11.20    6.60
   3  -3   3   17.30    5.50
  -3  -3   3   13.20    2.80
  -3   3   3   14.80    5.90
   3   3   3   14.30    4.70
  -4  -3  -3  912.51   26.20
   3  -4  -3  885.81   29.40
  -4  -3  -3  854.31   30.30
   3  -4  -3  872.21   27.00
   4   3  -3  839.22   21.40
   3  -4   3  856.71   20.30
   4   3   3  855.31   31.20
  -3   4   3  887.11   27.70
   3  -4   3  868.41   21.30
   4   3   3  905.71   26.70
  -3   4   3  843.92   28.30
   3  -4   3  866.41   26.90
   4   2  -3   23.60    4.60
   2  -4  -3   23.30    5.70
   2  -4  -3   25.00    7.10
  -4  -2  -3   28.60    5.30
  -4  -2  -3   22.60    6.70
  -2   4   3   38.40    7.60
  -4  -2   3   27.60    3.80
   4   2   3   25.80    5.60
   4   2   3   28.60    7.20
   2  -4   3   35.20    5.80
  -2   4   3   45.30    7.60
   1  -4  -3  335.67   14.60
  -4  -1  -3  309.47   16.30
   4   1  -3  322.77   12.70
  -4  -1  -3  352.86   12.80
   1  -4  -3  308.87   16.90
  -1   4   3  308.57   14.40
  -4  -1   3  313.77   12.00
   4   1   3  320.07   13.10
  -1   4   3  302.97   16.20
   1  -4   3  324.87   13.10
   4   1   3  330.77   17.00
   0  -4  -3   15.10    5.00
   4   0  -3   22.90    5.10
  -4   0  -3   13.30    5.60
  -4   0  -3   14.90    3.80
   0  -4  -3   16.90    6.50
  -4   0   3   22.50    4.40
   0  -4   3   16.40    3.80
   4   0   3    9.80    5.80
  -4   0   3   21.80    5.10
   4   0   3   17.40    4.30
   0   4   3   19.80    6.70
   0   4   3   11.80    5.30
  -4   1  -3   11.60    2.90
  -1  -4  -3    9.00    5.70
  -1  -4  -3   14.70    4.90
   4  -1  -3   13.20    4.80
  -4   1   3   16.40    5.10
   4  -1   3   19.00    6.00
   1   4   3   14.00    5.40
  -1  -4   3   20.20    3.60
   1   4   3   14.90    6.30
  -4   1   3   15.40    4.70
   4  -1   3    9.50    3.60
  -2  -4  -3  158.48   13.10
   4  -2  -3  162.28   11.30
  -2  -4  -3  151.58   10.30
   2   4   3  147.19   10.50
   4  -2   3  143.39    7.50
  -4   2   3  163.58   10.70
   2   4   3  140.19   12.40
  -2  -4   3  171.28    7.10
   4  -2   3  157.78   11.70
  -4   2   3  161.38   10.70
   4  -3  -3  234.48   14.10
   4  -3  -3  232.48   12.50
  -3  -4  -3  244.88   16.30
  -3  -4  -3  248.28   12.80
   3   4   3  233.28   16.10
   3   4   3  240.68   13.10
  -3  -4   3  241.18    7.70
  -4   3   3  251.97   13.70
  -4   3   3  254.27   13.70
   4  -3   3  245.48   13.80
  -4  -4  -3  347.37   15.60
   4   4  -3  349.07    9.40
  -4  -4  -3  339.57   19.10
   4  -4  -3  345.67   17.70
   4  -4  -3  352.46   16.30
  -4   4   3  330.57   16.70
   4   4   3  359.16   16.10
  -4   4   3  381.76   17.80
   4   4   3  317.87   18.80
  -5  -4  -3  822.22   26.20
   4  -5  -3  810.12   27.60
  -5  -4  -3  802.72   30.60
   4  -5  -3  823.42   29.30
   5   4  -3  803.42   18.90
   4  -5   3  824.72   22.20
  -4   5   3  821.32   32.30
   5   4   3  802.52   26.40
  -4   5   3  843.22   28.30
   5   4   3  848.12   31.40
  -5  -3  -3 4399.16  102.89
   3  -5  -3 4440.36  101.89
  -5  -3  -3 4323.77   96.29
   3  -5  -3 4538.45   99.19
   5   3  -3 4348.17   90.89
   5   3   3 4422.06   96.99
   3  -5   3 4396.46   90.09
  -3   5   3 4394.26  100.39
  -3   5   3 4534.45   99.79
   5   3   3 4410.16  103.19
  -5  -2  -3  311.67   13.30
  -5  -2  -3  286.97   17.10
   2  -5  -3  275.77   14.40
   2  -5  -3  276.67   16.70
   5   2   3  268.77   13.20
  -2   5   3  280.17   15.90
  -2   5   3  260.17   15.00
   5   1  -3 1548.25   38.30
   1  -5  -3 1591.04   42.00
   1  -5  -3 1629.74   45.70
  -5  -1  -3 1570.14   38.50
  -5  -1  -3 1617.54   45.00
   5   1   3 1579.54   39.50
  -1   5   3 1569.74   44.50
   5   1   3 1518.95   44.80
  -1   5   3 1565.74   42.30
   1  -5   3 1602.94   38.80
   0  -5  -3  416.96   17.50
   0  -5  -3  421.06   20.40
   5   0  -3  387.76   15.60
  -5   0  -3  429.96   14.30
   5   0   3  406.66   15.00
   5   0   3  387.66   19.00
  -5   0   3  394.76   16.20
   0  -5   3  428.86   14.20
   0   5   3  411.16   17.90
   0   5   3  409.66   19.40
  -5   1  -3 1925.11   42.80
  -1  -5  -3 1951.80   48.40
  -1  -5  -3 1908.01   52.59
   5  -1  -3 1897.71   47.40
   1   5   3 1916.01   53.09
   5  -1   3 1849.71   50.59
   1   5   3 1903.11   48.60
  -1  -5   3 1927.71   42.50
  -5   1   3 1874.31   47.60
  -5   2  -3  118.99    6.20
   5  -2  -3  122.19   10.80
  -2  -5  -3  122.39    9.90
  -5   2  -3  121.19    6.70
  -2  -5  -3  113.39   12.80
   2   5   3  107.69    9.90
   5  -2   3  115.99   11.30
  -5   2   3  132.49   10.90
  -5   2   3  126.19    9.70
  -2  -5   3  122.09    5.70
  -3  -5  -3  155.28   13.70
   5  -3  -3  137.39   11.80
  -5   3  -3  142.89    5.20
  -3  -5  -3  125.69   10.20
  -5   3  -3  149.19    5.10
  -5   3   3  131.79   11.50
  -5   3   3  138.09   10.80
   5  -3   3  155.18   12.30
   3   5   3  173.78   14.30
   3   5   3  120.49   10.90
  -3  -5   3  134.59    4.20
   5  -4  -3  641.14   24.70
  -4  -5  -3  635.14   22.60
  -4  -5  -3  613.04   26.50
   5  -4  -3  664.53   23.50
   4   5   3  672.43   27.40
   4   5   3  640.64   23.20
  -5   4   3  591.74   23.30
  -5   4   3  630.14   23.20
   5  -5  -3  549.95   23.40
  -5  -5  -3  512.05   20.90
   5  -5  -3  557.34   22.30
  -5  -5  -3  533.05   24.40
   5   5   3  494.15   23.90
  -5   5   3  506.15   24.70
   5   5   3  500.65   20.60
  -5   5   3  551.14   22.60
   5  -6  -3   96.49   12.20
  -6  -5  -3   74.79   11.60
  -6  -5  -3   64.69    9.30
   5  -6  -3   75.99   10.60
   6   5   3   84.99   12.10
  -5   6   3   86.29   10.70
   6   5   3   89.59   10.10
  -5   6   3   96.29   11.70
   5  -6   3   86.99    7.80
  -6  -4  -3    4.60    5.10
   6   4  -3    4.50    2.40
   4  -6  -3    5.90    6.30
  -6  -4  -3   -1.10    5.80
   6   4   3    1.60    4.40
   6   4   3  -11.40    5.40
  -4   6   3   -4.20    5.20
  -4   6   3    7.40    6.10
   4  -6   3    2.90    3.40
  -6  -3  -3   53.49    9.80
   3  -6  -3   42.60    8.10
   3  -6  -3   66.29   11.10
   6   3  -3   61.49    5.50
  -6  -3  -3   65.39    8.30
   6   3   3   46.10   10.30
  -3   6   3   54.09    9.30
   6   3   3   60.79    8.30
   3  -6   3   57.49    4.90
  -3   6   3   71.29   10.30
   6   2  -3 2143.09   48.80
   2  -6  -3 2149.78   58.19
   2  -6  -3 2156.18   54.89
  -6  -2  -3 2205.68   58.29
  -6  -2  -3 2132.69   51.69
  -2   6   3 2212.78   57.49
   6   2   3 2132.49   58.39
  -2   6   3 2140.59   55.49
   6   2   3 2145.59   52.29
  -6  -1  -3  629.34   20.40
   1  -6  -3  639.84   23.50
   6   1  -3  630.24   19.70
   1  -6  -3  543.85   24.70
  -1   6   3  673.23   26.00
  -1   6   3  608.14   23.20
   6   1   3  646.84   26.10
   6   0  -3 1081.29   30.00
   0  -6  -3 1049.20   36.00
  -6   0  -3 1102.09   28.90
   0  -6  -3 1131.29   33.30
   0   6   3 1096.99   33.50
   0   6   3 1047.00   35.20
  -6   1  -3 1808.82   42.50
  -1  -6  -3 1872.61   48.40
   6  -1  -3 1864.91   46.40
  -1  -6  -3 1804.82   51.89
  -1  -6   3 1836.52   40.90
   1   6   3 1852.51   51.89
  -6   1   3 1863.11   47.70
   1   6   3 1783.82   48.00
  -6   2  -3 3295.37   71.49
  -2  -6  -3 3288.37   77.09
  -6   2  -3 3358.26   70.29
  -2  -6  -3 3388.06   82.49
   6  -2  -3 3243.98   76.29
   6  -2   3 3158.38   84.39
   2   6   3 3373.66   82.09
  -2  -6   3 3310.57   67.49
  -6   2   3 3399.46   77.69
   2   6   3 3208.28   76.99
  -3  -6  -3   74.09    9.90
  -3  -6  -3   58.69   10.40
  -6   3  -3   50.39    5.00
   6  -3  -3   50.39    8.50
   3   6   3   86.19   13.00
   3   6   3   65.49    9.40
  -6   3   3   68.59    9.20
   6  -4  -3  188.58   14.00
  -6   4  -3  195.08    7.60
  -6   4  -3  193.48    7.20
  -4  -6  -3  176.08   15.30
  -4  -6  -3  196.38   15.80
  -6   4   3  180.78   13.70
   4   6   3  198.58   13.40
   4   6   3  200.38   16.20
   6  -5  -3  592.24   24.00
  -6   5  -3  558.24   13.00
  -5  -6  -3  579.14   26.30
  -5  -6  -3  567.24   22.30
  -6   5  -3  555.34   12.80
   5   6   3  531.55   25.20
  -6   5   3  548.05   23.10
   5   6   3  545.65   21.70
   6  -6  -3  188.08   14.40
  -6  -6  -3  195.48   13.10
   6  -6  -3  159.48   13.80
  -6  -6  -3  209.98   16.50
   6   6   3  178.98   12.70
   6   6   3  191.78   16.20
  -6   6   3  189.88   14.90
   6  -6   3  191.18   11.50
   6  -7  -3  110.79   13.30
  -7  -6  -3  103.19   11.50
   6  -7  -3   76.59   11.30
  -7  -6  -3   96.39   13.80
   6  -7   3  103.59    8.70
   7   6   3  114.19   12.00
  -6   7   3  113.39   13.80
   7   6   3  103.69   14.20
  -7  -5  -3   23.00    8.10
  -7  -5  -3   24.00    6.60
   5  -7  -3   16.70    6.90
   5  -7  -3   24.30    8.00
   7   5  -3   24.50    2.80
  -5   7   3   24.90    7.90
   7   5   3   23.10    8.20
   5  -7   3   30.50    5.50
  -5   7   3   16.10    7.30
   4  -7  -3   90.69   11.80
   7   4  -3   84.79    5.50
  -7  -4  -3   95.99   12.50
  -7  -4  -3   84.59    9.90
   4  -7  -3   99.89   12.60
  -4   7   3   60.29   10.20
   4  -7   3   90.29    7.00
  -4   7   3   64.99   10.20
   7   4   3   73.39   11.40
  -7  -3  -3  771.22   30.40
   3  -7  -3  816.92   30.90
   3  -7  -3  846.82   29.60
  -7  -3  -3  855.91   26.80
   7   3  -3  822.92   23.80
  -3   7   3  828.42   30.50
   3  -7   3  841.02   21.00
  -3   7   3  801.12   29.20
   7   3   3  848.62   32.00
  -7  -2  -3  830.62   26.10
   2  -7  -3  861.31   32.10
   7   2  -3  836.12   23.40
   2  -7  -3  904.91   30.00
  -2   7   3  860.11   30.90
   2  -7   3  847.52   19.30
  -2   7   3  768.62   28.50
   7   2   3  857.71   32.20
  -7  -1  -3  375.96   15.80
   7   1  -3  394.86   15.20
   1  -7  -3  405.96   21.30
   1  -7  -3  403.26   19.10
   7   1   3  395.26   21.10
  -1   7   3  414.96   19.20
  -1   7   3  436.56   21.40
   0  -7  -3  855.51   31.90
   0  -7  -3  928.01   33.20
  -7   0  -3  843.32   25.20
   7   0  -3  847.62   26.10
   0   7   3  921.41   32.30
   0   7   3  860.21   29.70
   7   0   3  926.31   32.40
  -7   1  -3  435.76   15.60
  -1  -7  -3  420.56   20.00
   7  -1  -3  435.56   17.80
  -1  -7  -3  420.46   22.20
   1   7   3  404.96   19.10
   7  -1   3  441.76   21.30
   1   7   3  435.26   21.70
  -7   1   3  452.85   19.30
   7  -2  -3    4.00    4.80
  -2  -7  -3    9.40    6.50
  -2  -7  -3    0.30    6.40
  -7   2  -3    5.20    4.50
  -7   2  -3    4.20    3.50
  -7   2   3    2.10    5.60
   2   7   3    8.00    7.10
   7  -2   3   16.50    6.80
   2   7   3    1.40    5.20
  -2  -7   3    3.30    2.00
  -3  -7  -3   66.29   11.20
  -3  -7  -3   62.49    9.50
  -7   3  -3   57.39    6.60
   7  -3  -3   74.79   10.30
  -7   3  -3   62.59    6.20
  -7   3   3   65.09    9.60
   3   7   3   68.69   11.10
   3   7   3   58.89    9.10
   7  -4  -3  394.76   19.30
  -7   4  -3  387.26   12.70
  -7   4  -3  391.66   13.80
  -4  -7  -3  389.06   18.50
  -4  -7  -3  425.56   22.20
   4   7   3  408.86   21.90
   4   7   3  383.26   18.30
  -7   4   3  399.86   19.50
  -5  -7  -3   -1.90    5.00
  -5  -7  -3   -3.70    5.90
  -7   5  -3    3.00    3.60
  -7   5  -3   -2.70    2.30
   7  -5  -3    4.90    6.20
   7  -5  -3   -5.70    5.20
   5   7   3    3.50    5.40
   5   7   3   -3.40    6.50
  -7   5   3   -3.80    6.20
  -6  -7  -3  236.58   17.60
  -7   6  -3  212.98    7.80
   7  -6  -3  209.48   14.80
  -7   6  -3  217.88    8.60
   7  -6  -3  216.28   15.30
  -6  -7  -3  229.58   14.40
   6   7   3  207.48   17.00
  -7   6   3  191.08   14.90
   6   7   3  222.48   14.70
  -7   7  -3  104.19    5.20
  -7  -7  -3   83.49   12.80
   7  -7  -3   57.89   10.00
  -7   7  -3  104.49    4.80
   7  -7  -3  123.19   14.10
  -7  -7  -3  104.19   12.10
   7   7   3   90.99   13.80
   7  -7   3  111.79   11.20
   7   7   3  101.19   11.70
  -7   7   3   99.49   12.80
   7  -8  -3  255.77   17.70
  -8  -7  -3  230.88   18.20
  -8  -7  -3  224.98   15.00
   7  -8  -3  233.68   17.30
  -7   8  -3  228.58    6.70
  -7   8  -3  221.68    6.40
  -7   8   3  222.28   16.90
   8   7   3  262.17   19.20
   7  -8   3  218.68   13.30
   6  -8  -3   80.29   12.50
   6  -8  -3   47.60   10.10
  -8  -6  -3   51.79   10.80
  -8  -6  -3   60.99    9.60
   8   6  -3   72.99    4.10
   8   6  -3   69.29    3.90
   8   6   3   52.89   10.60
   6  -8   3   70.09    8.50
  -6   8   3   73.69   11.30
  -8  -5  -3  232.38   17.30
  -8  -5  -3  232.78   14.30
   5  -8  -3  201.88   16.10
   5  -8  -3  209.78   15.20
   8   5  -3  211.58    8.00
  -5   8   3  231.08   16.10
  -5   8   3  189.78   14.70
   8   5   3  210.68   17.00
   5  -8   3  207.78   11.30
   4  -8  -3   35.30    8.30
  -8  -4  -3   21.20    6.50
   4  -8  -3   41.80    9.20
  -8  -4  -3   30.70    9.40
   8   4   3   38.60    9.90
  -4   8   3   44.60    9.30
   4  -8   3   37.30    5.60
  -4   8   3   30.70    8.80
  -8  -3  -3  521.05   20.50
   3  -8  -3  518.35   23.20
   3  -8  -3  538.05   25.10
   8   3  -3  527.05   16.40
  -3   8   3  539.25   24.20
   8   3   3  521.55   25.00
   3  -8   3  498.15   15.50
  -3   8   3  476.15   22.10
   2  -8  -3    9.20    6.70
   8   2  -3    5.40    3.90
  -8  -2  -3   12.80    5.10
   2  -8  -3    0.90    5.60
  -2   8   3   15.20    7.40
   2  -8   3    3.70    2.70
   8   2   3   -3.40    6.50
  -2   8   3    0.90    5.30
  -8  -1  -3   86.19    8.70
   8   1  -3  115.49    8.80
   1  -8  -3  114.39   13.20
   1  -8  -3  100.89   11.70
  -1   8   3  123.39   11.50
   8   1   3   86.19   11.80
  -1   8   3  116.89   13.80
   1  -8   3  109.09    4.60
   8   0  -3   19.90    5.40
   0  -8  -3   33.00    9.40
   0  -8  -3   10.90    6.30
  -8   0  -3   15.00    5.30
   0   8   3    8.40    7.60
   8   0   3   26.50    8.30
   0   8   3    8.10    6.10
  -1  -8  -3  709.13   28.90
   8  -1  -3  632.04   22.70
  -8   1  -3  634.34   20.80
  -1  -8  -3  681.63   25.90
  -8   1   3  634.64   24.70
   8  -1   3  615.44   26.80
   1   8   3  632.64   27.40
   1   8   3  687.23   25.50
   8  -2  -3  176.88   12.60
  -8   2  -3  194.98   10.30
  -2  -8  -3  184.98   15.90
  -2  -8  -3  190.88   13.60
  -8   2   3  165.18   13.60
  -2  -8   3  185.08    6.90
   2   8   3  188.68   15.70
   2   8   3  190.98   13.60
   8  -2   3  172.68   14.10
   8  -3  -3  175.48   12.90
  -3  -8  -3  154.78   12.90
  -8   3  -3  147.59   10.00
  -8   3  -3  160.08    9.00
  -3  -8  -3  160.98   16.60
  -8   3   3  160.38   13.10
   3   8   3  168.78   15.20
   3   8   3  150.38   12.50
  -4  -8  -3   20.80    6.90
  -8   4  -3   26.80    4.70
   8  -4  -3   16.90    6.30
  -4  -8  -3   28.50    9.00
  -8   4  -3   35.30    5.90
  -8   4   3   32.20    8.60
   4   8   3   12.60    7.40
   4   8   3   20.70    7.40
  -5  -8  -3  118.39   14.10
  -5  -8  -3  112.39   12.50
   8  -5  -3  132.59   12.20
  -8   5  -3  104.29    8.20
  -8   5  -3  103.39    7.00
  -8   5   3  129.89   14.10
   5   8   3  112.29   14.60
   5   8   3  118.79   11.30
   8  -6  -3   33.40    8.50
  -8   6  -3   33.90    4.60
   8  -6  -3   45.00    9.60
  -6  -8  -3   23.40    8.90
  -8   6  -3   32.90    5.10
  -6  -8  -3   37.40    8.20
   6   8   3   11.20    8.20
  -8   6   3   24.70    8.30
   6   8   3   24.70    7.10
  -7  -8  -3 1243.08   39.70
  -8   7  -3 1274.07   31.20
   8  -7  -3 1294.57   41.90
   8  -7  -3 1301.77   42.10
  -8   7  -3 1280.77   30.10
  -7  -8  -3 1222.78   43.70
  -8   7   3 1270.87   41.90
   7   8   3 1299.97   39.40
   7   8   3 1214.18   43.60
  -8  -8  -3   -1.40    5.20
   8  -8  -3    2.20    6.20
  -8  -8  -3   -2.30    5.90
  -8   8  -3    4.10    3.00
   8  -8  -3    0.30    6.50
  -8   8   3    1.60    7.20
   8  -8   3    2.90    6.00
   8   8   3    3.00    7.00
   8  -9  -3  418.26   23.50
  -9  -8  -3  438.76   21.60
   9   8  -3  415.96   10.50
   8  -9  -3  448.16   24.00
  -9  -8  -3  386.86   23.40
  -8   9   3  385.46   22.10
   9   8   3  382.46   24.20
   8  -9   3  415.76   19.50
   9   7  -3  267.07    9.00
   7  -9  -3  295.47   20.00
  -9  -7  -3  275.27   19.70
   7  -9  -3  255.37   17.80
  -9  -7  -3  293.37   17.40
  -7   9   3  288.37   19.10
   9   7   3  272.47   20.00
   7  -9   3  268.47   15.00
   6  -9  -3   55.79   10.50
   9   6  -3   57.49    5.00
  -9  -6  -3   58.29    9.60
  -9  -6  -3   48.40   11.70
   6  -9  -3   55.19   11.50
   6  -9   3   65.89    8.50
  -6   9   3   61.59   10.60
   9   6   3   58.39   11.50
  -9  -5  -3   11.40    7.70
   5  -9  -3    7.00    6.80
  -9  -5  -3   16.70    6.60
   5  -9  -3    6.30    6.30
  -5   9   3   13.90    7.00
   5  -9   3   11.10    4.90
  -5   9   3    4.70    6.90
   9   5   3    3.50    6.90
   4  -9  -3  547.65   25.00
  -9  -4  -3  559.34   22.40
   4  -9  -3  573.94   26.90
  -4   9   3  558.54   24.60
  -4   9   3  543.55   25.30
   4  -9   3  549.74   18.40
   9   4   3  534.55   26.50
   3  -9  -3   76.89   12.00
   9   3  -3   96.49    7.40
  -9  -3  -3  102.89   10.30
   3  -9  -3  105.79   13.10
  -3   9   3  128.49   14.00
   3  -9   3   99.49    7.30
   9   3   3   75.89   12.80
  -3   9   3   92.09   12.00
   2  -9  -3   18.20    7.30
   9   2  -3   20.00    4.80
  -9  -2  -3   16.90    6.00
   2  -9  -3   18.70    7.80
   9   2   3   22.50    8.20
  -2   9   3    3.00    6.20
   2  -9   3   15.30    3.80
  -2   9   3   24.00    8.10
   1  -9  -3   32.80    8.30
   1  -9  -3   48.70    9.80
   9   1  -3   43.50    6.30
  -1   9   3   26.30    8.00
   9   1   3   22.50    8.30
   1  -9   3   43.60    4.40
  -1   9   3   48.60   10.40
  -9   0  -3   95.59    9.60
   9   0  -3   83.39    8.90
   0  -9  -3  113.49   14.60
   0  -9  -3  103.89   12.50
   0   9   3   66.09   11.80
   9   0   3   83.99   12.00
   0   9   3   73.79   11.00
   0  -9   3   84.49    4.70
   9  -1  -3  954.70   30.00
  -1  -9  -3  965.80   36.60
  -9   1  -3 1017.80   28.80
  -1  -9  -3 1016.40   34.00
   1   9   3  946.31   35.30
   9  -1   3  967.30   35.50
  -9   1   3  980.70   33.30
   1   9   3 1013.90   33.80
  -2  -9  -3 1562.34   49.60
   9  -2  -3 1545.85   42.90
  -9   2  -3 1585.24   39.60
  -2  -9  -3 1600.44   46.00
  -2  -9   3 1502.65   34.30
   2   9   3 1533.05   44.90
  -9   2   3 1517.05   45.30
   2   9   3 1484.55   47.60
  -3  -9  -3  149.49   12.90
  -3  -9  -3  152.58   15.00
   9  -3  -3  142.19   12.20
  -9   3  -3  165.08   11.20
  -9   3  -3  171.88   10.00
  -3  -9   3  167.98    5.60
  -9   3   3  172.28   14.30
   3   9   3  142.89   12.60
   3   9   3  162.88   15.90
   9  -4  -3    7.20    5.40
  -9   4  -3    7.50    4.20
  -4  -9  -3    5.10    6.80
  -9   4  -3    8.70    4.70
  -4  -9  -3    6.70    6.80
   4   9   3    6.70    6.70
   4   9   3    5.80    5.60
  -9   4   3    0.90    5.40
  -9   5  -3   62.49    8.00
  -5  -9  -3   74.19   12.50
  -5  -9  -3   78.49   11.10
   9  -5  -3   72.69   10.20
   5   9   3   81.19   13.10
   5   9   3   69.19   10.50
  -9   5   3   76.59   11.20
   9  -6  -3   43.10    9.40
  -9   6  -3   55.39    7.20
  -6  -9  -3   48.60   11.10
  -6  -9  -3   43.00    9.80
   6   9   3   42.00    9.00
  -9   6   3   36.20    9.20
   6   9   3   54.49   11.90
  -7  -9  -3   69.29   12.80
  -9   7  -3   75.19    7.50
  -7  -9  -3   76.69   11.30
   9  -7  -3   77.19   11.80
   9  -7  -3   64.99   11.20
  -9   7   3   85.89   12.40
   7   9   3   92.59   14.40
   7   9   3   79.09   11.10
  -8  -9  -3    5.70    6.70
   9  -8  -3    4.20    6.90
  -8  -9  -3   15.10    8.10
  -9   8  -3   -1.40    3.50
   9  -8  -3   -3.70    6.80
   8   9   3   11.40    8.00
  -9   8   3   -1.60    6.10
   9  -9  -3    6.90    7.20
   9  -9  -3    9.00    7.40
  -9  -9  -3   11.00    7.20
  -9  -9  -3   -4.90    6.60
  -9   9  -3    6.90    3.70
   9  -9   3    7.40    6.80
   9   9   3    1.80    7.30
  -9   9   3   12.30   13.80
   9 -10  -3   10.10    8.20
 -10  -9  -3    7.70    7.90
 -10  -9  -3   -5.70    5.70
  10   9  -3    4.50    2.40
   9 -10  -3    0.10    7.00
  -9  10  -3    3.80    3.60
  10   9   3   12.20    9.50
   9 -10   3    4.70    5.70
  -9  10   3   -2.10    5.80
 -10  -8  -3  326.37   22.40
 -10  -8  -3  347.87   19.60
   8 -10  -3  360.46   23.30
   8 -10  -3  337.97   21.30
  10   8  -3  346.27   11.40
   8 -10   3  340.67   17.90
  10   8   3  325.27   22.80
 -10  -7  -3   73.59   12.70
  10   7  -3   59.29    5.70
 -10  -7  -3   63.99   10.50
   7 -10  -3   64.39   11.90
   7 -10  -3   74.09   12.90
  10   7   3   85.09   14.70
  -7  10   3   63.99   11.80
   7 -10   3   76.29   15.00
   6 -10  -3    1.70    7.00
   6 -10  -3   11.30    8.10
  10   6  -3   22.40    4.30
 -10  -6  -3   17.40    7.40
 -10  -6  -3   14.70    7.70
   6 -10   3   26.20    5.90
  10   6   3   29.90   10.00
  -6  10   3   19.50    8.50
 -10  -5  -3   29.70    7.90
   5 -10  -3   25.00    9.50
   5 -10  -3   34.40    9.60
  10   5   3   32.80   10.00
  -5  10   3   14.20    7.90
   5 -10   3   37.50    6.60
  -5  10   3   26.30    8.70
 -10  -4  -3  119.19   12.40
   4 -10  -3   99.29   13.30
   4 -10  -3   94.59   13.70
   4 -10   3   93.19    8.30
  10   4   3   95.89   13.90
  -4  10   3  127.59   15.20
  -4  10   3  100.19   13.40
 -10  -3  -3  764.92   26.90
   3 -10  -3  754.42   31.90
   3 -10  -3  776.92   30.10
  -3  10   3  750.02   29.90
  -3  10   3  755.02   30.80
  10   3   3  799.22   32.60
   3 -10   3  714.63   22.00
   2 -10  -3  678.73   29.90
   2 -10  -3  621.34   26.70
 -10  -2  -3  651.53   23.90
   2 -10   3  670.83   19.20
  -2  10   3  701.03   28.00
  10   2   3  583.44   28.30
  -2  10   3  614.34   27.70
   1 -10  -3   -2.50    6.50
   1 -10  -3    0.20    6.40
 -10  -1  -3    1.10    5.00
  10   1   3    2.20    5.90
  -1  10   3    5.30    6.30
  -1  10   3    2.60    6.60
   1 -10   3   -1.20    2.70
   0 -10  -3 1448.66   44.30
   0 -10  -3 1487.15   48.10
 -10   0  -3 1492.45   39.90
  10   0  -3 1424.86   39.20
   0  10   3 1458.15   46.70
  10   0   3 1435.76   46.80
   0  10   3 1411.56   44.00
   0 -10   3 1445.56   33.50
  10  -1  -3   35.90    6.70
  -1 -10  -3   34.30    9.20
  -1 -10  -3   23.40    7.90
  -1 -10   3   36.50    4.90
   1  10   3   28.00    7.90
   1  10   3   53.59   11.70
  10  -1   3   38.50    9.70
  -1 -10   3   29.70    4.00
 -10   1   3   34.80    8.20
  -2 -10  -3  710.43   31.10
 -10   2  -3  701.13   23.10
  10  -2  -3  722.93   25.80
  -2 -10  -3  711.23   28.10
 -10   2   3  628.94   27.40
   2  10   3  674.03   29.70
  -2 -10   3  705.63   19.00
   2  10   3  653.83   26.80
 -10   3  -3   36.00    6.50
  -3 -10  -3   34.30    9.50
  -3 -10  -3   38.60    9.70
 -10   3  -3   50.49    8.40
  10  -3  -3   35.50    7.90
  -3 -10   3   30.40    3.60
 -10   3   3   37.70    9.10
   3  10   3   23.10    8.20
   3  10   3   46.80   10.60
  10  -4  -3  223.78   15.30
  -4 -10  -3  229.88   18.40
 -10   4  -3  181.48   12.70
  -4 -10  -3  203.78   15.30
   4  10   3  253.77   18.70
   4  10   3  204.18   14.90
 -10   4   3  223.18   16.20
  -5 -10  -3  234.48   16.80
 -10   5  -3  217.18   13.10
  10  -5  -3  223.48   16.00
  -5 -10  -3  275.27   20.00
   5  10   3  210.28   15.10
   5  10   3  224.68   18.90
 -10   5   3  220.08   17.40
  -6 -10  -3    7.30    7.00
 -10   6  -3   13.10    5.20
  10  -6  -3    8.60    6.90
  -6 -10  -3   10.50    7.40
   6  10   3    7.00    8.50
   6  10   3    8.80    6.30
 -10   6   3    2.10    6.30
  -7 -10  -3   80.69   13.90
  10  -7  -3   51.29   10.10
 -10   7  -3   73.19    8.60
  -7 -10  -3   71.79   11.20
 -10   7   3   94.19   14.30
   7  10   3   65.89   12.50
   7  10   3   56.99    9.90
  10  -8  -3   53.39   12.10
  -8 -10  -3   49.40   12.40
  10  -8  -3   52.39   10.90
  -8 -10  -3   43.30    9.70
 -10   8  -3   46.00    7.10
 -10   8   3   50.29   13.10
   8  10   3   60.29   13.30
 -10   9  -3    2.40    4.40
  10  -9  -3   -6.30    7.10
  -9 -10  -3   -5.10    6.20
  -9 -10  -3    0.00    8.20
   9  10   3    3.50    7.80
 -10   9   3   -4.90    7.10
 -10 -10  -3    7.10    8.30
  10 -10  -3   13.00    8.70
 -10  10  -3   14.60    5.10
 -10 -10  -3    4.60    7.00
  10  10  -3    9.70    2.40
  10 -10  -3   12.10    8.70
  10 -10   3   26.10    8.50
 -10  10   3   -3.80    7.70
  10  10   3    6.50    8.70
  10 -11  -3   37.60   10.90
  11  10  -3   47.70    5.20
 -11 -10  -3   37.20   10.60
 -11 -10  -3   40.60   10.50
  10 -11  -3   42.90   11.40
 -10  11  -3   47.00    6.90
  11  10   3   45.80   12.40
  10 -11   3   74.19   12.40
 -10  11   3   52.89   12.10
   9 -11  -3   30.80    9.90
   9 -11  -3    5.00    8.30
 -11  -9  -3   12.90    8.70
  11   9  -3    6.50    3.40
 -11  -9  -3   15.70    7.90
  -9  11  -3   12.50    3.90
  11   9   3   16.40    9.60
  -9  11   3    8.80    8.40
   9 -11   3   11.00    7.00
 -11  -8  -3  245.68   18.00
   8 -11  -3  248.48   20.00
  11   8  -3  250.57   10.70
 -11  -8  -3  240.18   19.70
   8 -11  -3  226.18   19.50
  -8  11  -3  249.58   10.70
  -8  11   3  260.17   19.00
  11   8   3  236.38   20.20
   8 -11   3  239.88   16.20
   7 -11  -3    2.80    7.00
 -11  -7  -3   11.80    7.20
  11   7  -3   10.30    3.90
   7 -11  -3   25.60   10.60
  11   7   3   -1.20    7.60
   7 -11   3   11.20    5.60
  -7  11   3    8.10    8.50
   6 -11  -3    6.20    7.60
 -11  -6  -3    0.80    6.30
  11   6  -3    4.80    3.60
   6 -11  -3   -0.20    7.40
   6 -11   3    4.10    5.40
  11   6   3    0.80    6.80
  -6  11   3   -7.00    7.40
   5 -11  -3  190.88   17.20
 -11  -5  -3  217.98   15.40
   5 -11  -3  206.28   16.70
   5 -11   3  216.78   12.70
  -5  11   3  211.08   16.40
  -5  11   3  183.18   16.50
  11   5   3  245.98   19.40
 -11  -4  -3    3.40    5.90
   4 -11  -3   10.80    7.80
   4 -11  -3    2.00    6.00
   4 -11   3    4.50    4.40
  11   4   3    5.30    6.80
  -4  11   3    7.30    7.80
  -4  11   3    0.20    6.60
   3 -11  -3  293.97   18.90
   3 -11  -3  261.57   19.90
 -11  -3  -3  255.37   15.60
  -3  11   3  292.97   19.80
   3 -11   3  286.47   13.00
  -3  11   3  300.37   18.60
  11   3   3  259.87   19.70
   2 -11  -3  162.68   15.30
 -11  -2  -3  176.98   13.10
   2 -11  -3  192.98   17.80
  11   2   3  203.18   17.30
  -2  11   3  164.58   15.80
   2 -11   3  178.78   10.00
  -2  11   3  166.08   15.30
 -11  -1  -3  281.47   15.80
   1 -11  -3  335.07   20.00
   1 -11  -3  339.57   22.00
   1 -11   3  304.07   12.30
  -1  11   3  331.27   20.60
  -1  11   3  314.57   18.90
  11   1   3  330.67   21.30
 -11   0  -3  475.35   19.70
   0 -11  -3  503.75   26.30
   0 -11  -3  421.96   22.20
   0  11   3  440.06   24.30
   0 -11   3  459.05   15.20
   0 -11   3  475.25   16.80
   0  11   3  510.65   24.00
  11   0   3  479.15   25.40
 -11   1  -3   51.89    7.80
  -1 -11  -3   45.30   11.80
  -1 -11  -3   48.90   10.00
 -11   1   3   51.99   10.50
   1  11   3   53.79   11.30
  -1 -11   3   61.29    6.40
   1  11   3   57.49   10.90
  11  -1   3   49.80   10.50
  -1 -11   3   51.89    5.70
  -2 -11  -3  223.68   16.20
  -2 -11  -3  213.98   18.20
  11  -2  -3  232.48   14.40
 -11   2   3  223.28   16.90
  -2 -11   3  218.18    9.80
   2  11   3  202.38   17.40
  -2 -11   3  221.48    9.70
   2  11   3  234.38   16.10
  -3 -11  -3   -1.60    6.00
 -11   3  -3   -1.20    5.00
  -3 -11  -3   -9.70    5.60
  11  -3  -3   -4.20    4.80
   3  11   3    0.30    5.80
  -3 -11   3    1.60    2.70
   3  11   3    1.20    7.00
 -11   3   3   -5.40    6.30
  -4 -11  -3  410.06   21.60
  11  -4  -3  438.86   21.20
 -11   4  -3  439.36   19.60
  -4 -11  -3  393.16   23.80
   4  11   3  420.66   24.60
  -4 -11   3  422.56   11.70
 -11   4   3  389.36   21.90
   4  11   3  403.86   21.20
  -5 -11  -3    7.50    7.00
  -5 -11  -3    8.80    8.20
  11  -5  -3    9.50    6.50
 -11   5  -3    8.20    5.80
   5  11   3    6.20    6.90
 -11   5   3   24.60    9.00
   5  11   3    9.90    8.60
  -6 -11  -3  524.95   25.20
  11  -6  -3  503.95   24.30
  -6 -11  -3  470.55   26.80
 -11   6  -3  517.35   20.70
   6  11   3  553.94   28.50
   6  11   3  507.45   24.20
 -11   6   3  489.25   25.50
 -11   7  -3  164.88   11.80
  11  -7  -3  159.38   14.90
  -7 -11  -3  159.48   22.50
  -7 -11  -3  140.99   14.00
   7  11   3  140.09   13.30
   7  11   3  143.59   18.30
 -11   8  -3  568.24   21.50
  -8 -11  -3  622.84   27.80
  -8 -11  -3  508.75   28.90
  11  -8  -3  619.94   33.80
   8  11   3  523.25   29.20
 -11   8   3  565.14   28.70
  -9 -11  -3  230.18   17.50
 -11   9  -3  245.88   13.70
  -9 -11  -3  223.78   19.40
  11  -9  -3  309.07   20.90
  11  -9  -3  268.07   20.10
   9  11   3  232.28   21.30
 -11   9   3  270.77   20.70
 -10 -11  -3   58.89   11.50
  11 -10  -3   53.59   12.30
  11 -10  -3   43.60   11.40
 -11  10  -3   74.89    9.20
 -10 -11  -3   55.59   12.60
  10  11  -3   51.79    3.60
  10  11   3   69.39   14.50
 -11  10   3   58.99   12.60
  11  11  -3   10.20    3.00
 -11 -11  -3   19.30    8.70
 -11 -11  -3   19.30   10.50
  11 -11  -3   22.80   10.40
  11 -11  -3   13.70    8.50
 -11  11  -3    9.10    5.50
 -11  11   3   -2.40    8.90
  11  11   3    7.90    8.90
  12  11  -3  320.57   12.40
 -11  12  -3  331.27   15.10
 -12 -11  -3  313.37   22.10
  11 -12  -3  289.47   22.80
  11 -12  -3  341.27   25.70
 -12 -11  -3  342.27   25.40
  12  11   3  321.67   25.40
  11 -12   3  323.87   21.60
 -11  12   3  330.47   23.50
 -12 -10  -3   60.89   13.60
 -10  12  -3   62.89    7.20
  12  10  -3   62.39    6.60
  10 -12  -3   69.39   14.20
  10 -12  -3   45.10   12.70
 -12 -10  -3   71.59   12.50
 -10  12   3   50.19   12.70
  10 -12   3   57.79   11.20
  12  10   3   50.19   13.10
 -12  -9  -3  182.28   16.00
  12   9  -3  168.58    9.40
   9 -12  -3  187.78   20.50
  -9  12  -3  167.48    8.60
 -12  -9  -3  168.38   20.30
   9 -12  -3  156.98   19.30
   9 -12   3  176.98   15.10
  -9  12   3  159.58   18.60
  12   9   3  169.18   20.60
 -12  -8  -3   13.30    7.50
   8 -12  -3   11.30    8.10
   8 -12  -3    6.90    9.00
  -8  12  -3    3.70    2.10
  12   8  -3    0.10    3.40
   8 -12   3   16.60    7.30
  12   8   3    1.80    8.60
  -8  12   3   -1.20    7.60
 -12  -7  -3   27.30    8.50
   7 -12  -3   19.70   10.50
   7 -12  -3   37.60    9.90
  12   7  -3   30.60    5.50
  12   7   3   30.60   10.20
  -7  12   3   20.90   10.20
   7 -12   3   22.20    7.30
 -12  -6  -3  183.18   14.80
   6 -12  -3  205.68   17.70
   6 -12  -3  262.47   20.70
   6 -12   3  209.68   13.70
  12   6   3  178.38   20.20
  -6  12   3  188.28   16.50
 -12  -5  -3   33.00    8.30
   5 -12  -3    6.60    7.50
   5 -12  -3   41.50   11.40
  12   5   3   30.20   10.30
   5 -12   3   33.20    7.40
  -5  12   3   29.70   10.00
   4 -12  -3    9.10    7.60
 -12  -4  -3    8.40    6.00
  12   4   3    7.80    8.30
   4 -12   3    6.80    4.90
  -4  12   3   16.20    8.30
   3 -12  -3   18.90    8.90
   3 -12  -3   25.20    9.40
 -12  -3  -3   13.20    5.90
   3 -12   3   16.90    5.30
  12   3   3   26.00    9.10
  -3  12   3   14.30    8.30
  -3  12   3    6.20    7.20
   2 -12  -3  559.94   28.40
   2 -12  -3  545.35   26.70
 -12  -2  -3  541.95   22.70
  -2  12   3  599.94   28.40
  12   2   3  528.45   28.10
  -2  12   3  503.05   25.00
   2 -12   3  552.24   19.20
   1 -12  -3  349.07   23.20
 -12  -1  -3  407.96   19.00
   1 -12  -3  392.66   22.50
  -1  12   3  413.56   23.30
  -1  12   3  400.56   22.10
   1 -12   3  355.86   14.80
  12   1   3  394.26   23.70
   0 -12  -3   79.99   12.50
 -12   0  -3   67.59    9.60
   0 -12  -3   82.89   14.60
   0  12   3   75.19   13.30
   0 -12   3   78.19    7.20
  12   0   3   87.79   14.00
   0 -12   3   63.99    7.50
   0  12   3   77.39   11.70
  -1 -12  -3  124.29   16.10
  -1 -12  -3  111.09   13.80
   1  12   3  106.69   13.40
  -1 -12   3  113.39    8.10
   1  12   3  150.08   17.40
  12  -1   3  151.68   17.70
  -1 -12   3  122.89    8.80
 -12   1   3  135.09   15.90
  -2 -12  -3  380.76   22.00
  -2 -12  -3  399.06   24.00
  -2 -12   3  356.36   13.90
 -12   2   3  385.76   22.30
   2  12   3  359.26   23.00
  -2 -12   3  382.56   14.30
   2  12   3  388.46   21.00
 -12   3  -3   86.29   11.60
  -3 -12  -3   66.19   11.90
  12  -3  -3  106.29   12.10
  -3 -12  -3   64.59   11.90
  -3 -12   3   78.49    6.50
   3  12   3   74.59   12.70
   3  12   3   68.89   11.50
 -12   3   3   57.79   11.40
  -3 -12   3   79.79    7.20
  12  -4  -3   -2.50    5.40
 -12   4  -3   -7.60    5.20
  -4 -12  -3    0.80    7.40
  -4 -12  -3   -5.40    6.40
   4  12   3   -0.70    9.90
 -12   4   3   -0.30    6.00
  -4 -12   3    1.70    2.50
   4  12   3   -1.70    7.30
 -12   5  -3  165.58   13.00
  -5 -12  -3  161.08   15.10
  12  -5  -3  179.98   15.30
  -5 -12   3  159.58    6.60
   5  12   3  175.58   14.70
 -12   5   3  191.58   16.70
   5  12   3  163.88   18.50
  -6 -12  -3   70.09   13.70
  -6 -12  -3  103.19   14.40
 -12   6  -3   79.99   10.40
  12  -6  -3   77.59   11.50
   6  12   3   59.99   10.90
 -12   6   3   77.09   14.20
   6  12   3   68.09   13.10
  -7 -12  -3  357.96   21.70
 -12   7  -3  365.46   18.10
  12  -7  -3  322.87   20.90
  -7 -12  -3  339.67   23.60
   7  12   3  330.27   19.60
 -12   7   3  353.26   22.50
   7  12   3  354.26   24.70
  -8 -12  -3   62.79   12.00
  12  -8  -3   85.59   14.50
 -12   8  -3   68.59    9.50
  -8 -12  -3   72.99   14.00
   8  12   3   61.79   14.10
 -12   8   3   55.39   12.30
 -12   9  -3  198.28   13.20
  -9 -12  -3  236.08   20.60
  -9 -12  -3  191.68   16.60
  12  -9  -3  195.48   18.40
 -12   9   3  206.98   18.70
   9  12   3  177.08   21.50
  12 -10  -3   36.40   11.50
 -12  10  -3   68.39    9.30
 -10 -12  -3   51.39   13.80
 -10 -12  -3   67.99   12.80
  10  12   3   84.69   16.70
 -12  10   3   65.29   13.90
  12 -11  -3    9.50    9.70
 -11 -12  -3   23.60   10.30
 -12  11  -3   18.70    6.40
  12 -11  -3   11.40    8.80
 -11 -12  -3    3.60    8.50
  11  12  -3   13.40    3.10
 -12  11   3    5.70   10.00
  11  12   3   20.00   11.40
 -12  12  -3  248.28   14.60
 -12 -12  -3  223.08   20.30
  12 -12  -3  253.57   23.40
  12 -12  -3  233.08   21.50
 -12 -12  -3  238.98   22.80
  12  12  -3  232.48   10.10
  12  12   3  254.57   24.00
 -12  12   3  219.18   20.30
  13  12  -3   96.59    7.80
  12 -13  -3   96.29   17.00
 -12  13  -3   85.89   10.00
 -13 -12  -3   87.79   16.20
  12 -13  -3   86.89   19.20
  13  12   3   88.49   16.80
  12 -13   3  119.29   16.50
 -12  13   3   78.59   14.70
  11 -13  -3   22.80   11.40
  11 -13  -3   23.00   10.60
 -13 -11  -3   18.00    8.80
 -13 -11  -3   45.70   13.40
  13  11  -3   19.30    4.90
 -11  13  -3   14.60    5.50
  13  11   3   19.00   11.40
 -11  13   3    4.10    8.40
  11 -13   3    8.90    9.00
 -13 -10  -3  -11.80    6.60
 -10  13  -3    0.50    4.10
  13  10  -3    2.20    4.20
  10 -13  -3    4.90    8.50
  10 -13  -3    0.20    8.80
 -10  13   3    6.40    9.10
  10 -13   3    1.10    7.20
  13  10   3   16.50    9.90
  13   9  -3    8.00    4.50
   9 -13  -3   23.90   10.90
  -9  13  -3   22.10    4.10
   9 -13  -3    8.60    9.10
 -13  -9  -3   29.90    9.70
  -9  13   3   22.70   10.20
   9 -13   3    9.40    8.50
  13   9   3   23.70   10.50
 -13  -8  -3  185.78   16.20
   8 -13  -3  194.28   18.40
  13   8  -3  178.38   11.50
   8 -13  -3  240.88   20.50
  13   8   3  198.78   22.40
   8 -13   3  167.78   15.30
  -8  13   3  185.88   17.80
  13   7  -3   44.80    7.20
   7 -13  -3   38.10   10.70
   7 -13  -3   48.80   12.40
 -13  -7  -3   44.10    9.60
   7 -13   3   50.39    9.80
  -7  13   3   44.20   11.20
  13   7   3   32.00   11.50
   6 -13  -3   86.49   14.20
 -13  -6  -3  114.19   13.70
   6 -13  -3  106.89   16.90
  -6  13   3  123.59   16.10
  13   6   3  122.99   18.20
   6 -13   3  116.19   11.60
   5 -13  -3  304.27   21.10
   5 -13  -3  281.47   22.30
 -13  -5  -3  280.67   18.10
  13   5   3  299.17   22.40
  -5  13   3  305.97   20.50
   5 -13   3  323.87   17.00
 -13  -4  -3   13.00    7.20
   4 -13  -3   13.60    9.00
   4 -13  -3   19.30    8.90
  -4  13   3   23.70    8.50
  -4  13   3   37.20   10.70
  13   4   3   31.30   10.10
 -13  -3  -3   14.00    7.30
   3 -13  -3   32.10    9.70
   3 -13  -3   28.20   10.10
   3 -13   3   25.10    6.40
  -3  13   3   39.90    9.80
  13   3   3   15.90    9.30
  -3  13   3   27.20    9.20
   2 -13  -3   38.10    9.90
   2 -13  -3   36.90   10.90
 -13  -2  -3   29.60    8.00
   2 -13   3   27.40    6.70
  -2  13   3   25.80    9.40
  -2  13   3   33.90    9.60
  13   2   3   39.80   10.10
   1 -13  -3   31.30    9.40
   1 -13  -3    6.90    7.70
 -13  -1  -3   16.70    6.80
  -1  13   3   27.70    9.90
  -1  13   3   29.80    8.40
   1 -13   3   25.20    6.00
  13   1   3   31.50   10.50
   1 -13   3   27.50    6.20
   0 -13  -3   17.20   10.20
   0 -13  -3    1.40    7.00
 -13   0  -3    2.30    5.60
   0  13   3   13.50    9.00
   0 -13   3    1.90    3.80
  13   0   3    5.50    8.30
   0  13   3    8.60    6.40
   0 -13   3   -7.30    3.10
  -1 -13  -3    4.50    8.40
  -1 -13  -3   -4.50    6.90
 -13   1   3   -3.60    6.20
  13  -1   3   -8.60    6.90
   1  13   3   -7.40    6.50
  -1 -13   3    5.10    4.00
  -1 -13   3   -2.90    3.50
   1  13   3  -10.30    4.50
  -2 -13  -3   10.80    8.20
  -2 -13  -3    2.50    9.30
   2  13   3   13.70    8.60
   2  13   3    3.20    5.70
  -2 -13   3   12.90    4.30
 -13   2   3    4.60    7.00
  -2 -13   3    8.50    4.30
 -13   3  -3   10.50    6.90
  -3 -13  -3    7.50    7.90
  -3 -13  -3   23.40   10.70
   3  13   3   20.10    8.50
  -3 -13   3   10.80    4.80
  -3 -13   3   16.00    4.50
 -13   3   3    4.90    7.10
   3  13   3   -0.40    8.10
  -4 -13  -3   58.79   10.90
  -4 -13  -3   69.29   13.90
 -13   4  -3   64.89   10.70
  13  -4  -3   50.59    9.70
   4  13   3   62.79   12.60
   4  13   3   51.29   10.10
  -4 -13   3   72.59    8.20
 -13   4   3   52.89   18.10
  -4 -13   3   50.39    6.20
  -5 -13  -3   31.50   10.00
 -13   5  -3   25.20    7.90
  13  -5  -3   35.20    8.50
  -5 -13  -3   32.10   11.30
  -5 -13   3   31.10    6.40
 -13   5   3   27.10   10.00
  -5 -13   3   30.30    4.10
   5  13   3   32.30   10.30
   5  13   3   32.20    8.70
 -13   6  -3   16.00    6.80
  -6 -13  -3    8.10    8.30
  -6 -13  -3    0.70    6.60
[truncated: 779,068 more chars]
